# Supplementary material for: ETV4 mediates dosage-dependent prostate tumor initiation and cooperates with p53 loss to generate prostate cancer
Source: Sci Adv. 2023 Apr 5;9(14):eadc9446. doi: 10.1126/sciadv.adc9446 (PMC10075989; doi:10.1126/sciadv.adc9446)
Supplement: Supplementary file 2 — Tables S1 to S9 [file sciadv.adc9446_tables_s1_to_s9.zip]

Archive with 9 entries (9 files):
- adc9446_Table_S1.xlsx
- adc9446_Table_S2.xlsx
- adc9446_Table_S3.xlsx
- adc9446_Table_S4.csv
- adc9446_Table_S5.xlsx
- adc9446_Table_S6.csv
- adc9446_Table_S7.csv
- adc9446_Table_S8.csv
- adc9446_Table_S9.csv
