# Supplementary material for: ETV4 mediates dosage-dependent prostate tumor initiation and cooperates with p53 loss to generate prostate cancer
Source: Sci Adv. 2023 Apr 5;9(14):eadc9446. doi: 10.1126/sciadv.adc9446 (PMC10075989; doi:10.1126/sciadv.adc9446)
Supplement: Supplementary file 2 — Tables S1 to S9 [file sciadv.adc9446_tables_s1_to_s9.zip › adc9446_Table_S1.xlsx]

## Sheet: ETV4AAA Downregulated
MOTIF_INDEX	MOTIF_SOURCE	MOTIF_ID	ALT_ID	CONSENSUS	WIDTH	SITES	E-VALUE	E-VALUE_SOURCE	MOST_SIMILAR_MOTIF_SOURCE	MOST_SIMILAR_MOTIF	URL
1	DREME	TKASTCAB	DREME-1	TKASTCAB	8	2407	3.4e-285	DREME	/Users/fanyingtang/Documents/motif_databases/CIS-BP/Mus_musculus.meme	M4526_1.02 ((Smarcc1)_(Homo_sapiens)_(DBD_1.00))	http://cisbp.ccbr.utoronto.ca/TFreport.php?searchTF=T118468_1.02
2	MEME	TGAGTCAB	MEME-1	TGAGTCAB	8	1516	7.4e-190	MEME	/Users/fanyingtang/Documents/motif_databases/CIS-BP/Mus_musculus.meme	M4526_1.02 ((Smarcc1)_(Homo_sapiens)_(DBD_1.00))	http://cisbp.ccbr.utoronto.ca/TFreport.php?searchTF=T118468_1.02
3	/Users/fanyingtang/Documents/motif_databases/CIS-BP/Mus_musculus.meme	M4607_1.02	(Fos)_(Homo_sapiens)_(DBD_1.00)	BKRTGASTCATBYYB	15	6547	9.6e-154	CENTRIMO			http://cisbp.ccbr.utoronto.ca/TFreport.php?searchTF=T025916_1.02
4	DREME	RYAAAYA	DREME-2	RYAAAYA	7	3210	3.4e-144	DREME	/Users/fanyingtang/Documents/motif_databases/CIS-BP/Mus_musculus.meme	M6234_1.02 ((Foxa3)_(Homo_sapiens)_(DBD_1.00))	http://cisbp.ccbr.utoronto.ca/TFreport.php?searchTF=T081988_1.02
5	/Users/fanyingtang/Documents/motif_databases/CIS-BP/Mus_musculus.meme	M4526_1.02	(Smarcc1)_(Homo_sapiens)_(DBD_1.00)	DSRVDGTGASTCAKV	15	6949	2.3e-141	CENTRIMO			http://cisbp.ccbr.utoronto.ca/TFreport.php?searchTF=T118468_1.02
6	/Users/fanyingtang/Documents/motif_databases/CIS-BP/Mus_musculus.meme	M0312_1.02	Junb	TGACKYMN	8	5607	1.6e-113	CENTRIMO			http://cisbp.ccbr.utoronto.ca/TFreport.php?searchTF=T025968_1.02
7	/Users/fanyingtang/Documents/motif_databases/CIS-BP/Mus_musculus.meme	M0296_1.02	Fosl1	NNATGACKYAH	11	7477	4.4e-111	CENTRIMO			http://cisbp.ccbr.utoronto.ca/TFreport.php?searchTF=T025923_1.02
8	/Users/fanyingtang/Documents/motif_databases/CIS-BP/Mus_musculus.meme	M0320_1.02	Jund	RTGACKCAH	9	6898	1.3e-108	CENTRIMO			http://cisbp.ccbr.utoronto.ca/TFreport.php?searchTF=T025981_1.02
9	/Users/fanyingtang/Documents/motif_databases/CIS-BP/Mus_musculus.meme	M6228_1.02	(Fosb)_(Homo_sapiens)_(DBD_1.00)	CTGACTCAYV	10	7663	8.8e-107	CENTRIMO			http://cisbp.ccbr.utoronto.ca/TFreport.php?searchTF=T025908_1.02
10	/Users/fanyingtang/Documents/motif_databases/CIS-BP/Mus_musculus.meme	M4681_1.02	(Bach1)_(Homo_sapiens)_(DBD_1.00)	TGCTGAGTCA	10	6446	6.4e-98	CENTRIMO			http://cisbp.ccbr.utoronto.ca/TFreport.php?searchTF=T025925_1.02
11	/Users/fanyingtang/Documents/motif_databases/CIS-BP/Mus_musculus.meme	M0311_1.02	Jun	WTGACKYAW	9	7686	1.1e-96	CENTRIMO			http://cisbp.ccbr.utoronto.ca/TFreport.php?searchTF=T025967_1.02
12	/Users/fanyingtang/Documents/motif_databases/CIS-BP/Mus_musculus.meme	M1966_1.02	Nfe2l2	MASNATGACTCAGCA	15	6781	3.1e-85	CENTRIMO			http://cisbp.ccbr.utoronto.ca/TFreport.php?searchTF=T025911_1.02
13	/Users/fanyingtang/Documents/motif_databases/CIS-BP/Mus_musculus.meme	M4629_1.02	(Nfe2)_(Homo_sapiens)_(DBD_0.95)	VRTGACTCAGCANWWYB	17	5969	6.3e-73	CENTRIMO			http://cisbp.ccbr.utoronto.ca/TFreport.php?searchTF=T025976_1.02
14	/Users/fanyingtang/Documents/motif_databases/CIS-BP/Mus_musculus.meme	M0302_1.02	Jdp2	NRTGACGHVN	10	7986	1.1e-72	CENTRIMO			http://cisbp.ccbr.utoronto.ca/TFreport.php?searchTF=T025941_1.02
15	DREME	ATAAA	DREME-3	ATAAA	5	3574	9.4e-68	DREME	/Users/fanyingtang/Documents/motif_databases/CIS-BP/Mus_musculus.meme	M6250_1.02 ((Foxq1)_(Homo_sapiens)_(DBD_1.00))	http://cisbp.ccbr.utoronto.ca/TFreport.php?searchTF=T081985_1.02
16	/Users/fanyingtang/Documents/motif_databases/CIS-BP/Mus_musculus.meme	M4452_1.02	(Batf)_(Homo_sapiens)_(DBD_0.97)	TYYYRWWATGASTCA	15	7421	6.7e-54	CENTRIMO			http://cisbp.ccbr.utoronto.ca/TFreport.php?searchTF=T025940_1.02
17	DREME	RGAACR	DREME-4	RGAACR	6	3118	2.1e-53	DREME	/Users/fanyingtang/Documents/motif_databases/CIS-BP/Mus_musculus.meme	M6436_1.02 ((Pgr)_(Homo_sapiens)_(DBD_1.00))	http://cisbp.ccbr.utoronto.ca/TFreport.php?searchTF=T133250_1.02
18	/Users/fanyingtang/Documents/motif_databases/CIS-BP/Mus_musculus.meme	M0301_1.02	Fosl2	GATGACGY	8	7138	6.5e-47	CENTRIMO			http://cisbp.ccbr.utoronto.ca/TFreport.php?searchTF=T025935_1.02
19	/Users/fanyingtang/Documents/motif_databases/CIS-BP/Mus_musculus.meme	M6359_1.02	(Nfe2l1)_(Homo_sapiens)_(DBD_1.00)	NATGACD	7	7953	1e-44	CENTRIMO			http://cisbp.ccbr.utoronto.ca/TFreport.php?searchTF=T025945_1.02
20	DREME	CKGKG	DREME-5	CKGKG	5	10720	4.1e-44	DREME	/Users/fanyingtang/Documents/motif_databases/CIS-BP/Mus_musculus.meme	M2318_1.02 (Tcf3)	http://cisbp.ccbr.utoronto.ca/TFreport.php?searchTF=T015156_1.02
21	/Users/fanyingtang/Documents/motif_databases/CIS-BP/Mus_musculus.meme	M0298_1.02	Atf3	NKATGACRN	9	7750	6.1e-37	CENTRIMO			http://cisbp.ccbr.utoronto.ca/TFreport.php?searchTF=T025927_1.02
22	DREME	GRTGAC	DREME-14	GRTGAC	6	1171	7.7e-36	DREME	/Users/fanyingtang/Documents/motif_databases/CIS-BP/Mus_musculus.meme	M5323_1.02 ((Creb3)_(Homo_sapiens)_(DBD_0.82))	http://cisbp.ccbr.utoronto.ca/TFreport.php?searchTF=T025934_1.02
23	DREME	WGCCAR	DREME-6	WGCCAR	6	4960	1.1e-34	DREME	/Users/fanyingtang/Documents/motif_databases/CIS-BP/Mus_musculus.meme	M1970_1.02 ((Nfic)_(Homo_sapiens)_(DBD_0.95))	http://cisbp.ccbr.utoronto.ca/TFreport.php?searchTF=T142017_1.02
24	/Users/fanyingtang/Documents/motif_databases/CIS-BP/Mus_musculus.meme	M1445_1.02	Nr2e1	NNNTGACYBN	10	7690	1e-31	CENTRIMO			http://cisbp.ccbr.utoronto.ca/TFreport.php?searchTF=T133230_1.02
25	DREME	RGGAAR	DREME-7	RGGAAR	6	3830	6.3e-28	DREME	/Users/fanyingtang/Documents/motif_databases/CIS-BP/Mus_musculus.meme	M6130_1.02 (Stat3)	http://cisbp.ccbr.utoronto.ca/TFreport.php?searchTF=T148478_1.02
26	/Users/fanyingtang/Documents/motif_databases/CIS-BP/Mus_musculus.meme	M1879_1.02	Foxa2	VCWRWGTAAACA	12	7458	2e-26	CENTRIMO			http://cisbp.ccbr.utoronto.ca/TFreport.php?searchTF=T081983_1.02
27	/Users/fanyingtang/Documents/motif_databases/CIS-BP/Mus_musculus.meme	M6106_1.02	Trp73	KRCRTGTYNNGACATGYH	18	4008	6e-26	CENTRIMO			http://cisbp.ccbr.utoronto.ca/TFreport.php?searchTF=T135554_1.02
28	DREME	RTGAWTCA	DREME-8	RTGAWTCA	8	378	1.3e-24	DREME	/Users/fanyingtang/Documents/motif_databases/CIS-BP/Mus_musculus.meme	M6228_1.02 ((Fosb)_(Homo_sapiens)_(DBD_1.00))	http://cisbp.ccbr.utoronto.ca/TFreport.php?searchTF=T025908_1.02
29	/Users/fanyingtang/Documents/motif_databases/CIS-BP/Mus_musculus.meme	M1895_1.02	Pax2	VMRTGACN	8	7857	1.5e-23	CENTRIMO			http://cisbp.ccbr.utoronto.ca/TFreport.php?searchTF=T104448_1.02
30	DREME	BMCACG	DREME-9	BMCACG	6	1054	6.3e-23	DREME	/Users/fanyingtang/Documents/motif_databases/CIS-BP/Mus_musculus.meme	M6212_1.02 ((Hif3a)_(Homo_sapiens)_(DBD_0.74))	http://cisbp.ccbr.utoronto.ca/TFreport.php?searchTF=T015140_1.02
31	DREME	STTATCW	DREME-10	STTATCW	7	921	3.4e-21	DREME	/Users/fanyingtang/Documents/motif_databases/CIS-BP/Mus_musculus.meme	M0782_1.02 (Gata6)	http://cisbp.ccbr.utoronto.ca/TFreport.php?searchTF=T084789_1.02
32	/Users/fanyingtang/Documents/motif_databases/CIS-BP/Mus_musculus.meme	M6115_1.02	(Trp63)_(Homo_sapiens)_(DBD_0.86)	CATGYCWGRRCHTGY	15	7069	1.3e-20	CENTRIMO			http://cisbp.ccbr.utoronto.ca/TFreport.php?searchTF=T135553_1.02
33	/Users/fanyingtang/Documents/motif_databases/CIS-BP/Mus_musculus.meme	M0297_1.02	Creb1	VTGACGTNN	9	6977	2.6e-20	CENTRIMO			http://cisbp.ccbr.utoronto.ca/TFreport.php?searchTF=T025926_1.02
34	/Users/fanyingtang/Documents/motif_databases/CIS-BP/Mus_musculus.meme	M2065_1.02	(Esr2)_(Homo_sapiens)_(DBD_1.00)	RGGKCANBSTGACCT	15	6989	5.1e-19	CENTRIMO			http://cisbp.ccbr.utoronto.ca/TFreport.php?searchTF=T133232_1.02
35	/Users/fanyingtang/Documents/motif_databases/CIS-BP/Mus_musculus.meme	M0734_1.02	Foxc1	WRNRTMAAYA	10	7729	2.4e-17	CENTRIMO			http://cisbp.ccbr.utoronto.ca/TFreport.php?searchTF=T081998_1.02
36	/Users/fanyingtang/Documents/motif_databases/CIS-BP/Mus_musculus.meme	M5662_1.02	(Nfib)_(Homo_sapiens)_(DBD_1.00)	TTGGCAHNDTGCCAR	15	3909	1.4e-16	CENTRIMO			http://cisbp.ccbr.utoronto.ca/TFreport.php?searchTF=T142007_1.02
37	/Users/fanyingtang/Documents/motif_databases/CIS-BP/Mus_musculus.meme	M1965_1.02	(Foxa1)_(Homo_sapiens)_(DBD_1.00)	HWRWGTAAACANVND	15	7401	2.2e-16	CENTRIMO			http://cisbp.ccbr.utoronto.ca/TFreport.php?searchTF=T081982_1.02
38	/Users/fanyingtang/Documents/motif_databases/CIS-BP/Mus_musculus.meme	M1444_1.02	Esr1	NNDTGACCYN	10	7664	1.3e-15	CENTRIMO			http://cisbp.ccbr.utoronto.ca/TFreport.php?searchTF=T133229_1.02
39	/Users/fanyingtang/Documents/motif_databases/CIS-BP/Mus_musculus.meme	M5664_1.02	(Nfix)_(Homo_sapiens)_(DBD_1.00)	TTGGCANNNHGCCAR	15	5612	1.4e-15	CENTRIMO			http://cisbp.ccbr.utoronto.ca/TFreport.php?searchTF=T142006_1.02
40	/Users/fanyingtang/Documents/motif_databases/CIS-BP/Mus_musculus.meme	M1935_1.02	Nr3c1	RGDACATTBTGTYCY	15	7218	3.8e-15	CENTRIMO			http://cisbp.ccbr.utoronto.ca/TFreport.php?searchTF=T133240_1.02
41	/Users/fanyingtang/Documents/motif_databases/CIS-BP/Mus_musculus.meme	M0917_1.02	Hoxd13	VYHRTAAAH	9	5645	5.2e-15	CENTRIMO			http://cisbp.ccbr.utoronto.ca/TFreport.php?searchTF=T095084_1.02
42	DREME	CYCCWCCC	DREME-11	CYCCWCCC	8	469	1.3e-14	DREME	/Users/fanyingtang/Documents/motif_databases/CIS-BP/Mus_musculus.meme	M6123_1.02 (Zfp281)	http://cisbp.ccbr.utoronto.ca/TFreport.php?searchTF=T049218_1.02
43	/Users/fanyingtang/Documents/motif_databases/CIS-BP/Mus_musculus.meme	M5660_1.02	(Nfia)_(Homo_sapiens)_(DBD_1.00)	TTGGCANNDTGCCAR	15	3792	3.1e-14	CENTRIMO			http://cisbp.ccbr.utoronto.ca/TFreport.php?searchTF=T142013_1.02
44	/Users/fanyingtang/Documents/motif_databases/CIS-BP/Mus_musculus.meme	M1007_1.02	Hoxa11	TTWAYDDNN	9	1453	4.1e-14	CENTRIMO			http://cisbp.ccbr.utoronto.ca/TFreport.php?searchTF=T095191_1.02
45	MEME	TTKTTTGTTTKTTTT	MEME-2	TTKTTTGTTTKTTTT	15	531	5.3e-14	MEME	/Users/fanyingtang/Documents/motif_databases/CIS-BP/Mus_musculus.meme	M6237_1.02 ((Foxd3)_(Homo_sapiens)_(DBD_1.00))	http://cisbp.ccbr.utoronto.ca/TFreport.php?searchTF=T082007_1.02
46	/Users/fanyingtang/Documents/motif_databases/CIS-BP/Mus_musculus.meme	M1970_1.02	(Nfic)_(Homo_sapiens)_(DBD_0.95)	TGCCAA	6	7995	7.1e-14	CENTRIMO			http://cisbp.ccbr.utoronto.ca/TFreport.php?searchTF=T142017_1.02
47	/Users/fanyingtang/Documents/motif_databases/CIS-BP/Mus_musculus.meme	M0904_1.02	Hoxa10	TTWATKDNN	9	3255	7.2e-14	CENTRIMO			http://cisbp.ccbr.utoronto.ca/TFreport.php?searchTF=T095071_1.02
48	/Users/fanyingtang/Documents/motif_databases/CIS-BP/Mus_musculus.meme	M0784_1.02	Gata5	NNHGATAAN	9	5668	2e-13	CENTRIMO			http://cisbp.ccbr.utoronto.ca/TFreport.php?searchTF=T084793_1.02
49	DREME	TTTAMAR	DREME-12	TTTAMAR	7	1023	2.4e-13	DREME
50	/Users/fanyingtang/Documents/motif_databases/CIS-BP/Mus_musculus.meme	M6146_1.02	(Tcfap2d)_(Homo_sapiens)_(DBD_1.00)	ACGNGCCBCRGGCK	14	3835	6.8e-13	CENTRIMO			http://cisbp.ccbr.utoronto.ca/TFreport.php?searchTF=T004906_1.02
51	/Users/fanyingtang/Documents/motif_databases/CIS-BP/Mus_musculus.meme	M0291_1.02	Xbp1	NNYKACGHDN	10	4914	8.7e-13	CENTRIMO			http://cisbp.ccbr.utoronto.ca/TFreport.php?searchTF=T025915_1.02
52	/Users/fanyingtang/Documents/motif_databases/CIS-BP/Mus_musculus.meme	M1962_1.02	Tcfcp2l1	CYGGHTNRRRCTGG	14	7002	1.1e-12	CENTRIMO			http://cisbp.ccbr.utoronto.ca/TFreport.php?searchTF=T087358_1.02
53	/Users/fanyingtang/Documents/motif_databases/CIS-BP/Mus_musculus.meme	M0732_1.02	Foxc2	WRNRTMAAYA	10	7888	1.1e-12	CENTRIMO			http://cisbp.ccbr.utoronto.ca/TFreport.php?searchTF=T081994_1.02
54	/Users/fanyingtang/Documents/motif_databases/CIS-BP/Mus_musculus.meme	M0206_1.02	Bhlhe41	NCRCGTGMB	9	7248	1.4e-12	CENTRIMO			http://cisbp.ccbr.utoronto.ca/TFreport.php?searchTF=T015188_1.02
55	/Users/fanyingtang/Documents/motif_databases/CIS-BP/Mus_musculus.meme	M0783_1.02	Gata3	NNNHGATWWN	10	7787	1.2e-11	CENTRIMO			http://cisbp.ccbr.utoronto.ca/TFreport.php?searchTF=T084792_1.02
56	/Users/fanyingtang/Documents/motif_databases/CIS-BP/Mus_musculus.meme	M5446_1.02	(Foxd1)_(Homo_sapiens)_(DBD_0.99)	RTAAACA	7	7841	1.7e-11	CENTRIMO			http://cisbp.ccbr.utoronto.ca/TFreport.php?searchTF=T082012_1.02
57	/Users/fanyingtang/Documents/motif_databases/CIS-BP/Mus_musculus.meme	M6411_1.02	(Pax8)_(Homo_sapiens)_(DBD_1.00)	BTVAYTSRMGYRKR	14	7557	1.9e-11	CENTRIMO			http://cisbp.ccbr.utoronto.ca/TFreport.php?searchTF=T135920_1.02
58	/Users/fanyingtang/Documents/motif_databases/CIS-BP/Mus_musculus.meme	M0723_1.02	Foxg1	NNRWMAAYAN	10	7414	2.1e-11	CENTRIMO			http://cisbp.ccbr.utoronto.ca/TFreport.php?searchTF=T081973_1.02
59	/Users/fanyingtang/Documents/motif_databases/CIS-BP/Mus_musculus.meme	M0737_1.02	Foxb1	WRWGTAAAYA	10	7877	2.2e-11	CENTRIMO			http://cisbp.ccbr.utoronto.ca/TFreport.php?searchTF=T082006_1.02
60	/Users/fanyingtang/Documents/motif_databases/CIS-BP/Mus_musculus.meme	M1041_1.02	Hoxb13	NVYHRTWAAH	10	7314	2.8e-11	CENTRIMO			http://cisbp.ccbr.utoronto.ca/TFreport.php?searchTF=T095235_1.02
61	/Users/fanyingtang/Documents/motif_databases/CIS-BP/Mus_musculus.meme	M0309_1.02	Atf7	NRTKACGTMA	10	7200	2.9e-11	CENTRIMO			http://cisbp.ccbr.utoronto.ca/TFreport.php?searchTF=T025965_1.02
62	/Users/fanyingtang/Documents/motif_databases/CIS-BP/Mus_musculus.meme	M0725_1.02	Foxp1	NGTAAACAH	9	7976	2.9e-11	CENTRIMO			http://cisbp.ccbr.utoronto.ca/TFreport.php?searchTF=T081976_1.02
63	/Users/fanyingtang/Documents/motif_databases/CIS-BP/Mus_musculus.meme	M0084_1.02	Tcfap2c	HSCCBSAGGS	10	7023	3.6e-11	CENTRIMO			http://cisbp.ccbr.utoronto.ca/TFreport.php?searchTF=T004904_1.02
64	/Users/fanyingtang/Documents/motif_databases/CIS-BP/Mus_musculus.meme	M4471_1.02	(Pax5)_(Homo_sapiens)_(DBD_1.00)	BCAGYSRAGCGTGAC	15	6776	3.7e-11	CENTRIMO			http://cisbp.ccbr.utoronto.ca/TFreport.php?searchTF=T135919_1.02
65	/Users/fanyingtang/Documents/motif_databases/CIS-BP/Mus_musculus.meme	M0085_1.02	Tcfap2e	THGCCYSVGG	10	7341	3.8e-11	CENTRIMO			http://cisbp.ccbr.utoronto.ca/TFreport.php?searchTF=T004905_1.02
66	/Users/fanyingtang/Documents/motif_databases/CIS-BP/Mus_musculus.meme	M5234_1.02	(Sim1)_(Drosophila_melanogaster)_(DBD_0.89)	GGTCACGTAC	10	4288	4.2e-11	CENTRIMO			http://cisbp.ccbr.utoronto.ca/TFreport.php?searchTF=T015154_1.02
67	/Users/fanyingtang/Documents/motif_databases/CIS-BP/Mus_musculus.meme	M1006_1.02	Hoxa13	VYHRTAAAH	9	7347	6.5e-11	CENTRIMO			http://cisbp.ccbr.utoronto.ca/TFreport.php?searchTF=T095190_1.02
68	/Users/fanyingtang/Documents/motif_databases/CIS-BP/Mus_musculus.meme	M0174_1.02	Tcfe3	NRTCACGHGN	10	7513	1.2e-10	CENTRIMO			http://cisbp.ccbr.utoronto.ca/TFreport.php?searchTF=T015135_1.02
69	/Users/fanyingtang/Documents/motif_databases/CIS-BP/Mus_musculus.meme	M0782_1.02	Gata6	NWGATAAN	8	7495	1.3e-10	CENTRIMO			http://cisbp.ccbr.utoronto.ca/TFreport.php?searchTF=T084789_1.02
70	/Users/fanyingtang/Documents/motif_databases/CIS-BP/Mus_musculus.meme	M1963_1.02	Zfx	SSSGSCBVGGCCTS	14	6235	2.5e-10	CENTRIMO			http://cisbp.ccbr.utoronto.ca/TFreport.php?searchTF=T049631_1.02
71	/Users/fanyingtang/Documents/motif_databases/CIS-BP/Mus_musculus.meme	M0747_1.02	Foxl1	WNNRTAAAYA	10	7965	4e-10	CENTRIMO			http://cisbp.ccbr.utoronto.ca/TFreport.php?searchTF=T082901_1.02
72	/Users/fanyingtang/Documents/motif_databases/CIS-BP/Mus_musculus.meme	M0193_1.02	Tcfeb	GTCACGTG	8	6901	4.4e-10	CENTRIMO			http://cisbp.ccbr.utoronto.ca/TFreport.php?searchTF=T015168_1.02
73	/Users/fanyingtang/Documents/motif_databases/CIS-BP/Mus_musculus.meme	M0187_1.02	Srebf1	RTSRSGTGAY	10	7444	4.8e-10	CENTRIMO			http://cisbp.ccbr.utoronto.ca/TFreport.php?searchTF=T015157_1.02
74	DREME	AGGCWG	DREME-13	AGGCWG	6	2115	5.9e-10	DREME
75	/Users/fanyingtang/Documents/motif_databases/CIS-BP/Mus_musculus.meme	M0912_1.02	Hoxc13	NSYHRTAAAH	10	7537	6.4e-10	CENTRIMO			http://cisbp.ccbr.utoronto.ca/TFreport.php?searchTF=T095079_1.02
76	/Users/fanyingtang/Documents/motif_databases/CIS-BP/Mus_musculus.meme	M6236_1.02	(Foxs1)_(Homo_sapiens)_(DBD_0.78)	YCTRDSWAAACAAAC	15	6152	8e-10	CENTRIMO			http://cisbp.ccbr.utoronto.ca/TFreport.php?searchTF=T082011_1.02
77	/Users/fanyingtang/Documents/motif_databases/CIS-BP/Mus_musculus.meme	M6234_1.02	(Foxa3)_(Homo_sapiens)_(DBD_1.00)	RVWAARYAAAYAD	13	7647	1e-09	CENTRIMO			http://cisbp.ccbr.utoronto.ca/TFreport.php?searchTF=T081988_1.02
78	/Users/fanyingtang/Documents/motif_databases/CIS-BP/Mus_musculus.meme	M1158_1.02	(Hoxd12)_(PBM_CONSTRUCTS)_(DBD_1.00)	NVYMRTWAAN	10	5250	1.4e-09	CENTRIMO			http://cisbp.ccbr.utoronto.ca/TFreport.php?searchTF=T095085_1.02
79	/Users/fanyingtang/Documents/motif_databases/CIS-BP/Mus_musculus.meme	M0083_1.02	Tcfap2b	TNSCCYSAGG	10	7000	1.8e-09	CENTRIMO			http://cisbp.ccbr.utoronto.ca/TFreport.php?searchTF=T004903_1.02
80	/Users/fanyingtang/Documents/motif_databases/CIS-BP/Mus_musculus.meme	M5711_1.02	(Pax9)_(Homo_sapiens)_(DBD_1.00)	KKCASTCAWGCGTGACS	17	1899	2.4e-09	CENTRIMO			http://cisbp.ccbr.utoronto.ca/TFreport.php?searchTF=T135918_1.02
81	/Users/fanyingtang/Documents/motif_databases/CIS-BP/Mus_musculus.meme	M5702_1.02	(Pax1)_(Homo_sapiens)_(DBD_1.00)	DKCABTCAWGCGTGACG	17	2654	2.9e-09	CENTRIMO			http://cisbp.ccbr.utoronto.ca/TFreport.php?searchTF=T135921_1.02
82	/Users/fanyingtang/Documents/motif_databases/CIS-BP/Mus_musculus.meme	M0082_1.02	Tcfap2a	HGCCBBVGGS	10	7223	3.3e-09	CENTRIMO			http://cisbp.ccbr.utoronto.ca/TFreport.php?searchTF=T004902_1.02
83	/Users/fanyingtang/Documents/motif_databases/CIS-BP/Mus_musculus.meme	M0208_1.02	Mitf	NRTCACGWGN	10	7490	6.4e-09	CENTRIMO			http://cisbp.ccbr.utoronto.ca/TFreport.php?searchTF=T015196_1.02
84	/Users/fanyingtang/Documents/motif_databases/CIS-BP/Mus_musculus.meme	M5323_1.02	(Creb3)_(Homo_sapiens)_(DBD_0.82)	KGRTGACGTCAYNV	14	2834	7.4e-09	CENTRIMO			http://cisbp.ccbr.utoronto.ca/TFreport.php?searchTF=T025934_1.02
85	/Users/fanyingtang/Documents/motif_databases/CIS-BP/Mus_musculus.meme	M0733_1.02	Foxo3	RTAAACAA	8	7944	8.7e-09	CENTRIMO			http://cisbp.ccbr.utoronto.ca/TFreport.php?searchTF=T081997_1.02
86	/Users/fanyingtang/Documents/motif_databases/CIS-BP/Mus_musculus.meme	M0726_1.02	Foxj3	NRTAAACAWW	10	7898	1.7e-08	CENTRIMO			http://cisbp.ccbr.utoronto.ca/TFreport.php?searchTF=T081977_1.02
87	/Users/fanyingtang/Documents/motif_databases/CIS-BP/Mus_musculus.meme	M1581_1.02	Cic	NNTGCTGACW	10	7715	1.7e-08	CENTRIMO			http://cisbp.ccbr.utoronto.ca/TFreport.php?searchTF=T144585_1.02
88	/Users/fanyingtang/Documents/motif_databases/CIS-BP/Mus_musculus.meme	M4930_1.02	(Npas4)_(Drosophila_melanogaster)_(DBD_0.61)	RADTCGTGACT	11	4713	1.9e-08	CENTRIMO			http://cisbp.ccbr.utoronto.ca/TFreport.php?searchTF=T015220_1.02
89	/Users/fanyingtang/Documents/motif_databases/CIS-BP/Mus_musculus.meme	M0913_1.02	Hoxc11	DTTWAYKRBN	10	7059	1.9e-08	CENTRIMO			http://cisbp.ccbr.utoronto.ca/TFreport.php?searchTF=T095080_1.02
90	/Users/fanyingtang/Documents/motif_databases/CIS-BP/Mus_musculus.meme	M0735_1.02	Foxo6	NNVWMAAYAN	10	5999	3.7e-08	CENTRIMO			http://cisbp.ccbr.utoronto.ca/TFreport.php?searchTF=T082001_1.02
91	/Users/fanyingtang/Documents/motif_databases/CIS-BP/Mus_musculus.meme	M5998_1.02	9430076C15Rik	DRTGACGTCATN	12	3342	4.8e-08	CENTRIMO			http://cisbp.ccbr.utoronto.ca/TFreport.php?searchTF=T025969_1.02
92	/Users/fanyingtang/Documents/motif_databases/CIS-BP/Mus_musculus.meme	M0306_1.02	Atf4	NNVTTACGHAHNN	13	5131	5e-08	CENTRIMO			http://cisbp.ccbr.utoronto.ca/TFreport.php?searchTF=T025953_1.02
93	/Users/fanyingtang/Documents/motif_databases/CIS-BP/Mus_musculus.meme	M4660_1.02	(Gata2)_(Homo_sapiens)_(DBD_1.00)	SAGATAAGVD	10	7832	5e-08	CENTRIMO			http://cisbp.ccbr.utoronto.ca/TFreport.php?searchTF=T084791_1.02
94	/Users/fanyingtang/Documents/motif_databases/CIS-BP/Mus_musculus.meme	M0721_1.02	Foxj2	RTMAACANN	9	7968	5.4e-08	CENTRIMO			http://cisbp.ccbr.utoronto.ca/TFreport.php?searchTF=T081972_1.02
95	/Users/fanyingtang/Documents/motif_databases/CIS-BP/Mus_musculus.meme	M1044_1.02	Hoxc12	NVYMRTWAAN	10	6029	5.7e-08	CENTRIMO			http://cisbp.ccbr.utoronto.ca/TFreport.php?searchTF=T095239_1.02
96	DREME	AAAAMAAA	DREME-15	AAAAMAAA	8	349	6.2e-08	DREME	/Users/fanyingtang/Documents/motif_databases/CIS-BP/Mus_musculus.meme	M2312_1.02 (Sox3)	http://cisbp.ccbr.utoronto.ca/TFreport.php?searchTF=T144612_1.02
97	/Users/fanyingtang/Documents/motif_databases/CIS-BP/Mus_musculus.meme	M1863_1.02	(Foxd2)_(Homo_sapiens)_(DBD_1.00)	GTAAACAW	8	7219	1e-07	CENTRIMO			http://cisbp.ccbr.utoronto.ca/TFreport.php?searchTF=T082002_1.02
98	/Users/fanyingtang/Documents/motif_databases/CIS-BP/Mus_musculus.meme	M1026_1.02	Hoxd11	TTWAYKRN	8	699	1.2e-07	CENTRIMO			http://cisbp.ccbr.utoronto.ca/TFreport.php?searchTF=T095220_1.02
99	/Users/fanyingtang/Documents/motif_databases/CIS-BP/Mus_musculus.meme	M1157_1.02	(Hoxb9)_(PBM_CONSTRUCTS)_(DBD_1.00)	WTTWATKRBN	10	7097	1.5e-07	CENTRIMO			http://cisbp.ccbr.utoronto.ca/TFreport.php?searchTF=T095106_1.02
100	DREME	CWTTCC	DREME-16	CWTTCC	6	1052	2.6e-07	DREME
101	/Users/fanyingtang/Documents/motif_databases/CIS-BP/Mus_musculus.meme	M6239_1.02	(Foxf2)_(Homo_sapiens)_(DBD_1.00)	HWADGTAAACA	11	7365	2.7e-07	CENTRIMO			http://cisbp.ccbr.utoronto.ca/TFreport.php?searchTF=T081984_1.02
102	/Users/fanyingtang/Documents/motif_databases/CIS-BP/Mus_musculus.meme	M1452_1.02	Rora	TGACCYHN	8	8044	2.9e-07	CENTRIMO			http://cisbp.ccbr.utoronto.ca/TFreport.php?searchTF=T133251_1.02
103	/Users/fanyingtang/Documents/motif_databases/CIS-BP/Mus_musculus.meme	M2264_1.02	Atoh1	RCCAKCTG	8	7317	4.4e-07	CENTRIMO			http://cisbp.ccbr.utoronto.ca/TFreport.php?searchTF=T015240_1.02
104	/Users/fanyingtang/Documents/motif_databases/CIS-BP/Mus_musculus.meme	M0724_1.02	Foxp2	RTAAACAA	8	7916	1e-06	CENTRIMO			http://cisbp.ccbr.utoronto.ca/TFreport.php?searchTF=T081975_1.02
105	/Users/fanyingtang/Documents/motif_databases/CIS-BP/Mus_musculus.meme	M0300_1.02	Atf2	NRTKACGTMA	10	7017	1.1e-06	CENTRIMO			http://cisbp.ccbr.utoronto.ca/TFreport.php?searchTF=T025930_1.02
106	/Users/fanyingtang/Documents/motif_databases/CIS-BP/Mus_musculus.meme	M1453_1.02	Rorb	NNTGACCYM	9	7907	1.2e-06	CENTRIMO			http://cisbp.ccbr.utoronto.ca/TFreport.php?searchTF=T133253_1.02
107	/Users/fanyingtang/Documents/motif_databases/CIS-BP/Mus_musculus.meme	M0319_1.02	Crem	NATGACGTMA	10	4625	1.5e-06	CENTRIMO			http://cisbp.ccbr.utoronto.ca/TFreport.php?searchTF=T025979_1.02
108	/Users/fanyingtang/Documents/motif_databases/CIS-BP/Mus_musculus.meme	M5689_1.02	(Nrl)_(Homo_sapiens)_(DBD_1.00)	DWWNTGCTGAC	11	7914	3.1e-06	CENTRIMO			http://cisbp.ccbr.utoronto.ca/TFreport.php?searchTF=T025951_1.02
109	/Users/fanyingtang/Documents/motif_databases/CIS-BP/Mus_musculus.meme	M5512_1.02	(Hic2)_(Homo_sapiens)_(DBD_1.00)	VSYGGGCAY	9	7846	5e-06	CENTRIMO			http://cisbp.ccbr.utoronto.ca/TFreport.php?searchTF=T049314_1.02
110	/Users/fanyingtang/Documents/motif_databases/CIS-BP/Mus_musculus.meme	M0836_1.02	Dux	NCAATCAD	8	7749	7.3e-06	CENTRIMO			http://cisbp.ccbr.utoronto.ca/TFreport.php?searchTF=T090011_1.02
111	/Users/fanyingtang/Documents/motif_databases/CIS-BP/Mus_musculus.meme	M0221_1.02	Max	NCRCGTGNN	9	7413	7.4e-06	CENTRIMO			http://cisbp.ccbr.utoronto.ca/TFreport.php?searchTF=T015234_1.02
112	/Users/fanyingtang/Documents/motif_databases/CIS-BP/Mus_musculus.meme	M0730_1.02	Foxo4	NNRWMAACAN	10	8006	7.8e-06	CENTRIMO			http://cisbp.ccbr.utoronto.ca/TFreport.php?searchTF=T081991_1.02
113	/Users/fanyingtang/Documents/motif_databases/CIS-BP/Mus_musculus.meme	M6436_1.02	(Pgr)_(Homo_sapiens)_(DBD_1.00)	DACAGRNTGTTCY	13	7781	9.1e-06	CENTRIMO			http://cisbp.ccbr.utoronto.ca/TFreport.php?searchTF=T133250_1.02
114	/Users/fanyingtang/Documents/motif_databases/CIS-BP/Mus_musculus.meme	M1067_1.02	Cphx	NWNNYHATCA	10	6042	1.5e-05	CENTRIMO			http://cisbp.ccbr.utoronto.ca/TFreport.php?searchTF=T095285_1.02
115	/Users/fanyingtang/Documents/motif_databases/CIS-BP/Mus_musculus.meme	M6139_1.02	(Ahr)_(Homo_sapiens)_(DBD_1.00)	KCACGCRAH	9	6401	1.9e-05	CENTRIMO			http://cisbp.ccbr.utoronto.ca/TFreport.php?searchTF=T015152_1.02
116	/Users/fanyingtang/Documents/motif_databases/CIS-BP/Mus_musculus.meme	M0756_1.02	(ENSMUSG00000090020)_(Strongylocentrotus_purpuratus)_(DBD_0.44)	NNHMACANN	9	6975	2e-05	CENTRIMO			http://cisbp.ccbr.utoronto.ca/TFreport.php?searchTF=T082013_1.02
117	/Users/fanyingtang/Documents/motif_databases/CIS-BP/Mus_musculus.meme	M0736_1.02	Foxk1	RTAAACAA	8	7822	2.2e-05	CENTRIMO			http://cisbp.ccbr.utoronto.ca/TFreport.php?searchTF=T082004_1.02
118	/Users/fanyingtang/Documents/motif_databases/CIS-BP/Mus_musculus.meme	M0192_1.02	Hes7	DRCGCGTGBC	10	6562	2.3e-05	CENTRIMO			http://cisbp.ccbr.utoronto.ca/TFreport.php?searchTF=T015167_1.02
119	/Users/fanyingtang/Documents/motif_databases/CIS-BP/Mus_musculus.meme	M1419_1.02	Gm98	YSGTRCCABS	10	6568	2.5e-05	CENTRIMO			http://cisbp.ccbr.utoronto.ca/TFreport.php?searchTF=T130475_1.02
120	/Users/fanyingtang/Documents/motif_databases/CIS-BP/Mus_musculus.meme	M6241_1.02	(Foxn3)_(Homo_sapiens)_(DBD_0.45)	WAAAYAAAYA	10	7444	4e-05	CENTRIMO			http://cisbp.ccbr.utoronto.ca/TFreport.php?searchTF=T081978_1.02
121	/Users/fanyingtang/Documents/motif_databases/CIS-BP/Mus_musculus.meme	M5209_1.02	(Sp5)_(Drosophila_melanogaster)_(DBD_0.93)	GKGGGCGKRKC	11	6453	4.4e-05	CENTRIMO			http://cisbp.ccbr.utoronto.ca/TFreport.php?searchTF=T049568_1.02
122	DREME	ACACACAY	DREME-17	ACACACAY	8	207	4.6e-05	DREME
123	/Users/fanyingtang/Documents/motif_databases/CIS-BP/Mus_musculus.meme	M2386_1.02	Hoxa9	SCCATMAATCA	11	6484	4.6e-05	CENTRIMO			http://cisbp.ccbr.utoronto.ca/TFreport.php?searchTF=T095192_1.02
124	/Users/fanyingtang/Documents/motif_databases/CIS-BP/Mus_musculus.meme	M1456_1.02	Ar	NRTGTTCCTN	10	7727	5e-05	CENTRIMO			http://cisbp.ccbr.utoronto.ca/TFreport.php?searchTF=T133256_1.02
125	/Users/fanyingtang/Documents/motif_databases/CIS-BP/Mus_musculus.meme	M6155_1.02	(Atf6)_(Homo_sapiens)_(DBD_0.98)	GKGSTGACGTGG	12	4345	5.1e-05	CENTRIMO			http://cisbp.ccbr.utoronto.ca/TFreport.php?searchTF=T025929_1.02
126	/Users/fanyingtang/Documents/motif_databases/CIS-BP/Mus_musculus.meme	M4680_1.02	(Bach2)_(Homo_sapiens)_(DBD_0.72)	GTCACGTG	8	6790	5.1e-05	CENTRIMO			http://cisbp.ccbr.utoronto.ca/TFreport.php?searchTF=T025950_1.02
127	/Users/fanyingtang/Documents/motif_databases/CIS-BP/Mus_musculus.meme	M0948_1.02	Hoxc10	TTWATKAC	8	7215	8.2e-05	CENTRIMO			http://cisbp.ccbr.utoronto.ca/TFreport.php?searchTF=T095119_1.02
128	/Users/fanyingtang/Documents/motif_databases/CIS-BP/Mus_musculus.meme	M0746_1.02	Gm5294	NNTRTAAACAHN	12	7792	8.3e-05	CENTRIMO			http://cisbp.ccbr.utoronto.ca/TFreport.php?searchTF=T082900_1.02
129	/Users/fanyingtang/Documents/motif_databases/CIS-BP/Mus_musculus.meme	M0977_1.02	Cdx2	NVYMATWAA	9	6882	9.2e-05	CENTRIMO			http://cisbp.ccbr.utoronto.ca/TFreport.php?searchTF=T095155_1.02
130	/Users/fanyingtang/Documents/motif_databases/CIS-BP/Mus_musculus.meme	M0425_1.02	Hic1	NGKKGGCAY	9	7843	0.00011	CENTRIMO			http://cisbp.ccbr.utoronto.ca/TFreport.php?searchTF=T049232_1.02
131	/Users/fanyingtang/Documents/motif_databases/CIS-BP/Mus_musculus.meme	M0317_1.02	Dbp	NVTTAYRYAA	10	6430	0.00011	CENTRIMO			http://cisbp.ccbr.utoronto.ca/TFreport.php?searchTF=T025977_1.02
132	/Users/fanyingtang/Documents/motif_databases/CIS-BP/Mus_musculus.meme	M6537_1.02	(Ybx1)_(Homo_sapiens)_(DBD_1.00)	BSKGATTSSCY	11	7820	0.00012	CENTRIMO			http://cisbp.ccbr.utoronto.ca/TFreport.php?searchTF=T072363_1.02
133	DREME	AGAWA	DREME-18	AGAWA	5	5534	0.00012	DREME
134	/Users/fanyingtang/Documents/motif_databases/CIS-BP/Mus_musculus.meme	M0432_1.02	Zfp161	NNCGYGCHH	9	3696	0.00012	CENTRIMO			http://cisbp.ccbr.utoronto.ca/TFreport.php?searchTF=T049306_1.02
135	/Users/fanyingtang/Documents/motif_databases/CIS-BP/Mus_musculus.meme	M0443_1.02	Klf12	DGGGYGKGKY	10	7267	0.00014	CENTRIMO			http://cisbp.ccbr.utoronto.ca/TFreport.php?searchTF=T049527_1.02
136	/Users/fanyingtang/Documents/motif_databases/CIS-BP/Mus_musculus.meme	M0191_1.02	Hes1	NVCACGYGNN	10	6468	0.00018	CENTRIMO			http://cisbp.ccbr.utoronto.ca/TFreport.php?searchTF=T015166_1.02
137	/Users/fanyingtang/Documents/motif_databases/CIS-BP/Mus_musculus.meme	M0201_1.02	Tcfec	NNCACGTGNN	10	6137	0.00018	CENTRIMO			http://cisbp.ccbr.utoronto.ca/TFreport.php?searchTF=T015185_1.02
138	/Users/fanyingtang/Documents/motif_databases/CIS-BP/Mus_musculus.meme	M0405_1.02	Klf7	DGGGCGKGGY	10	7306	0.00019	CENTRIMO			http://cisbp.ccbr.utoronto.ca/TFreport.php?searchTF=T049112_1.02
139	/Users/fanyingtang/Documents/motif_databases/CIS-BP/Mus_musculus.meme	M0308_1.02	Mafg	VTMAGCANNH	10	7540	0.00021	CENTRIMO			http://cisbp.ccbr.utoronto.ca/TFreport.php?searchTF=T025964_1.02
140	/Users/fanyingtang/Documents/motif_databases/CIS-BP/Mus_musculus.meme	M1037_1.02	Duxbl	NNNYAATCAN	10	7829	0.00022	CENTRIMO			http://cisbp.ccbr.utoronto.ca/TFreport.php?searchTF=T095232_1.02
141	/Users/fanyingtang/Documents/motif_databases/CIS-BP/Mus_musculus.meme	M0670_1.02	E2f2	NWDGGCGSBN	10	4445	0.00033	CENTRIMO			http://cisbp.ccbr.utoronto.ca/TFreport.php?searchTF=T076762_1.02
142	/Users/fanyingtang/Documents/motif_databases/CIS-BP/Mus_musculus.meme	M2294_1.02	Klf1	WGGGTGTGGYH	11	6966	0.00065	CENTRIMO			http://cisbp.ccbr.utoronto.ca/TFreport.php?searchTF=T049348_1.02
143	DREME	KATTAAA	DREME-19	KATTAAA	7	356	0.00068	DREME
144	/Users/fanyingtang/Documents/motif_databases/CIS-BP/Mus_musculus.meme	M0190_1.02	Srebf2	TCRCGTGA	8	5828	0.00085	CENTRIMO			http://cisbp.ccbr.utoronto.ca/TFreport.php?searchTF=T015165_1.02
145	/Users/fanyingtang/Documents/motif_databases/CIS-BP/Mus_musculus.meme	M0955_1.02	Cdx1	NVYMATWAA	9	6858	0.00092	CENTRIMO			http://cisbp.ccbr.utoronto.ca/TFreport.php?searchTF=T095128_1.02
146	/Users/fanyingtang/Documents/motif_databases/CIS-BP/Mus_musculus.meme	M0426_1.02	Zfp3	DGTGTGCGYNN	11	7166	0.0011	CENTRIMO			http://cisbp.ccbr.utoronto.ca/TFreport.php?searchTF=T049236_1.02
147	DREME	CAGGGM	DREME-20	CAGGGM	6	1364	0.0012	DREME	/Users/fanyingtang/Documents/motif_databases/CIS-BP/Mus_musculus.meme	M6201_1.02 ((Egr4)_(Homo_sapiens)_(DBD_1.00))	http://cisbp.ccbr.utoronto.ca/TFreport.php?searchTF=T049524_1.02
148	/Users/fanyingtang/Documents/motif_databases/CIS-BP/Mus_musculus.meme	M0413_1.02	Zbtb1	NDTGCGKGDN	10	6252	0.0012	CENTRIMO			http://cisbp.ccbr.utoronto.ca/TFreport.php?searchTF=T049163_1.02
149	/Users/fanyingtang/Documents/motif_databases/CIS-BP/Mus_musculus.meme	M5497_1.02	(Grhl1)_(Homo_sapiens)_(DBD_0.84)	AACCGGTYTAACCGGTT	17	3820	0.0015	CENTRIMO			http://cisbp.ccbr.utoronto.ca/TFreport.php?searchTF=T087356_1.02
150	/Users/fanyingtang/Documents/motif_databases/CIS-BP/Mus_musculus.meme	M2266_1.02	Bhlhe40	VDGCACGTGWS	11	6661	0.0016	CENTRIMO			http://cisbp.ccbr.utoronto.ca/TFreport.php?searchTF=T015187_1.02
151	/Users/fanyingtang/Documents/motif_databases/CIS-BP/Mus_musculus.meme	M6332_1.02	(Maf)_(Homo_sapiens)_(DBD_1.00)	KTGCTGAC	8	7939	0.0017	CENTRIMO			http://cisbp.ccbr.utoronto.ca/TFreport.php?searchTF=T025970_1.02
152	/Users/fanyingtang/Documents/motif_databases/CIS-BP/Mus_musculus.meme	M0181_1.02	Mlx	NDNCACGTG	9	7221	0.0018	CENTRIMO			http://cisbp.ccbr.utoronto.ca/TFreport.php?searchTF=T015151_1.02
153	/Users/fanyingtang/Documents/motif_databases/CIS-BP/Mus_musculus.meme	M0321_1.02	Mafb	NNNDTGCTGACBN	13	7374	0.0018	CENTRIMO			http://cisbp.ccbr.utoronto.ca/TFreport.php?searchTF=T025983_1.02
154	/Users/fanyingtang/Documents/motif_databases/CIS-BP/Mus_musculus.meme	M0212_1.02	Tcfl5	NBCDCGHGVN	10	4046	0.0028	CENTRIMO			http://cisbp.ccbr.utoronto.ca/TFreport.php?searchTF=T015209_1.02
155	/Users/fanyingtang/Documents/motif_databases/CIS-BP/Mus_musculus.meme	M2309_1.02	(Rfx5)_(Homo_sapiens)_(DBD_0.99)	BCWGTTGCYAKGSVR	15	7082	0.0031	CENTRIMO			http://cisbp.ccbr.utoronto.ca/TFreport.php?searchTF=T138844_1.02
156	DREME	CACGK	DREME-21	CACGK	5	625	0.0034	DREME	/Users/fanyingtang/Documents/motif_databases/CIS-BP/Mus_musculus.meme	M0198_1.02 (Sohlh2)	http://cisbp.ccbr.utoronto.ca/TFreport.php?searchTF=T015177_1.02
157	/Users/fanyingtang/Documents/motif_databases/CIS-BP/Mus_musculus.meme	M1001_1.02	Pknox2	NNMTGTCANN	10	7813	0.0042	CENTRIMO			http://cisbp.ccbr.utoronto.ca/TFreport.php?searchTF=T095185_1.02
158	/Users/fanyingtang/Documents/motif_databases/CIS-BP/Mus_musculus.meme	M6240_1.02	(Foxi1)_(Homo_sapiens)_(DBD_0.99)	RRCCAATCAVAR	12	5946	0.0059	CENTRIMO			http://cisbp.ccbr.utoronto.ca/TFreport.php?searchTF=T081995_1.02
159	/Users/fanyingtang/Documents/motif_databases/CIS-BP/Mus_musculus.meme	M4343_1.02	(Arid2)_(Saccharomyces_cerevisiae)_(DBD_0.26)	GGTTGCCATGGCAACG	16	6002	0.0075	CENTRIMO			http://cisbp.ccbr.utoronto.ca/TFreport.php?searchTF=T008436_1.02
160	/Users/fanyingtang/Documents/motif_databases/CIS-BP/Mus_musculus.meme	M1160_1.02	(NP_001076596.1)_(PBM_CONSTRUCTS)_(DBD_1.00)	NYAATYANN	9	7569	0.0091	CENTRIMO			http://cisbp.ccbr.utoronto.ca/TFreport.php?searchTF=T099794_1.02
161	/Users/fanyingtang/Documents/motif_databases/CIS-BP/Mus_musculus.meme	M5592_1.02	(Klf14)_(Homo_sapiens)_(DBD_0.96)	ARGKGGGCGTGGYM	14	4939	0.0093	CENTRIMO			http://cisbp.ccbr.utoronto.ca/TFreport.php?searchTF=T049536_1.02
162	/Users/fanyingtang/Documents/motif_databases/CIS-BP/Mus_musculus.meme	M0220_1.02	Arntl	NGTCACGTGH	10	5945	0.01	CENTRIMO			http://cisbp.ccbr.utoronto.ca/TFreport.php?searchTF=T015232_1.02
163	/Users/fanyingtang/Documents/motif_databases/CIS-BP/Mus_musculus.meme	M2287_1.02	Hoxc9	RGCMATAAATCAB	13	6411	0.01	CENTRIMO			http://cisbp.ccbr.utoronto.ca/TFreport.php?searchTF=T095187_1.02
164	/Users/fanyingtang/Documents/motif_databases/CIS-BP/Mus_musculus.meme	M5302_1.02	(Batf3)_(Homo_sapiens)_(DBD_0.75)	TGATGACGTCATCA	14	1195	0.011	CENTRIMO			http://cisbp.ccbr.utoronto.ca/TFreport.php?searchTF=T025928_1.02
165	/Users/fanyingtang/Documents/motif_databases/CIS-BP/Mus_musculus.meme	M0403_1.02	Zfp711	NNDGGCCHNN	10	5544	0.013	CENTRIMO			http://cisbp.ccbr.utoronto.ca/TFreport.php?searchTF=T049109_1.02
166	/Users/fanyingtang/Documents/motif_databases/CIS-BP/Mus_musculus.meme	M0421_1.02	Klf8	NGGGYGKGKN	10	7750	0.016	CENTRIMO			http://cisbp.ccbr.utoronto.ca/TFreport.php?searchTF=T049219_1.02
167	/Users/fanyingtang/Documents/motif_databases/CIS-BP/Mus_musculus.meme	M0985_1.02	Irx3	NNBDTGTHNN	10	7910	0.017	CENTRIMO			http://cisbp.ccbr.utoronto.ca/TFreport.php?searchTF=T095166_1.02
168	/Users/fanyingtang/Documents/motif_databases/CIS-BP/Mus_musculus.meme	M5889_1.02	(Tbx21)_(Homo_sapiens)_(DBD_0.98)	GGTGTGAHWTCACACC	16	2885	0.018	CENTRIMO			http://cisbp.ccbr.utoronto.ca/TFreport.php?searchTF=T149660_1.02
169	DREME	CCDCCCAC	DREME-22	CCDCCCAC	8	152	0.02	DREME	/Users/fanyingtang/Documents/motif_databases/CIS-BP/Mus_musculus.meme	M6265_1.02 ((Gli2)_(Homo_sapiens)_(DBD_0.99))	http://cisbp.ccbr.utoronto.ca/TFreport.php?searchTF=T049288_1.02
170	/Users/fanyingtang/Documents/motif_databases/CIS-BP/Mus_musculus.meme	M0411_1.02	Zfp300	NNYNDTGTATAMNNN	15	7615	0.024	CENTRIMO			http://cisbp.ccbr.utoronto.ca/TFreport.php?searchTF=T049154_1.02
171	/Users/fanyingtang/Documents/motif_databases/CIS-BP/Mus_musculus.meme	M6463_1.02	(Smad1)_(Homo_sapiens)_(DBD_1.00)	RSCCTGTCTGCM	12	7803	0.025	CENTRIMO			http://cisbp.ccbr.utoronto.ca/TFreport.php?searchTF=T142014_1.02
172	/Users/fanyingtang/Documents/motif_databases/CIS-BP/Mus_musculus.meme	M0304_1.02	Cebpa	RTTDYRHAAY	10	5731	0.025	CENTRIMO			http://cisbp.ccbr.utoronto.ca/TFreport.php?searchTF=T025942_1.02
173	/Users/fanyingtang/Documents/motif_databases/CIS-BP/Mus_musculus.meme	M1551_1.02	Gmeb2	NWRCGTMN	8	4628	0.025	CENTRIMO			http://cisbp.ccbr.utoronto.ca/TFreport.php?searchTF=T140198_1.02
174	/Users/fanyingtang/Documents/motif_databases/CIS-BP/Mus_musculus.meme	M1359_1.02	Mypop	NWTTGCGCCR	10	5197	0.026	CENTRIMO			http://cisbp.ccbr.utoronto.ca/TFreport.php?searchTF=T118479_1.02
175	/Users/fanyingtang/Documents/motif_databases/CIS-BP/Mus_musculus.meme	M0962_1.02	Lhx6	NYAATYAD	8	7524	0.028	CENTRIMO			http://cisbp.ccbr.utoronto.ca/TFreport.php?searchTF=T095139_1.02
176	/Users/fanyingtang/Documents/motif_databases/CIS-BP/Mus_musculus.meme	M0969_1.02	Lhx8	NYAATYANN	9	7495	0.032	CENTRIMO			http://cisbp.ccbr.utoronto.ca/TFreport.php?searchTF=T095147_1.02
177	/Users/fanyingtang/Documents/motif_databases/CIS-BP/Mus_musculus.meme	M1871_1.02	Klf4	DGGGYGKGGC	10	6759	0.036	CENTRIMO			http://cisbp.ccbr.utoronto.ca/TFreport.php?searchTF=T049030_1.02
178	/Users/fanyingtang/Documents/motif_databases/CIS-BP/Mus_musculus.meme	M6127_1.02	Klf2	DGGGYGKGGYB	11	6802	0.038	CENTRIMO			http://cisbp.ccbr.utoronto.ca/TFreport.php?searchTF=T049361_1.02
179	/Users/fanyingtang/Documents/motif_databases/CIS-BP/Mus_musculus.meme	M4473_1.02	(Pbx3)_(Homo_sapiens)_(DBD_1.00)	NBCDGCCAATSRGVR	15	7185	0.048	CENTRIMO			http://cisbp.ccbr.utoronto.ca/TFreport.php?searchTF=T095197_1.02
# MEME-ChIP (Motif Analysis of Large Nucleotide Datasets): Version 5.0.0 released on Thu Jun 07 12:52:48 2018 -0700
# The format of this file is described at http://meme-suite.org/doc/meme-chip-output-format.html
# meme-chip -o /Users/fanyingtang/Documents/all_regions_bam_bed/overlap_peak_ver/ETV4AAA_EYFP_down_log2FC1_MEME_nobg/ -db /Users/fanyingtang/Documents/motif_databases/CIS-BP/Mus_musculus.meme /Users/fanyingtang/Documents/all_regions_bam_bed/overlap_peak_ver/MEME-ChIP/ETV4AAA_EYFP_down_coordinates_log2FC1_sorted_merged_recentered.fa

## Sheet: ETV4AAA Upregulated
Table S1. MEME-ChIP
MOTIF_INDEX	MOTIF_SOURCE	MOTIF_ID	ALT_ID	CONSENSUS	WIDTH	SITES	E-VALUE	E-VALUE_SOURCE	MOST_SIMILAR_MOTIF_SOURCE	MOST_SIMILAR_MOTIF	URL
1	DREME	MGGAAR	DREME-1	MGGAAR	6	8168	1.5e-556	DREME	/Users/fanyingtang/Documents/motif_databases/CIS-BP/Mus_musculus.meme	M2276_1.02 (Erg)	http://cisbp.ccbr.utoronto.ca/TFreport.php?searchTF=T078287_1.02
2	/Users/fanyingtang/Documents/motif_databases/CIS-BP/Mus_musculus.meme	M0692_1.02	Elk3	NRCCGGAARY	10	7480	1.2e-227	CENTRIMO			http://cisbp.ccbr.utoronto.ca/TFreport.php?searchTF=T078271_1.02
3	/Users/fanyingtang/Documents/motif_databases/CIS-BP/Mus_musculus.meme	M0698_1.02	Etv5	RCCGGAARY	9	7519	7.2e-227	CENTRIMO			http://cisbp.ccbr.utoronto.ca/TFreport.php?searchTF=T078275_1.02
4	/Users/fanyingtang/Documents/motif_databases/CIS-BP/Mus_musculus.meme	M0710_1.02	Gm5454	NRCCGGAAGY	10	7395	2.1e-225	CENTRIMO			http://cisbp.ccbr.utoronto.ca/TFreport.php?searchTF=T078290_1.02
5	/Users/fanyingtang/Documents/motif_databases/CIS-BP/Mus_musculus.meme	M0695_1.02	Elk1	NRCCGGAAGY	10	7369	3.5e-223	CENTRIMO			http://cisbp.ccbr.utoronto.ca/TFreport.php?searchTF=T078273_1.02
6	/Users/fanyingtang/Documents/motif_databases/CIS-BP/Mus_musculus.meme	M0700_1.02	Etv4	NRCCGGAARY	10	7493	6.3e-223	CENTRIMO			http://cisbp.ccbr.utoronto.ca/TFreport.php?searchTF=T078277_1.02
7	/Users/fanyingtang/Documents/motif_databases/CIS-BP/Mus_musculus.meme	M0703_1.02	Elk4	NRCCGGAARY	10	7546	4.5e-219	CENTRIMO			http://cisbp.ccbr.utoronto.ca/TFreport.php?searchTF=T078280_1.02
8	/Users/fanyingtang/Documents/motif_databases/CIS-BP/Mus_musculus.meme	M0690_1.02	Etv1	NRCCGGAWRY	10	7627	3.5e-211	CENTRIMO			http://cisbp.ccbr.utoronto.ca/TFreport.php?searchTF=T078267_1.02
9	/Users/fanyingtang/Documents/motif_databases/CIS-BP/Mus_musculus.meme	M0699_1.02	Fli1	NRCCGGAARY	10	7768	8.8e-200	CENTRIMO			http://cisbp.ccbr.utoronto.ca/TFreport.php?searchTF=T078276_1.02
10	/Users/fanyingtang/Documents/motif_databases/CIS-BP/Mus_musculus.meme	M5398_1.02	(Erf)_(Homo_sapiens)_(DBD_1.00)	ACCGGAAGTR	10	7002	1.8e-182	CENTRIMO			http://cisbp.ccbr.utoronto.ca/TFreport.php?searchTF=T078288_1.02
11	MEME	RCAGGAAGKRR	MEME-1	RCAGGAAGKRR	11	4741	1.4e-173	MEME	/Users/fanyingtang/Documents/motif_databases/CIS-BP/Mus_musculus.meme	M2276_1.02 (Erg)	http://cisbp.ccbr.utoronto.ca/TFreport.php?searchTF=T078287_1.02
12	/Users/fanyingtang/Documents/motif_databases/CIS-BP/Mus_musculus.meme	M1891_1.02	Gabpa	CCGGAAGTGVN	11	6868	1.9e-166	CENTRIMO			http://cisbp.ccbr.utoronto.ca/TFreport.php?searchTF=T078272_1.02
13	/Users/fanyingtang/Documents/motif_databases/CIS-BP/Mus_musculus.meme	M0689_1.02	Etv3	NDNMGGAWRY	10	7885	1e-165	CENTRIMO			http://cisbp.ccbr.utoronto.ca/TFreport.php?searchTF=T078266_1.02
14	/Users/fanyingtang/Documents/motif_databases/CIS-BP/Mus_musculus.meme	M0714_1.02	Gm4881	NDNMGGAWRY	10	7871	2.5e-164	CENTRIMO			http://cisbp.ccbr.utoronto.ca/TFreport.php?searchTF=T078939_1.02
15	/Users/fanyingtang/Documents/motif_databases/CIS-BP/Mus_musculus.meme	M1922_1.02	Ets1	VRVRCAGGAAGTGGN	15	7555	6.5e-164	CENTRIMO			http://cisbp.ccbr.utoronto.ca/TFreport.php?searchTF=T078284_1.02
16	/Users/fanyingtang/Documents/motif_databases/CIS-BP/Mus_musculus.meme	M2276_1.02	Erg	RCAGGAAGTRR	11	7687	6e-161	CENTRIMO			http://cisbp.ccbr.utoronto.ca/TFreport.php?searchTF=T078287_1.02
17	/Users/fanyingtang/Documents/motif_databases/CIS-BP/Mus_musculus.meme	M0708_1.02	Elf2	DNSCGGAARY	10	7805	3.4e-156	CENTRIMO			http://cisbp.ccbr.utoronto.ca/TFreport.php?searchTF=T078286_1.02
18	/Users/fanyingtang/Documents/motif_databases/CIS-BP/Mus_musculus.meme	M0706_1.02	Elf4	NNVMGGAARH	10	7872	4.7e-149	CENTRIMO			http://cisbp.ccbr.utoronto.ca/TFreport.php?searchTF=T078283_1.02
19	/Users/fanyingtang/Documents/motif_databases/CIS-BP/Mus_musculus.meme	M0705_1.02	Etv6	NNVMGGAARY	10	7832	8.8e-137	CENTRIMO			http://cisbp.ccbr.utoronto.ca/TFreport.php?searchTF=T078282_1.02
20	/Users/fanyingtang/Documents/motif_databases/CIS-BP/Mus_musculus.meme	M0701_1.02	Spdef	WNCCGGAWNY	10	7660	9e-132	CENTRIMO			http://cisbp.ccbr.utoronto.ca/TFreport.php?searchTF=T078279_1.02
21	DREME	CMGGAW	DREME-2	CMGGAW	6	3096	1.2e-130	DREME	/Users/fanyingtang/Documents/motif_databases/CIS-BP/Mus_musculus.meme	M6226_1.02 ((Fev)_(Homo_sapiens)_(DBD_1.00))	http://cisbp.ccbr.utoronto.ca/TFreport.php?searchTF=T078291_1.02
22	/Users/fanyingtang/Documents/motif_databases/CIS-BP/Mus_musculus.meme	M0696_1.02	Ehf	WNVMGGAART	10	7776	6.1e-126	CENTRIMO			http://cisbp.ccbr.utoronto.ca/TFreport.php?searchTF=T078274_1.02
23	/Users/fanyingtang/Documents/motif_databases/CIS-BP/Mus_musculus.meme	M6226_1.02	(Fev)_(Homo_sapiens)_(DBD_1.00)	CAGGAARTDA	10	7584	1.1e-121	CENTRIMO			http://cisbp.ccbr.utoronto.ca/TFreport.php?searchTF=T078291_1.02
24	/Users/fanyingtang/Documents/motif_databases/CIS-BP/Mus_musculus.meme	M5421_1.02	(Etv2)_(Homo_sapiens)_(DBD_0.99)	AACCGGAAATR	11	6615	1.3e-118	CENTRIMO			http://cisbp.ccbr.utoronto.ca/TFreport.php?searchTF=T078269_1.02
25	/Users/fanyingtang/Documents/motif_databases/CIS-BP/Mus_musculus.meme	M0704_1.02	Elf5	WNVMGGAARY	10	7874	3.7e-103	CENTRIMO			http://cisbp.ccbr.utoronto.ca/TFreport.php?searchTF=T078281_1.02
26	/Users/fanyingtang/Documents/motif_databases/CIS-BP/Mus_musculus.meme	M0687_1.02	Elf3	WNVMGGAARW	10	7959	7e-100	CENTRIMO			http://cisbp.ccbr.utoronto.ca/TFreport.php?searchTF=T078265_1.02
27	/Users/fanyingtang/Documents/motif_databases/CIS-BP/Mus_musculus.meme	M6221_1.02	(Ets2)_(Homo_sapiens)_(DBD_1.00)	VMVGGAAGTKS	11	7781	1.8e-92	CENTRIMO			http://cisbp.ccbr.utoronto.ca/TFreport.php?searchTF=T078278_1.02
28	DREME	RYAAACA	DREME-3	RYAAACA	7	1354	8.9e-70	DREME	/Users/fanyingtang/Documents/motif_databases/CIS-BP/Mus_musculus.meme	M6234_1.02 ((Foxa3)_(Homo_sapiens)_(DBD_1.00))	http://cisbp.ccbr.utoronto.ca/TFreport.php?searchTF=T081988_1.02
29	DREME	RTGACTMA	DREME-4	RTGACTMA	8	632	1.2e-68	DREME	/Users/fanyingtang/Documents/motif_databases/CIS-BP/Mus_musculus.meme	M4629_1.02 ((Nfe2)_(Homo_sapiens)_(DBD_0.95))	http://cisbp.ccbr.utoronto.ca/TFreport.php?searchTF=T025976_1.02
30	/Users/fanyingtang/Documents/motif_databases/CIS-BP/Mus_musculus.meme	M4549_1.02	(Nr2c2)_(Homo_sapiens)_(DBD_0.99)	WBYRCTTCCGGGKCR	15	5865	2.5e-65	CENTRIMO			http://cisbp.ccbr.utoronto.ca/TFreport.php?searchTF=T133222_1.02
31	/Users/fanyingtang/Documents/motif_databases/CIS-BP/Mus_musculus.meme	M6223_1.02	(ENSMUSG00000044690)_(Homo_sapiens)_(DBD_0.95)	GHCAGGAAGWWAY	13	7706	5.6e-64	CENTRIMO			http://cisbp.ccbr.utoronto.ca/TFreport.php?searchTF=T078289_1.02
32	/Users/fanyingtang/Documents/motif_databases/CIS-BP/Mus_musculus.meme	M0691_1.02	Spic	DNNVGGAAV	9	7893	3.6e-62	CENTRIMO			http://cisbp.ccbr.utoronto.ca/TFreport.php?searchTF=T078268_1.02
33	DREME	GGAAR	DREME-8	GGAAR	5	2461	7.3e-60	DREME	/Users/fanyingtang/Documents/motif_databases/CIS-BP/Mus_musculus.meme	M0705_1.02 (Etv6)	http://cisbp.ccbr.utoronto.ca/TFreport.php?searchTF=T078282_1.02
34	DREME	GGAADK	DREME-5	GGAADK	6	4112	1.3e-56	DREME	/Users/fanyingtang/Documents/motif_databases/CIS-BP/Mus_musculus.meme	M6449_1.02 ((Rel)_(Homo_sapiens)_(DBD_0.93))	http://cisbp.ccbr.utoronto.ca/TFreport.php?searchTF=T138266_1.02
35	DREME	CCGG	DREME-13	CCGG	4	1108	8.9e-49	DREME	/Users/fanyingtang/Documents/motif_databases/CIS-BP/Mus_musculus.meme	M0820_1.02 ((Tcfcp2)_(Gallus_gallus)_(DBD_0.95))	http://cisbp.ccbr.utoronto.ca/TFreport.php?searchTF=T087354_1.02
36	/Users/fanyingtang/Documents/motif_databases/CIS-BP/Mus_musculus.meme	M4526_1.02	(Smarcc1)_(Homo_sapiens)_(DBD_1.00)	DSRVDGTGASTCAKV	15	6197	6.5e-44	CENTRIMO			http://cisbp.ccbr.utoronto.ca/TFreport.php?searchTF=T118468_1.02
37	DREME	ACATCCK	DREME-10	ACATCCK	7	303	1.2e-43	DREME
38	/Users/fanyingtang/Documents/motif_databases/CIS-BP/Mus_musculus.meme	M4607_1.02	(Fos)_(Homo_sapiens)_(DBD_1.00)	BKRTGASTCATBYYB	15	5647	6.1e-43	CENTRIMO			http://cisbp.ccbr.utoronto.ca/TFreport.php?searchTF=T025916_1.02
39	DREME	ATAAA	DREME-6	ATAAA	5	2521	1.5e-42	DREME	/Users/fanyingtang/Documents/motif_databases/CIS-BP/Mus_musculus.meme	M6250_1.02 ((Foxq1)_(Homo_sapiens)_(DBD_1.00))	http://cisbp.ccbr.utoronto.ca/TFreport.php?searchTF=T081985_1.02
40	DREME	GSCAGS	DREME-12	GSCAGS	6	4071	1.2e-40	DREME	/Users/fanyingtang/Documents/motif_databases/CIS-BP/Mus_musculus.meme	M4612_1.02 ((Ctcfl)_(Homo_sapiens)_(DBD_0.81))	http://cisbp.ccbr.utoronto.ca/TFreport.php?searchTF=T049507_1.02
41	/Users/fanyingtang/Documents/motif_databases/CIS-BP/Mus_musculus.meme	M4688_1.02	(Elf1)_(Homo_sapiens)_(DBD_1.00)	ACCCGGAAGY	10	5221	1.4e-40	CENTRIMO			http://cisbp.ccbr.utoronto.ca/TFreport.php?searchTF=T078285_1.02
42	/Users/fanyingtang/Documents/motif_databases/CIS-BP/Mus_musculus.meme	M4599_1.02	(E2f6)_(Homo_sapiens)_(DBD_0.98)	NRGGCGGGARR	11	7073	2.7e-37	CENTRIMO			http://cisbp.ccbr.utoronto.ca/TFreport.php?searchTF=T076767_1.02
43	/Users/fanyingtang/Documents/motif_databases/CIS-BP/Mus_musculus.meme	M6122_1.02	Sfpi1	ARAAAGAGGAAGTGR	15	7696	1.3e-36	CENTRIMO			http://cisbp.ccbr.utoronto.ca/TFreport.php?searchTF=T078264_1.02
44	/Users/fanyingtang/Documents/motif_databases/CIS-BP/Mus_musculus.meme	M6337_1.02	(Mbd2)_(Homo_sapiens)_(DBD_0.99)	SSGKCCGGMGR	11	4875	2.7e-36	CENTRIMO			http://cisbp.ccbr.utoronto.ca/TFreport.php?searchTF=T113617_1.02
45	DREME	CACVG	DREME-7	CACVG	5	6495	3.3e-36	DREME
46	/Users/fanyingtang/Documents/motif_databases/CIS-BP/Mus_musculus.meme	M4612_1.02	(Ctcfl)_(Homo_sapiens)_(DBD_0.81)	CCRSCAGGGGGCGCY	15	4772	6.7e-34	CENTRIMO			http://cisbp.ccbr.utoronto.ca/TFreport.php?searchTF=T049507_1.02
47	/Users/fanyingtang/Documents/motif_databases/CIS-BP/Mus_musculus.meme	M6125_1.02	Ctcf	CCASHAGRKGGCRSY	15	5756	1.3e-30	CENTRIMO			http://cisbp.ccbr.utoronto.ca/TFreport.php?searchTF=T049038_1.02
48	/Users/fanyingtang/Documents/motif_databases/CIS-BP/Mus_musculus.meme	M4629_1.02	(Nfe2)_(Homo_sapiens)_(DBD_0.95)	VRTGACTCAGCANWWYB	17	5070	1.3e-29	CENTRIMO			http://cisbp.ccbr.utoronto.ca/TFreport.php?searchTF=T025976_1.02
49	/Users/fanyingtang/Documents/motif_databases/CIS-BP/Mus_musculus.meme	M4681_1.02	(Bach1)_(Homo_sapiens)_(DBD_1.00)	TGCTGAGTCA	10	5710	8.5e-26	CENTRIMO			http://cisbp.ccbr.utoronto.ca/TFreport.php?searchTF=T025925_1.02
50	/Users/fanyingtang/Documents/motif_databases/CIS-BP/Mus_musculus.meme	M0312_1.02	Junb	TGACKYMN	8	4797	2.3e-24	CENTRIMO			http://cisbp.ccbr.utoronto.ca/TFreport.php?searchTF=T025968_1.02
51	/Users/fanyingtang/Documents/motif_databases/CIS-BP/Mus_musculus.meme	M4536_1.02	(E2f1)_(Homo_sapiens)_(DBD_0.98)	VRRVRGVGCGCGCRS	15	4897	1.1e-22	CENTRIMO			http://cisbp.ccbr.utoronto.ca/TFreport.php?searchTF=T076764_1.02
52	/Users/fanyingtang/Documents/motif_databases/CIS-BP/Mus_musculus.meme	M5664_1.02	(Nfix)_(Homo_sapiens)_(DBD_1.00)	TTGGCANNNHGCCAR	15	5416	3.1e-22	CENTRIMO			http://cisbp.ccbr.utoronto.ca/TFreport.php?searchTF=T142006_1.02
53	/Users/fanyingtang/Documents/motif_databases/CIS-BP/Mus_musculus.meme	M1966_1.02	Nfe2l2	MASNATGACTCAGCA	15	6144	7.6e-22	CENTRIMO			http://cisbp.ccbr.utoronto.ca/TFreport.php?searchTF=T025911_1.02
54	/Users/fanyingtang/Documents/motif_databases/CIS-BP/Mus_musculus.meme	M0296_1.02	Fosl1	NNATGACKYAH	11	6895	1.2e-21	CENTRIMO			http://cisbp.ccbr.utoronto.ca/TFreport.php?searchTF=T025923_1.02
55	/Users/fanyingtang/Documents/motif_databases/CIS-BP/Mus_musculus.meme	M6228_1.02	(Fosb)_(Homo_sapiens)_(DBD_1.00)	CTGACTCAYV	10	7277	1.2e-21	CENTRIMO			http://cisbp.ccbr.utoronto.ca/TFreport.php?searchTF=T025908_1.02
56	MEME	GCCMYCTRSTGGCCA	MEME-3	GCCMYCTRSTGGCCA	15	131	1.2e-20	MEME	/Users/fanyingtang/Documents/motif_databases/CIS-BP/Mus_musculus.meme	M6125_1.02 (Ctcf)	http://cisbp.ccbr.utoronto.ca/TFreport.php?searchTF=T049038_1.02
57	/Users/fanyingtang/Documents/motif_databases/CIS-BP/Mus_musculus.meme	M0439_1.02	Zic2	CNCHGBRGGN	10	7263	4.5e-19	CENTRIMO			http://cisbp.ccbr.utoronto.ca/TFreport.php?searchTF=T049433_1.02
58	/Users/fanyingtang/Documents/motif_databases/CIS-BP/Mus_musculus.meme	M0302_1.02	Jdp2	NRTGACGHVN	10	7729	2e-18	CENTRIMO			http://cisbp.ccbr.utoronto.ca/TFreport.php?searchTF=T025941_1.02
59	DREME	ARATA	DREME-9	ARATA	5	3842	3.1e-18	DREME
60	/Users/fanyingtang/Documents/motif_databases/CIS-BP/Mus_musculus.meme	M5660_1.02	(Nfia)_(Homo_sapiens)_(DBD_1.00)	TTGGCANNDTGCCAR	15	3632	1e-17	CENTRIMO			http://cisbp.ccbr.utoronto.ca/TFreport.php?searchTF=T142013_1.02
61	/Users/fanyingtang/Documents/motif_databases/CIS-BP/Mus_musculus.meme	M6137_1.02	Rela	DGGAATTTCCM	11	7037	1.1e-17	CENTRIMO			http://cisbp.ccbr.utoronto.ca/TFreport.php?searchTF=T138268_1.02
62	/Users/fanyingtang/Documents/motif_databases/CIS-BP/Mus_musculus.meme	M0084_1.02	Tcfap2c	HSCCBSAGGS	10	6902	3.5e-17	CENTRIMO			http://cisbp.ccbr.utoronto.ca/TFreport.php?searchTF=T004904_1.02
63	/Users/fanyingtang/Documents/motif_databases/CIS-BP/Mus_musculus.meme	M0412_1.02	Zic1	CNCMRCRGGN	10	7483	4.1e-17	CENTRIMO			http://cisbp.ccbr.utoronto.ca/TFreport.php?searchTF=T049161_1.02
64	/Users/fanyingtang/Documents/motif_databases/CIS-BP/Mus_musculus.meme	M2271_1.02	E2f3	SDSYGVGGGCGGGAR	15	5780	5.1e-17	CENTRIMO			http://cisbp.ccbr.utoronto.ca/TFreport.php?searchTF=T076761_1.02
65	/Users/fanyingtang/Documents/motif_databases/CIS-BP/Mus_musculus.meme	M5662_1.02	(Nfib)_(Homo_sapiens)_(DBD_1.00)	TTGGCAHNDTGCCAR	15	3737	5.3e-17	CENTRIMO			http://cisbp.ccbr.utoronto.ca/TFreport.php?searchTF=T142007_1.02
66	/Users/fanyingtang/Documents/motif_databases/CIS-BP/Mus_musculus.meme	M0301_1.02	Fosl2	GATGACGY	8	6665	7.3e-17	CENTRIMO			http://cisbp.ccbr.utoronto.ca/TFreport.php?searchTF=T025935_1.02
67	/Users/fanyingtang/Documents/motif_databases/CIS-BP/Mus_musculus.meme	M1963_1.02	Zfx	SSSGSCBVGGCCTS	14	5956	9.7e-17	CENTRIMO			http://cisbp.ccbr.utoronto.ca/TFreport.php?searchTF=T049631_1.02
68	/Users/fanyingtang/Documents/motif_databases/CIS-BP/Mus_musculus.meme	M6464_1.02	(Smad2)_(Homo_sapiens)_(DBD_0.99)	GTGTCHGKCTV	11	7422	1.3e-16	CENTRIMO			http://cisbp.ccbr.utoronto.ca/TFreport.php?searchTF=T142010_1.02
69	/Users/fanyingtang/Documents/motif_databases/CIS-BP/Mus_musculus.meme	M0085_1.02	Tcfap2e	THGCCYSVGG	10	7175	1.8e-16	CENTRIMO			http://cisbp.ccbr.utoronto.ca/TFreport.php?searchTF=T004905_1.02
70	/Users/fanyingtang/Documents/motif_databases/CIS-BP/Mus_musculus.meme	M4537_1.02	(E2f4)_(Homo_sapiens)_(DBD_1.00)	GGCGGGAARWTBVRR	15	5793	3.8e-16	CENTRIMO			http://cisbp.ccbr.utoronto.ca/TFreport.php?searchTF=T076760_1.02
71	/Users/fanyingtang/Documents/motif_databases/CIS-BP/Mus_musculus.meme	M2298_1.02	Meis1	NNNDGASTGACAGSW	15	7345	1.7e-15	CENTRIMO			http://cisbp.ccbr.utoronto.ca/TFreport.php?searchTF=T095103_1.02
72	/Users/fanyingtang/Documents/motif_databases/CIS-BP/Mus_musculus.meme	M0320_1.02	Jund	RTGACKCAH	9	6136	3.2e-15	CENTRIMO			http://cisbp.ccbr.utoronto.ca/TFreport.php?searchTF=T025981_1.02
73	/Users/fanyingtang/Documents/motif_databases/CIS-BP/Mus_musculus.meme	M4485_1.02	(Nfkb1)_(Homo_sapiens)_(DBD_0.97)	NDGGGRMTTTCCMVN	15	6155	4.5e-15	CENTRIMO			http://cisbp.ccbr.utoronto.ca/TFreport.php?searchTF=T138271_1.02
74	/Users/fanyingtang/Documents/motif_databases/CIS-BP/Mus_musculus.meme	M6544_1.02	(Hivep1)_(Homo_sapiens)_(DBD_0.99)	VGGGATTTCCCA	12	6207	5.5e-15	CENTRIMO			http://cisbp.ccbr.utoronto.ca/TFreport.php?searchTF=T049076_1.02
75	/Users/fanyingtang/Documents/motif_databases/CIS-BP/Mus_musculus.meme	M0441_1.02	Zic3	CNCHGSRGGN	10	7349	5.5e-15	CENTRIMO			http://cisbp.ccbr.utoronto.ca/TFreport.php?searchTF=T049481_1.02
76	/Users/fanyingtang/Documents/motif_databases/CIS-BP/Mus_musculus.meme	M6130_1.02	Stat3	HTTCCRGGAAR	11	7072	1.4e-14	CENTRIMO			http://cisbp.ccbr.utoronto.ca/TFreport.php?searchTF=T148478_1.02
77	/Users/fanyingtang/Documents/motif_databases/CIS-BP/Mus_musculus.meme	M1962_1.02	Tcfcp2l1	CYGGHTNRRRCTGG	14	6816	1.6e-14	CENTRIMO			http://cisbp.ccbr.utoronto.ca/TFreport.php?searchTF=T087358_1.02
78	/Users/fanyingtang/Documents/motif_databases/CIS-BP/Mus_musculus.meme	M6448_1.02	(Relb)_(Homo_sapiens)_(DBD_0.97)	RGGGRMTTTCCH	12	7184	3.5e-14	CENTRIMO			http://cisbp.ccbr.utoronto.ca/TFreport.php?searchTF=T138264_1.02
79	DREME	TGACNTCA	DREME-11	TGACNTCA	8	374	7.9e-14	DREME	/Users/fanyingtang/Documents/motif_databases/CIS-BP/Mus_musculus.meme	M6521_1.02 ((Thra)_(Homo_sapiens)_(DBD_1.00))	http://cisbp.ccbr.utoronto.ca/TFreport.php?searchTF=T133259_1.02
80	/Users/fanyingtang/Documents/motif_databases/CIS-BP/Mus_musculus.meme	M0083_1.02	Tcfap2b	TNSCCYSAGG	10	6923	8.5e-14	CENTRIMO			http://cisbp.ccbr.utoronto.ca/TFreport.php?searchTF=T004903_1.02
81	/Users/fanyingtang/Documents/motif_databases/CIS-BP/Mus_musculus.meme	M2065_1.02	(Esr2)_(Homo_sapiens)_(DBD_1.00)	RGGKCANBSTGACCT	15	6676	1.2e-13	CENTRIMO			http://cisbp.ccbr.utoronto.ca/TFreport.php?searchTF=T133232_1.02
82	/Users/fanyingtang/Documents/motif_databases/CIS-BP/Mus_musculus.meme	M2309_1.02	(Rfx5)_(Homo_sapiens)_(DBD_0.99)	BCWGTTGCYAKGSVR	15	6913	1.4e-13	CENTRIMO			http://cisbp.ccbr.utoronto.ca/TFreport.php?searchTF=T138844_1.02
83	DREME	CTGACTCA	DREME-21	CTGACTCA	8	161	3.7e-13	DREME	/Users/fanyingtang/Documents/motif_databases/CIS-BP/Mus_musculus.meme	M6228_1.02 ((Fosb)_(Homo_sapiens)_(DBD_1.00))	http://cisbp.ccbr.utoronto.ca/TFreport.php?searchTF=T025908_1.02
84	/Users/fanyingtang/Documents/motif_databases/CIS-BP/Mus_musculus.meme	M6146_1.02	(Tcfap2d)_(Homo_sapiens)_(DBD_1.00)	ACGNGCCBCRGGCB	14	3686	4.4e-13	CENTRIMO			http://cisbp.ccbr.utoronto.ca/TFreport.php?searchTF=T004906_1.02
85	/Users/fanyingtang/Documents/motif_databases/CIS-BP/Mus_musculus.meme	M1970_1.02	(Nfic)_(Homo_sapiens)_(DBD_0.95)	TGCCAA	6	7788	5.2e-13	CENTRIMO			http://cisbp.ccbr.utoronto.ca/TFreport.php?searchTF=T142017_1.02
86	/Users/fanyingtang/Documents/motif_databases/CIS-BP/Mus_musculus.meme	M5965_1.02	(Zic4)_(Homo_sapiens)_(DBD_0.97)	DCDCMGCRGGGGGYC	15	5701	8.7e-13	CENTRIMO			http://cisbp.ccbr.utoronto.ca/TFreport.php?searchTF=T049185_1.02
87	/Users/fanyingtang/Documents/motif_databases/CIS-BP/Mus_musculus.meme	M5323_1.02	(Creb3)_(Homo_sapiens)_(DBD_0.82)	KGRTGACGTCAYNV	14	2772	1.4e-12	CENTRIMO			http://cisbp.ccbr.utoronto.ca/TFreport.php?searchTF=T025934_1.02
88	/Users/fanyingtang/Documents/motif_databases/CIS-BP/Mus_musculus.meme	M5497_1.02	(Grhl1)_(Homo_sapiens)_(DBD_0.84)	AACCGGTYTAACCGGTT	17	3614	1.9e-12	CENTRIMO			http://cisbp.ccbr.utoronto.ca/TFreport.php?searchTF=T087356_1.02
89	/Users/fanyingtang/Documents/motif_databases/CIS-BP/Mus_musculus.meme	M0398_1.02	Zscan10	NGKRAGTGCNN	11	6934	2e-12	CENTRIMO			http://cisbp.ccbr.utoronto.ca/TFreport.php?searchTF=T049094_1.02
90	/Users/fanyingtang/Documents/motif_databases/CIS-BP/Mus_musculus.meme	M6485_1.02	(Spib)_(Homo_sapiens)_(DBD_0.99)	ARAAASMGGAAS	12	7425	2.2e-12	CENTRIMO			http://cisbp.ccbr.utoronto.ca/TFreport.php?searchTF=T078270_1.02
91	/Users/fanyingtang/Documents/motif_databases/CIS-BP/Mus_musculus.meme	M0082_1.02	Tcfap2a	HGCCBBVGGS	10	7084	5.8e-12	CENTRIMO			http://cisbp.ccbr.utoronto.ca/TFreport.php?searchTF=T004902_1.02
92	/Users/fanyingtang/Documents/motif_databases/CIS-BP/Mus_musculus.meme	M6449_1.02	(Rel)_(Homo_sapiens)_(DBD_0.93)	DKGGRNWTTCCV	12	7065	2.6e-11	CENTRIMO			http://cisbp.ccbr.utoronto.ca/TFreport.php?searchTF=T138266_1.02
93	/Users/fanyingtang/Documents/motif_databases/CIS-BP/Mus_musculus.meme	M6332_1.02	(Maf)_(Homo_sapiens)_(DBD_1.00)	KTGCTGAC	8	7765	3e-11	CENTRIMO			http://cisbp.ccbr.utoronto.ca/TFreport.php?searchTF=T025970_1.02
94	DREME	ACAGVA	DREME-15	ACAGVA	6	1861	3.2e-11	DREME
95	/Users/fanyingtang/Documents/motif_databases/CIS-BP/Mus_musculus.meme	M6346_1.02	(Mlxipl)_(Homo_sapiens)_(DBD_1.00)	VCACGVSGKTGBCMCRTGC	19	4305	4.1e-11	CENTRIMO			http://cisbp.ccbr.utoronto.ca/TFreport.php?searchTF=T015141_1.02
96	/Users/fanyingtang/Documents/motif_databases/CIS-BP/Mus_musculus.meme	M6270_1.02	(Nhlh1)_(Homo_sapiens)_(DBD_1.00)	RRGGMCGCAGCTGMKMCCCV	20	4099	4.9e-11	CENTRIMO			http://cisbp.ccbr.utoronto.ca/TFreport.php?searchTF=T015229_1.02
97	/Users/fanyingtang/Documents/motif_databases/CIS-BP/Mus_musculus.meme	M2300_1.02	Myog	RRCAGCTGSNV	11	6922	5.3e-11	CENTRIMO			http://cisbp.ccbr.utoronto.ca/TFreport.php?searchTF=T015173_1.02
98	/Users/fanyingtang/Documents/motif_databases/CIS-BP/Mus_musculus.meme	M6358_1.02	(Neurod1)_(Homo_sapiens)_(DBD_1.00)	SGGCAGRTGKSC	12	7043	2.2e-10	CENTRIMO			http://cisbp.ccbr.utoronto.ca/TFreport.php?searchTF=T015195_1.02
99	/Users/fanyingtang/Documents/motif_databases/CIS-BP/Mus_musculus.meme	M6545_1.02	(Hivep2)_(Homo_sapiens)_(DBD_1.00)	GGYDGGGWAACYSS	14	7328	3.4e-10	CENTRIMO			http://cisbp.ccbr.utoronto.ca/TFreport.php?searchTF=T049052_1.02
100	/Users/fanyingtang/Documents/motif_databases/CIS-BP/Mus_musculus.meme	M0311_1.02	Jun	WTGACKYAW	9	7211	3.4e-10	CENTRIMO			http://cisbp.ccbr.utoronto.ca/TFreport.php?searchTF=T025967_1.02
101	/Users/fanyingtang/Documents/motif_databases/CIS-BP/Mus_musculus.meme	M0321_1.02	Mafb	NNNDTGCTGACBN	13	7151	3.8e-10	CENTRIMO			http://cisbp.ccbr.utoronto.ca/TFreport.php?searchTF=T025983_1.02
102	/Users/fanyingtang/Documents/motif_databases/CIS-BP/Mus_musculus.meme	M4471_1.02	(Pax5)_(Homo_sapiens)_(DBD_1.00)	BCAGYSRAGCGTGAC	15	6503	1.7e-09	CENTRIMO			http://cisbp.ccbr.utoronto.ca/TFreport.php?searchTF=T135919_1.02
103	/Users/fanyingtang/Documents/motif_databases/CIS-BP/Mus_musculus.meme	M6463_1.02	(Smad1)_(Homo_sapiens)_(DBD_1.00)	RSCCTGTCTGCM	12	7562	2.7e-09	CENTRIMO			http://cisbp.ccbr.utoronto.ca/TFreport.php?searchTF=T142014_1.02
104	/Users/fanyingtang/Documents/motif_databases/CIS-BP/Mus_musculus.meme	M6330_1.02	(Mafa)_(Homo_sapiens)_(DBD_1.00)	BTGCTGACBMYGCARYHTYCV	21	7033	3.3e-09	CENTRIMO			http://cisbp.ccbr.utoronto.ca/TFreport.php?searchTF=T025959_1.02
105	/Users/fanyingtang/Documents/motif_databases/CIS-BP/Mus_musculus.meme	M4453_1.02	(Bcl11a)_(Homo_sapiens)_(DBD_1.00)	ADGRGGAASTGAAAV	15	7606	4.3e-09	CENTRIMO			http://cisbp.ccbr.utoronto.ca/TFreport.php?searchTF=T049023_1.02
106	/Users/fanyingtang/Documents/motif_databases/CIS-BP/Mus_musculus.meme	M6537_1.02	(Ybx1)_(Homo_sapiens)_(DBD_1.00)	BSKGATTSSCY	11	7627	5.3e-09	CENTRIMO			http://cisbp.ccbr.utoronto.ca/TFreport.php?searchTF=T072363_1.02
107	/Users/fanyingtang/Documents/motif_databases/CIS-BP/Mus_musculus.meme	M1001_1.02	Pknox2	NNMTGTCANN	10	7652	7.7e-09	CENTRIMO			http://cisbp.ccbr.utoronto.ca/TFreport.php?searchTF=T095185_1.02
108	DREME	CYCCKCCC	DREME-14	CYCCKCCC	8	370	1e-08	DREME	/Users/fanyingtang/Documents/motif_databases/CIS-BP/Mus_musculus.meme	M6552_1.02 ((Zfp148)_(Homo_sapiens)_(DBD_1.00))	http://cisbp.ccbr.utoronto.ca/TFreport.php?searchTF=T049089_1.02
109	/Users/fanyingtang/Documents/motif_databases/CIS-BP/Mus_musculus.meme	M0297_1.02	Creb1	VTGACGTNN	9	6510	1.1e-08	CENTRIMO			http://cisbp.ccbr.utoronto.ca/TFreport.php?searchTF=T025926_1.02
110	/Users/fanyingtang/Documents/motif_databases/CIS-BP/Mus_musculus.meme	M2264_1.02	Atoh1	RCCAKCTG	8	7137	1.1e-08	CENTRIMO			http://cisbp.ccbr.utoronto.ca/TFreport.php?searchTF=T015240_1.02
111	/Users/fanyingtang/Documents/motif_databases/CIS-BP/Mus_musculus.meme	M6201_1.02	(Egr4)_(Homo_sapiens)_(DBD_1.00)	GGSGGYRGGGM	11	5469	1.1e-08	CENTRIMO			http://cisbp.ccbr.utoronto.ca/TFreport.php?searchTF=T049524_1.02
112	/Users/fanyingtang/Documents/motif_databases/CIS-BP/Mus_musculus.meme	M0425_1.02	Hic1	NGKKGGCAY	9	7564	1.4e-08	CENTRIMO			http://cisbp.ccbr.utoronto.ca/TFreport.php?searchTF=T049232_1.02
113	/Users/fanyingtang/Documents/motif_databases/CIS-BP/Mus_musculus.meme	M0397_1.02	Zfp263	GGGAGSAC	8	7538	1.9e-08	CENTRIMO			http://cisbp.ccbr.utoronto.ca/TFreport.php?searchTF=T049086_1.02
114	/Users/fanyingtang/Documents/motif_databases/CIS-BP/Mus_musculus.meme	M5998_1.02	9430076C15Rik	DRTGACGTCATN	12	3214	2.2e-08	CENTRIMO			http://cisbp.ccbr.utoronto.ca/TFreport.php?searchTF=T025969_1.02
115	/Users/fanyingtang/Documents/motif_databases/CIS-BP/Mus_musculus.meme	M6482_1.02	(Sp3)_(Homo_sapiens)_(DBD_0.97)	VGVVGGGGGCGGGGCBRGSS	20	5941	2.3e-08	CENTRIMO			http://cisbp.ccbr.utoronto.ca/TFreport.php?searchTF=T049117_1.02
116	/Users/fanyingtang/Documents/motif_databases/CIS-BP/Mus_musculus.meme	M6521_1.02	(Thra)_(Homo_sapiens)_(DBD_1.00)	STGACCTSAV	10	7469	6.2e-08	CENTRIMO			http://cisbp.ccbr.utoronto.ca/TFreport.php?searchTF=T133259_1.02
117	/Users/fanyingtang/Documents/motif_databases/CIS-BP/Mus_musculus.meme	M0965_1.02	Meis2	DNCTGTCAN	9	7732	6.3e-08	CENTRIMO			http://cisbp.ccbr.utoronto.ca/TFreport.php?searchTF=T095143_1.02
118	/Users/fanyingtang/Documents/motif_databases/CIS-BP/Mus_musculus.meme	M0193_1.02	Tcfeb	GTCACGTG	8	6604	7.9e-08	CENTRIMO			http://cisbp.ccbr.utoronto.ca/TFreport.php?searchTF=T015168_1.02
119	/Users/fanyingtang/Documents/motif_databases/CIS-BP/Mus_musculus.meme	M6469_1.02	(Snai2)_(Homo_sapiens)_(DBD_1.00)	BCAGGTG	7	7428	8.9e-08	CENTRIMO			http://cisbp.ccbr.utoronto.ca/TFreport.php?searchTF=T049087_1.02
120	DREME	CAGTGWC	DREME-22	CAGTGWC	7	448	1.3e-07	DREME
121	DREME	CASACAC	DREME-16	CASACAC	7	494	1.4e-07	DREME	/Users/fanyingtang/Documents/motif_databases/CIS-BP/Mus_musculus.meme	M6464_1.02 ((Smad2)_(Homo_sapiens)_(DBD_0.99))	http://cisbp.ccbr.utoronto.ca/TFreport.php?searchTF=T142010_1.02
122	/Users/fanyingtang/Documents/motif_databases/CIS-BP/Mus_musculus.meme	M2317_1.02	Tcf12	RACAGCTGSNV	11	6868	1.4e-07	CENTRIMO			http://cisbp.ccbr.utoronto.ca/TFreport.php?searchTF=T015191_1.02
123	/Users/fanyingtang/Documents/motif_databases/CIS-BP/Mus_musculus.meme	M1915_1.02	(Zfp523)_(Xenopus_laevis)_(DBD_0.84)	KCRWKGMATBMTGGGARDTV	20	5899	1.4e-07	CENTRIMO			http://cisbp.ccbr.utoronto.ca/TFreport.php?searchTF=T049097_1.02
124	/Users/fanyingtang/Documents/motif_databases/CIS-BP/Mus_musculus.meme	M6273_1.02	(Hey1)_(Homo_sapiens)_(DBD_0.95)	GBBGGCWCGTGGCHTBV	17	4699	1.4e-07	CENTRIMO			http://cisbp.ccbr.utoronto.ca/TFreport.php?searchTF=T015212_1.02
125	/Users/fanyingtang/Documents/motif_databases/CIS-BP/Mus_musculus.meme	M6325_1.02	(Klf6)_(Homo_sapiens)_(DBD_1.00)	GGGGGCKG	8	7190	2.5e-07	CENTRIMO			http://cisbp.ccbr.utoronto.ca/TFreport.php?searchTF=T049019_1.02
126	/Users/fanyingtang/Documents/motif_databases/CIS-BP/Mus_musculus.meme	M2314_1.02	(Sp2)_(Homo_sapiens)_(DBD_1.00)	SSVVRGRGGCGGGRC	15	6271	2.5e-07	CENTRIMO			http://cisbp.ccbr.utoronto.ca/TFreport.php?searchTF=T049060_1.02
127	/Users/fanyingtang/Documents/motif_databases/CIS-BP/Mus_musculus.meme	M2315_1.02	Stat4	YTTCYRGGAARNNR	14	7247	2.8e-07	CENTRIMO			http://cisbp.ccbr.utoronto.ca/TFreport.php?searchTF=T148483_1.02
128	/Users/fanyingtang/Documents/motif_databases/CIS-BP/Mus_musculus.meme	M0403_1.02	Zfp711	NNDGGCCHNN	10	5436	3.2e-07	CENTRIMO			http://cisbp.ccbr.utoronto.ca/TFreport.php?searchTF=T049109_1.02
129	/Users/fanyingtang/Documents/motif_databases/CIS-BP/Mus_musculus.meme	M0784_1.02	Gata5	NNHGATAAN	9	5560	4.2e-07	CENTRIMO			http://cisbp.ccbr.utoronto.ca/TFreport.php?searchTF=T084793_1.02
130	/Users/fanyingtang/Documents/motif_databases/CIS-BP/Mus_musculus.meme	M2318_1.02	Tcf3	SMCAGCTGCHB	11	7033	4.9e-07	CENTRIMO			http://cisbp.ccbr.utoronto.ca/TFreport.php?searchTF=T015156_1.02
131	/Users/fanyingtang/Documents/motif_databases/CIS-BP/Mus_musculus.meme	M1581_1.02	Cic	NNTGCTGACW	10	7458	5e-07	CENTRIMO			http://cisbp.ccbr.utoronto.ca/TFreport.php?searchTF=T144585_1.02
132	/Users/fanyingtang/Documents/motif_databases/CIS-BP/Mus_musculus.meme	M1021_1.02	Meis3	DNCTGTCAN	9	7734	6.2e-07	CENTRIMO			http://cisbp.ccbr.utoronto.ca/TFreport.php?searchTF=T095212_1.02
133	/Users/fanyingtang/Documents/motif_databases/CIS-BP/Mus_musculus.meme	M5571_1.02	(Id4)_(Homo_sapiens)_(DBD_1.00)	DVCAGGTGYN	10	7109	1e-06	CENTRIMO			http://cisbp.ccbr.utoronto.ca/TFreport.php?searchTF=T015161_1.02
134	/Users/fanyingtang/Documents/motif_databases/CIS-BP/Mus_musculus.meme	M6441_1.02	(Ptf1a)_(Homo_sapiens)_(DBD_1.00)	KSRCASSTGTKSDNTTYCCYG	21	6425	1.5e-06	CENTRIMO			http://cisbp.ccbr.utoronto.ca/TFreport.php?searchTF=T015175_1.02
135	/Users/fanyingtang/Documents/motif_databases/CIS-BP/Mus_musculus.meme	M6523_1.02	(Thrb)_(Homo_sapiens)_(DBD_0.97)	TGACCTSABSTSRSSYC	17	6734	1.9e-06	CENTRIMO			http://cisbp.ccbr.utoronto.ca/TFreport.php?searchTF=T133235_1.02
136	/Users/fanyingtang/Documents/motif_databases/CIS-BP/Mus_musculus.meme	M1445_1.02	Nr2e1	NNNTGACYBN	10	7363	2.3e-06	CENTRIMO			http://cisbp.ccbr.utoronto.ca/TFreport.php?searchTF=T133230_1.02
137	/Users/fanyingtang/Documents/motif_databases/CIS-BP/Mus_musculus.meme	M1444_1.02	Esr1	NNDTGACCYN	10	7323	2.4e-06	CENTRIMO			http://cisbp.ccbr.utoronto.ca/TFreport.php?searchTF=T133229_1.02
138	/Users/fanyingtang/Documents/motif_databases/CIS-BP/Mus_musculus.meme	M6535_1.02	(Wt1)_(Homo_sapiens)_(DBD_0.99)	GMGGGGGCGKGGG	13	5930	2.9e-06	CENTRIMO			http://cisbp.ccbr.utoronto.ca/TFreport.php?searchTF=T049053_1.02
139	DREME	ACGTV	DREME-17	ACGTV	5	827	3e-06	DREME	/Users/fanyingtang/Documents/motif_databases/CIS-BP/Mus_musculus.meme	M0305_1.02 (Creb3l2)	http://cisbp.ccbr.utoronto.ca/TFreport.php?searchTF=T025946_1.02
140	/Users/fanyingtang/Documents/motif_databases/CIS-BP/Mus_musculus.meme	M5209_1.02	(Sp5)_(Drosophila_melanogaster)_(DBD_0.93)	GKGGGCGKRKC	11	6226	7.5e-06	CENTRIMO			http://cisbp.ccbr.utoronto.ca/TFreport.php?searchTF=T049568_1.02
141	/Users/fanyingtang/Documents/motif_databases/CIS-BP/Mus_musculus.meme	M6115_1.02	(Trp63)_(Homo_sapiens)_(DBD_0.86)	CATGYCWGRRCHTGY	15	6835	7.6e-06	CENTRIMO			http://cisbp.ccbr.utoronto.ca/TFreport.php?searchTF=T135553_1.02
142	/Users/fanyingtang/Documents/motif_databases/CIS-BP/Mus_musculus.meme	M0206_1.02	Bhlhe41	NCRCGTGMB	9	6892	8e-06	CENTRIMO			http://cisbp.ccbr.utoronto.ca/TFreport.php?searchTF=T015188_1.02
143	/Users/fanyingtang/Documents/motif_databases/CIS-BP/Mus_musculus.meme	M2299_1.02	Myod1	NRNRRCAGCTGSN	13	6948	8.2e-06	CENTRIMO			http://cisbp.ccbr.utoronto.ca/TFreport.php?searchTF=T015148_1.02
144	/Users/fanyingtang/Documents/motif_databases/CIS-BP/Mus_musculus.meme	M0431_1.02	Osr1	MCRGTAGCN	9	7853	8.9e-06	CENTRIMO			http://cisbp.ccbr.utoronto.ca/TFreport.php?searchTF=T049287_1.02
145	/Users/fanyingtang/Documents/motif_databases/CIS-BP/Mus_musculus.meme	M0174_1.02	Tcfe3	NRTCACGHGN	10	7161	9.8e-06	CENTRIMO			http://cisbp.ccbr.utoronto.ca/TFreport.php?searchTF=T015135_1.02
146	/Users/fanyingtang/Documents/motif_databases/CIS-BP/Mus_musculus.meme	M6336_1.02	(Maz)_(Homo_sapiens)_(DBD_0.98)	RGGGDRGGGAGGGRGGG	17	6518	1e-05	CENTRIMO			http://cisbp.ccbr.utoronto.ca/TFreport.php?searchTF=T049152_1.02
147	/Users/fanyingtang/Documents/motif_databases/CIS-BP/Mus_musculus.meme	M6515_1.02	(Tfdp1)_(Homo_sapiens)_(DBD_0.97)	AWWKRGCGGGAAAY	14	4463	1.2e-05	CENTRIMO			http://cisbp.ccbr.utoronto.ca/TFreport.php?searchTF=T076338_1.02
148	/Users/fanyingtang/Documents/motif_databases/CIS-BP/Mus_musculus.meme	M0922_1.02	Pknox1	NNMTGTCA	8	7743	1.5e-05	CENTRIMO			http://cisbp.ccbr.utoronto.ca/TFreport.php?searchTF=T095090_1.02
149	/Users/fanyingtang/Documents/motif_databases/CIS-BP/Mus_musculus.meme	M6359_1.02	(Nfe2l1)_(Homo_sapiens)_(DBD_1.00)	NATGACD	7	7721	1.8e-05	CENTRIMO			http://cisbp.ccbr.utoronto.ca/TFreport.php?searchTF=T025945_1.02
150	/Users/fanyingtang/Documents/motif_databases/CIS-BP/Mus_musculus.meme	M0435_1.02	Zkscan5	HRDARDTRAN	10	7585	2e-05	CENTRIMO			http://cisbp.ccbr.utoronto.ca/TFreport.php?searchTF=T049373_1.02
151	/Users/fanyingtang/Documents/motif_databases/CIS-BP/Mus_musculus.meme	M1895_1.02	Pax2	VMRTGACN	8	7600	2e-05	CENTRIMO			http://cisbp.ccbr.utoronto.ca/TFreport.php?searchTF=T104448_1.02
152	/Users/fanyingtang/Documents/motif_databases/CIS-BP/Mus_musculus.meme	M1956_1.02	(Rest)_(Homo_sapiens)_(DBD_0.98)	TTCAGCACCATGGACAGCDCC	21	3309	2.1e-05	CENTRIMO			http://cisbp.ccbr.utoronto.ca/TFreport.php?searchTF=T049134_1.02
153	/Users/fanyingtang/Documents/motif_databases/CIS-BP/Mus_musculus.meme	M1573_1.02	Smad3	YGTCKVNNNN	10	7582	2.1e-05	CENTRIMO			http://cisbp.ccbr.utoronto.ca/TFreport.php?searchTF=T142015_1.02
154	DREME	AAAVAAAA	DREME-18	AAAVAAAA	8	343	2.5e-05	DREME
155	/Users/fanyingtang/Documents/motif_databases/CIS-BP/Mus_musculus.meme	M4343_1.02	(Arid2)_(Saccharomyces_cerevisiae)_(DBD_0.26)	GGTTGCCATGGCAACG	16	5810	2.7e-05	CENTRIMO			http://cisbp.ccbr.utoronto.ca/TFreport.php?searchTF=T008436_1.02
156	/Users/fanyingtang/Documents/motif_databases/CIS-BP/Mus_musculus.meme	M5302_1.02	(Batf3)_(Homo_sapiens)_(DBD_0.75)	TGATGACGTCATCA	14	1231	2.9e-05	CENTRIMO			http://cisbp.ccbr.utoronto.ca/TFreport.php?searchTF=T025928_1.02
157	/Users/fanyingtang/Documents/motif_databases/CIS-BP/Mus_musculus.meme	M6466_1.02	(Smad4)_(Homo_sapiens)_(DBD_1.00)	TGTCTGBCY	9	7727	3.1e-05	CENTRIMO			http://cisbp.ccbr.utoronto.ca/TFreport.php?searchTF=T142009_1.02
158	/Users/fanyingtang/Documents/motif_databases/CIS-BP/Mus_musculus.meme	M1419_1.02	Gm98	YSGTRCCABS	10	6197	5.7e-05	CENTRIMO			http://cisbp.ccbr.utoronto.ca/TFreport.php?searchTF=T130475_1.02
159	/Users/fanyingtang/Documents/motif_databases/CIS-BP/Mus_musculus.meme	M0298_1.02	Atf3	NGATGACRN	9	7411	7.5e-05	CENTRIMO			http://cisbp.ccbr.utoronto.ca/TFreport.php?searchTF=T025927_1.02
160	/Users/fanyingtang/Documents/motif_databases/CIS-BP/Mus_musculus.meme	M1968_1.02	(Ebf1)_(Homo_sapiens)_(DBD_1.00)	TCCCWGGGGRV	11	6935	8.4e-05	CENTRIMO			http://cisbp.ccbr.utoronto.ca/TFreport.php?searchTF=T015233_1.02
161	/Users/fanyingtang/Documents/motif_databases/CIS-BP/Mus_musculus.meme	M0198_1.02	Sohlh2	NRYNCGTGCN	10	6641	8.6e-05	CENTRIMO			http://cisbp.ccbr.utoronto.ca/TFreport.php?searchTF=T015177_1.02
162	/Users/fanyingtang/Documents/motif_databases/CIS-BP/Mus_musculus.meme	M5512_1.02	(Hic2)_(Homo_sapiens)_(DBD_1.00)	VSYGGGCAY	9	7580	8.8e-05	CENTRIMO			http://cisbp.ccbr.utoronto.ca/TFreport.php?searchTF=T049314_1.02
163	/Users/fanyingtang/Documents/motif_databases/CIS-BP/Mus_musculus.meme	M2308_1.02	Rfx1	GTYNCCATGGCAAC	14	5649	9e-05	CENTRIMO			http://cisbp.ccbr.utoronto.ca/TFreport.php?searchTF=T138848_1.02
164	/Users/fanyingtang/Documents/motif_databases/CIS-BP/Mus_musculus.meme	M0309_1.02	Atf7	NRTKACGTMA	10	6905	9.7e-05	CENTRIMO			http://cisbp.ccbr.utoronto.ca/TFreport.php?searchTF=T025965_1.02
165	/Users/fanyingtang/Documents/motif_databases/CIS-BP/Mus_musculus.meme	M0670_1.02	E2f2	NWDGGCGSBN	10	4175	9.8e-05	CENTRIMO			http://cisbp.ccbr.utoronto.ca/TFreport.php?searchTF=T076762_1.02
166	/Users/fanyingtang/Documents/motif_databases/CIS-BP/Mus_musculus.meme	M0178_1.02	Ascl2	NVCAGCTGBN	10	7177	0.00011	CENTRIMO			http://cisbp.ccbr.utoronto.ca/TFreport.php?searchTF=T015147_1.02
167	/Users/fanyingtang/Documents/motif_databases/CIS-BP/Mus_musculus.meme	M4660_1.02	(Gata2)_(Homo_sapiens)_(DBD_1.00)	SAGATAAGVD	10	7643	0.00014	CENTRIMO			http://cisbp.ccbr.utoronto.ca/TFreport.php?searchTF=T084791_1.02
168	/Users/fanyingtang/Documents/motif_databases/CIS-BP/Mus_musculus.meme	M0208_1.02	Mitf	NRTCACGWGN	10	7167	0.00017	CENTRIMO			http://cisbp.ccbr.utoronto.ca/TFreport.php?searchTF=T015196_1.02
169	/Users/fanyingtang/Documents/motif_databases/CIS-BP/Mus_musculus.meme	M0191_1.02	Hes1	NVCACGYGNN	10	5969	0.00029	CENTRIMO			http://cisbp.ccbr.utoronto.ca/TFreport.php?searchTF=T015166_1.02
170	DREME	GCCACCTR	DREME-19	GCCACCTR	8	122	0.00039	DREME	/Users/fanyingtang/Documents/motif_databases/CIS-BP/Mus_musculus.meme	M5116_1.02 ((Atoh8)_(Drosophila_melanogaster)_(DBD_0.70))	http://cisbp.ccbr.utoronto.ca/TFreport.php?searchTF=T015204_1.02
171	/Users/fanyingtang/Documents/motif_databases/CIS-BP/Mus_musculus.meme	M5234_1.02	(Sim1)_(Drosophila_melanogaster)_(DBD_0.89)	GGTCACGTAC	10	3774	0.00042	CENTRIMO			http://cisbp.ccbr.utoronto.ca/TFreport.php?searchTF=T015154_1.02
172	/Users/fanyingtang/Documents/motif_databases/CIS-BP/Mus_musculus.meme	M6411_1.02	(Pax8)_(Homo_sapiens)_(DBD_1.00)	BTVAYTSRMGYRKR	14	7282	0.00059	CENTRIMO			http://cisbp.ccbr.utoronto.ca/TFreport.php?searchTF=T135920_1.02
173	/Users/fanyingtang/Documents/motif_databases/CIS-BP/Mus_musculus.meme	M0432_1.02	Zfp161	NNCGYGCHH	9	3319	0.002	CENTRIMO			http://cisbp.ccbr.utoronto.ca/TFreport.php?searchTF=T049306_1.02
174	DREME	TTTACAR	DREME-20	TTTACAR	7	309	0.0021	DREME
175	/Users/fanyingtang/Documents/motif_databases/CIS-BP/Mus_musculus.meme	M0192_1.02	Hes7	DRCGCGTGBC	10	6189	0.0022	CENTRIMO			http://cisbp.ccbr.utoronto.ca/TFreport.php?searchTF=T015167_1.02
176	/Users/fanyingtang/Documents/motif_databases/CIS-BP/Mus_musculus.meme	M0201_1.02	Tcfec	NNCACGTGNN	10	5697	0.0026	CENTRIMO			http://cisbp.ccbr.utoronto.ca/TFreport.php?searchTF=T015185_1.02
177	/Users/fanyingtang/Documents/motif_databases/CIS-BP/Mus_musculus.meme	M1552_1.02	Sp110	NNNAGGGVN	9	7766	0.0026	CENTRIMO			http://cisbp.ccbr.utoronto.ca/TFreport.php?searchTF=T140201_1.02
178	/Users/fanyingtang/Documents/motif_databases/CIS-BP/Mus_musculus.meme	M1061_1.02	Tgif2	NNCTGTCANN	10	7741	0.0033	CENTRIMO			http://cisbp.ccbr.utoronto.ca/TFreport.php?searchTF=T095264_1.02
179	/Users/fanyingtang/Documents/motif_databases/CIS-BP/Mus_musculus.meme	M6542_1.02	(Zbtb6)_(Homo_sapiens)_(DBD_1.00)	VGRTGATRGAGCC	13	5961	0.0038	CENTRIMO			http://cisbp.ccbr.utoronto.ca/TFreport.php?searchTF=T049473_1.02
180	/Users/fanyingtang/Documents/motif_databases/CIS-BP/Mus_musculus.meme	M0212_1.02	Tcfl5	NBCDCGHGVN	10	3643	0.004	CENTRIMO			http://cisbp.ccbr.utoronto.ca/TFreport.php?searchTF=T015209_1.02
181	/Users/fanyingtang/Documents/motif_databases/CIS-BP/Mus_musculus.meme	M1668_1.02	(Prkrir)_(Homo_sapiens)_(DBD_1.00)	NCCVNVSKRNNN	12	7136	0.0046	CENTRIMO			http://cisbp.ccbr.utoronto.ca/TFreport.php?searchTF=T152852_1.02
182	/Users/fanyingtang/Documents/motif_databases/CIS-BP/Mus_musculus.meme	M1927_1.02	Mycn	RCCACGTG	8	5588	0.0076	CENTRIMO			http://cisbp.ccbr.utoronto.ca/TFreport.php?searchTF=T015201_1.02
183	/Users/fanyingtang/Documents/motif_databases/CIS-BP/Mus_musculus.meme	M2274_1.02	Egr2	GKGYGTGGGYGKRDS	15	6015	0.0099	CENTRIMO			http://cisbp.ccbr.utoronto.ca/TFreport.php?searchTF=T049196_1.02
184	/Users/fanyingtang/Documents/motif_databases/CIS-BP/Mus_musculus.meme	M6384_1.02	(Nr1h4)_(Homo_sapiens)_(DBD_1.00)	AGGTCANTGACCYY	14	5887	0.011	CENTRIMO			http://cisbp.ccbr.utoronto.ca/TFreport.php?searchTF=T133257_1.02
185	/Users/fanyingtang/Documents/motif_databases/CIS-BP/Mus_musculus.meme	M0422_1.02	Zic5	SYRGGGGGTM	10	7285	0.011	CENTRIMO			http://cisbp.ccbr.utoronto.ca/TFreport.php?searchTF=T049220_1.02
186	/Users/fanyingtang/Documents/motif_databases/CIS-BP/Mus_musculus.meme	M0300_1.02	Atf2	NRTKACGTMA	10	6728	0.011	CENTRIMO			http://cisbp.ccbr.utoronto.ca/TFreport.php?searchTF=T025930_1.02
187	/Users/fanyingtang/Documents/motif_databases/CIS-BP/Mus_musculus.meme	M0442_1.02	Zbtb3	NNTGCAGYG	9	7826	0.012	CENTRIMO			http://cisbp.ccbr.utoronto.ca/TFreport.php?searchTF=T049526_1.02
188	/Users/fanyingtang/Documents/motif_databases/CIS-BP/Mus_musculus.meme	M0613_1.02	Mbd1	CGCGCGAT	8	2415	0.012	CENTRIMO			http://cisbp.ccbr.utoronto.ca/TFreport.php?searchTF=T074602_1.02
189	/Users/fanyingtang/Documents/motif_databases/CIS-BP/Mus_musculus.meme	M6370_1.02	(Nfkb2)_(Homo_sapiens)_(DBD_0.97)	GRAATBYCCCT	11	7272	0.013	CENTRIMO			http://cisbp.ccbr.utoronto.ca/TFreport.php?searchTF=T138269_1.02
190	/Users/fanyingtang/Documents/motif_databases/CIS-BP/Mus_musculus.meme	M5116_1.02	(Atoh8)_(Drosophila_melanogaster)_(DBD_0.70)	RCCACCTGK	9	7333	0.015	CENTRIMO			http://cisbp.ccbr.utoronto.ca/TFreport.php?searchTF=T015204_1.02
191	/Users/fanyingtang/Documents/motif_databases/CIS-BP/Mus_musculus.meme	M5959_1.02	(Zbtb49)_(Homo_sapiens)_(DBD_0.95)	TTTCGCYTGGCVSGTCA	17	2098	0.017	CENTRIMO			http://cisbp.ccbr.utoronto.ca/TFreport.php?searchTF=T049132_1.02
192	/Users/fanyingtang/Documents/motif_databases/CIS-BP/Mus_musculus.meme	M6120_1.02	Gli3	STGGGTGGTCY	11	6340	0.018	CENTRIMO			http://cisbp.ccbr.utoronto.ca/TFreport.php?searchTF=T049074_1.02
193	DREME	CCCCACCC	DREME-23	CCCCACCC	8	127	0.019	DREME	/Users/fanyingtang/Documents/motif_databases/CIS-BP/Mus_musculus.meme	M6552_1.02 ((Zfp148)_(Homo_sapiens)_(DBD_1.00))	http://cisbp.ccbr.utoronto.ca/TFreport.php?searchTF=T049089_1.02
194	/Users/fanyingtang/Documents/motif_databases/CIS-BP/Mus_musculus.meme	M6155_1.02	(Atf6)_(Homo_sapiens)_(DBD_0.98)	GKGSTGACGTGG	12	4135	0.019	CENTRIMO			http://cisbp.ccbr.utoronto.ca/TFreport.php?searchTF=T025929_1.02
195	/Users/fanyingtang/Documents/motif_databases/CIS-BP/Mus_musculus.meme	M6076_1.02	Rfx8	SGTTGCYTAGCAACS	15	2724	0.025	CENTRIMO			http://cisbp.ccbr.utoronto.ca/TFreport.php?searchTF=T138851_1.02
196	/Users/fanyingtang/Documents/motif_databases/CIS-BP/Mus_musculus.meme	M1035_1.02	Tgif1	NNCTGTCANN	10	7687	0.026	CENTRIMO			http://cisbp.ccbr.utoronto.ca/TFreport.php?searchTF=T095230_1.02
197	/Users/fanyingtang/Documents/motif_databases/CIS-BP/Mus_musculus.meme	M4452_1.02	(Batf)_(Homo_sapiens)_(DBD_0.97)	TYYYRWWATGASTCA	15	6914	0.038	CENTRIMO			http://cisbp.ccbr.utoronto.ca/TFreport.php?searchTF=T025940_1.02
198	DREME	GAAATGW	DREME-24	GAAATGW	7	289	0.039	DREME
199	/Users/fanyingtang/Documents/motif_databases/CIS-BP/Mus_musculus.meme	M0197_1.02	Usf1	NRTCACGTGVN	11	5268	0.045	CENTRIMO			http://cisbp.ccbr.utoronto.ca/TFreport.php?searchTF=T015174_1.02
200	/Users/fanyingtang/Documents/motif_databases/CIS-BP/Mus_musculus.meme	M0396_1.02	Osr2	WACRGTAGCN	10	7754	0.045	CENTRIMO			http://cisbp.ccbr.utoronto.ca/TFreport.php?searchTF=T049082_1.02
# MEME-ChIP (Motif Analysis of Large Nucleotide Datasets): Version 5.0.0 released on Thu Jun 07 12:52:48 2018 -0700
# The format of this file is described at http://meme-suite.org/doc/meme-chip-output-format.html
# meme-chip -o /Users/fanyingtang/Documents/all_regions_bam_bed/overlap_peak_ver/ETV4AAA_EYFP_up_log2FC1_MEME_nobg/ -db /Users/fanyingtang/Documents/motif_databases/CIS-BP/Mus_musculus.meme /Users/fanyingtang/Documents/all_regions_bam_bed/overlap_peak_ver/MEME-ChIP/ETV4AAA_EYFP_up_coordinates_log2FC1_sorted_merged_recentered.fa
