# Supplementary material for: ETV4 mediates dosage-dependent prostate tumor initiation and cooperates with p53 loss to generate prostate cancer
Source: Sci Adv. 2023 Apr 5;9(14):eadc9446. doi: 10.1126/sciadv.adc9446 (PMC10075989; doi:10.1126/sciadv.adc9446)
Supplement: Supplementary file 2 — Tables S1 to S9 [file sciadv.adc9446_tables_s1_to_s9.zip › adc9446_Table_S2.xlsx]

## Sheet: Individual motifs
						Table S2. Bindetect_results
output_prefix	name	motif_id	cluster	total_tfbs	EYFP_mean_score	EYFP_bound	ETV4WT_mean_score	ETV4WT_bound	ETV4AAA_mean_score	ETV4AAA_bound	EYFP_ETV4WT_change	EYFP_ETV4WT_pvalue	EYFP_ETV4AAA_change	EYFP_ETV4AAA_pvalue	ETV4WT_ETV4AAA_change	ETV4WT_ETV4AAA_pvalue
AhrArnt_MA0006.1	Ahr::Arnt	MA0006.1	C_Ahr::Arnt	25667	0.27629	5791	0.26148	5529	0.2541	5289	0.11293	3.1682e-124	0.11453	7.86191e-125	0.03993	1.02634e-79
Alx1_MA0854.1	Alx1	MA0854.1	C_Alx1	9071	0.1384	715	0.13236	702	0.13794	725	0.06074	1.03265e-75	0.01728	3.88399e-26	-0.0189	1.0066e-34
ALX3_MA0634.1	ALX3	MA0634.1	C_MIXL1	12316	0.13801	957	0.13585	954	0.13502	936	0.01484	3.55732e-29	0.03455	2.61952e-55	0.03163	1.37365e-51
Alx4_MA0853.1	Alx4	MA0853.1	C_Alx1	8082	0.14092	635	0.13524	630	0.14163	664	0.05186	1.65373e-68	0.00033	0.885808	-0.0291	5.4769e-46
Ar_MA0007.3	Ar	MA0007.3	C_NR3C1	19664	0.2202	3629	0.22089	3694	0.18375	2674	0.0827	7.67082e-110	0.3275	1.8202e-172	0.27039	9.50944e-161
ARGFX_MA1463.1	ARGFX	MA1463.1	C_PAX4	11406	0.12958	809	0.12732	808	0.13013	839	0.02797	3.79638e-48	0.00792	4.54232e-11	-0.00424	5.85972e-06
Arid3a_MA0151.1	Arid3a	MA0151.1	C_Arid3a	73404	0.13135	5455	0.14083	6442	0.12704	5160	-0.1299	1.19616e-155	0.05742	2.36477e-124	0.15462	1.92852e-162
Arid3b_MA0601.1	Arid3b	MA0601.1	C_Arid3b	18717	0.11851	1135	0.12181	1231	0.11754	1138	-0.05997	4.11674e-95	0.01943	4.38836e-51	0.06982	7.38822e-104
Arid5a_MA0602.1	Arid5a	MA0602.1	C_Arid5a	14457	0.13612	1177	0.15067	1434	0.13128	1094	-0.15999	6.30536e-127	0.06703	3.15392e-94	0.18063	4.85063e-137
Arnt_MA0004.1	Arnt	MA0004.1	C_MNT	18830	0.29488	4381	0.2854	4381	0.28324	4399	0.05203	9.48186e-92	0.01058	9.69781e-31	-0.01889	5.49238e-49
ARNTHIF1A_MA0259.1	ARNT::HIF1A	MA0259.1	C_HIF1A	8030	0.29226	1927	0.27862	1879	0.28209	1921	0.08459	4.19874e-91	0.01312	2.60799e-25	-0.04016	4.03413e-61
ARNT2_MA1464.1	ARNT2	MA1464.1	C_ARNT2	10373	0.33921	2788	0.32599	2786	0.32129	2804	0.05758	2.67523e-82	0.01583	1.40906e-33	-0.01758	2.85899e-33
Arntl_MA0603.1	Arntl	MA0603.1	C_ARNT2	11305	0.34167	3090	0.32742	3087	0.32158	3068	0.06305	3.92876e-85	0.0277	1.2781e-51	-0.00983	7.68425e-18
Arx_MA0874.1	Arx	MA0874.1	C_Alx1	8308	0.14226	628	0.13788	642	0.14147	649	0.0266	7.95472e-46	0.00134	0.310628	-0.00953	5.74694e-16
ASCL1_MA1100.2	ASCL1	MA1100.2	C_Tcf12	32714	0.2231	6073	0.22249	6213	0.23163	6396	0.0402	1.84476e-90	-0.06073	2.94581e-109	-0.08068	6.05927e-116
ASCL1var.2_MA1631.1	ASCL1(var.2)	MA1631.1	C_TCF3	53364	0.23344	10367	0.23084	10422	0.23975	10828	0.03834	2.79739e-93	-0.0648	8.72089e-118	-0.08376	2.46568e-128
Ascl2_MA0816.1	Ascl2	MA0816.1	C_Tcf12	42010	0.20755	7043	0.20951	7354	0.21579	7379	0.01812	4.89641e-56	-0.04947	4.4943e-99	-0.05375	4.09612e-103
Atf1_MA0604.1	Atf1	MA0604.1	C_Atf1	5899	0.42224	1941	0.39175	1878	0.38315	1799	0.19018	4.88267e-119	0.17904	2.91091e-118	0.04634	2.92749e-58
ATF2_MA1632.1	ATF2	MA1632.1	C_FOSL1::JUN(var.2)	28948	0.23157	5277	0.2282	5373	0.23792	5528	0.08028	5.04026e-110	-0.01305	9.36299e-36	-0.06028	1.62268e-97
ATF3_MA0605.2	ATF3	MA0605.2	C_FOSL1::JUN(var.2)	12188	0.33284	3291	0.31448	3196	0.32867	3329	0.16921	3.1266e-125	0.00186	0.00284841	-0.10835	1.92183e-105
ATF4_MA0833.2	ATF4	MA0833.2	C_CEBPG(var.2)	20312	0.17421	2507	0.17421	2579	0.18141	2737	0.05233	1.78837e-83	-0.03393	5.24616e-67	-0.06195	5.21226e-92
ATF6_MA1466.1	ATF6	MA1466.1	C_CREB3L4	12000	0.29735	2865	0.28345	2799	0.28018	2685	0.10554	2.45182e-104	0.07815	5.91387e-93	0.00983	1.07822e-16
ATF7_MA0834.1	ATF7	MA0834.1	C_FOSL1::JUN(var.2)	11416	0.32488	2952	0.30615	2885	0.3161	2997	0.1588	7.7493e-119	0.01393	5.57236e-25	-0.08945	8.44182e-94
Atoh1_MA0461.2	Atoh1	MA0461.2	C_Atoh1	12082	0.15559	1241	0.16815	1461	0.15715	1275	-0.12338	5.15542e-110	0.02981	5.49289e-53	0.12221	3.82504e-116
ATOH1var.2_MA1467.1	ATOH1(var.2)	MA1467.1	C_ATOH1(var.2)	37932	0.19366	5757	0.1975	6074	0.20099	5958	0.00725	1.35778e-24	-0.03162	2.032e-86	-0.02831	1.91635e-75
ATOH7_MA1468.1	ATOH7	MA1468.1	C_ATOH7	18513	0.15124	1797	0.16153	2072	0.1565	1886	-0.11196	5.17434e-121	-0.02255	1.00026e-53	0.06389	4.19177e-95
BACH1_MA1633.1	BACH1	MA1633.1	C_BACH1	56883	0.26208	13748	0.24189	12248	0.24736	11805	0.21486	2.0149e-170	0.18092	1.0921e-168	0.03475	1.03478e-91
Bach1Mafk_MA0591.1	Bach1::Mafk	MA0591.1	C_BACH1	46413	0.25571	10644	0.23727	9586	0.24346	9392	0.2043	4.26619e-168	0.14525	3.28696e-150	0.00603	8.8958e-26
BACH2_MA1101.2	BACH2	MA1101.2	C_FOSL1::JUN	33413	0.27023	8678	0.24702	7560	0.25497	7385	0.24316	3.12374e-168	0.22951	3.17105e-161	0.06387	2.02834e-106
BACH2var.2_MA1470.1	BACH2(var.2)	MA1470.1	C_BACH2(var.2)	11529	0.21652	1865	0.21677	1919	0.21317	1901	0.0193	5.65621e-37	0.0435	2.4443e-67	0.0369	8.65407e-61
BARHL1_MA0877.2	BARHL1	MA0877.2	C_BARHL1	3795	0.20222	600	0.2051	604	0.19571	562	-0.02941	2.34568e-32	0.04383	2.54576e-44	0.07218	3.32827e-64
BARHL2_MA0635.1	BARHL2	MA0635.1	C_BARHL2	7682	0.15532	772	0.16227	850	0.15087	765	-0.07361	8.32848e-83	0.08053	2.07889e-84	0.13714	1.92907e-107
BARX1_MA0875.1	BARX1	MA0875.1	C_DLX6	11274	0.16733	1174	0.16455	1176	0.16651	1197	0.02398	5.78024e-48	0.01953	9.13156e-44	0.01019	4.6128e-23
BARX2_MA1471.1	BARX2	MA1471.1	C_BARX2	19132	0.13287	1459	0.13883	1683	0.13073	1440	-0.07772	4.95385e-104	0.03696	2.59871e-75	0.0984	4.15468e-116
BATF_MA1634.1	BATF	MA1634.1	C_FOSL1::JUN	54752	0.27851	14773	0.25144	12691	0.25849	12308	0.2781	2.28408e-180	0.26195	8.51668e-178	0.07115	7.79867e-122
BATFJUN_MA0462.2	BATF::JUN	MA0462.2	C_FOSL1::JUN	55260	0.27863	14942	0.25165	12822	0.2585	12428	0.2774	1.94289e-181	0.26249	4.6587e-179	0.0721	2.53115e-123
BATF3_MA0835.2	BATF3	MA0835.2	C_FOSL1::JUN	57923	0.27341	15253	0.24756	13136	0.25357	12693	0.27036	2.34338e-181	0.2619	5.47881e-180	0.07651	5.82878e-127
BCL6_MA0463.2	BCL6	MA0463.2	C_BCL6	25770	0.16851	2984	0.17083	3118	0.17493	3206	-0.01709	1.74488e-46	-0.06151	1.50059e-99	-0.04011	8.94317e-82
BCL6B_MA0731.1	BCL6B	MA0731.1	C_BCL6B	31027	0.15777	3171	0.16276	3407	0.16863	3541	-0.05848	4.206e-106	-0.09109	2.2903e-125	-0.03989	1.90838e-89
Bhlha15_MA0607.1	Bhlha15	MA0607.1	C_NEUROD1	21105	0.1489	1929	0.15911	2201	0.15196	2020	-0.10035	4.94061e-123	0.00066	0.144117	0.0782	3.1982e-107
BHLHA15var.2_MA1472.1	BHLHA15(var.2)	MA1472.1	C_Tcf12	32530	0.20311	5230	0.20454	5450	0.20888	5418	0.01919	1.29525e-54	-0.03184	2.30658e-84	-0.03703	1.86026e-79
BHLHE22_MA0818.1	BHLHE22	MA0818.1	C_Atoh1	7321	0.14936	690	0.16047	778	0.14754	666	-0.12673	1.36147e-102	0.04925	1.20452e-63	0.14306	2.9266e-108
BHLHE22var.2_MA1635.1	BHLHE22(var.2)	MA1635.1	C_Tcf12	35132	0.21891	6291	0.21678	6380	0.2268	6599	0.0552	2.93834e-103	-0.05144	5.22851e-98	-0.08211	3.86298e-117
BHLHE23_MA0817.1	BHLHE23	MA0817.1	C_Atoh1	9453	0.14173	826	0.1546	944	0.13861	788	-0.1417	1.70552e-112	0.06354	1.29921e-76	0.16668	2.73205e-117
BHLHE40_MA0464.2	BHLHE40	MA0464.2	C_ARNT2	9592	0.32717	2462	0.31526	2450	0.30827	2451	0.04686	4.65344e-68	0.02365	2.18616e-40	-0.00201	0.00182756
BHLHE41_MA0636.1	BHLHE41	MA0636.1	C_ARNT2	8080	0.35638	2278	0.34174	2256	0.33071	2227	0.06252	4.47043e-72	0.05422	4.05576e-66	0.01729	1.12081e-23
BSX_MA0876.1	BSX	MA0876.1	C_DLX6	11824	0.17201	1236	0.16952	1306	0.16951	1231	0.02241	4.8483e-44	0.04523	1.00633e-66	0.03673	3.36081e-65
CDX1_MA0878.2	CDX1	MA0878.2	C_HOXA10	27485	0.15294	2834	0.17383	3675	0.14156	2517	-0.21994	1.23827e-156	0.14781	4.05913e-140	0.29516	7.12601e-170
CDX2_MA0465.2	CDX2	MA0465.2	C_HOXA10	36698	0.15097	3554	0.17234	4685	0.14145	3301	-0.24161	3.84122e-168	0.1307	3.5779e-145	0.29304	7.55812e-178
CDX4_MA1473.1	CDX4	MA1473.1	C_HOXA10	30336	0.1559	3244	0.1783	4231	0.14296	2826	-0.23697	6.02219e-163	0.16184	2.7491e-145	0.31957	1.63701e-174
CEBPA_MA0102.4	CEBPA	MA0102.4	C_CEBPB	17994	0.1617	2063	0.15718	1986	0.1629	2096	0.10058	1.7554e-118	0.02464	5.89591e-59	-0.04099	2.11959e-82
CEBPB_MA0466.2	CEBPB	MA0466.2	C_CEBPB	6613	0.21795	1111	0.20234	1015	0.21598	1133	0.22926	3.31017e-127	0.03696	1.01151e-52	-0.12671	9.00229e-101
CEBPD_MA0836.2	CEBPD	MA0836.2	C_CEBPB	17820	0.17502	2259	0.17034	2200	0.17553	2285	0.11349	8.96575e-117	0.02926	5.13099e-61	-0.04577	9.17385e-77
CEBPE_MA0837.1	CEBPE	MA0837.1	C_CEBPB	6467	0.21946	1097	0.20357	1003	0.21745	1119	0.23172	3.57702e-131	0.035	1.40605e-51	-0.13099	5.40023e-107
CEBPG_MA0838.1	CEBPG	MA0838.1	C_CEBPB	5770	0.22738	1046	0.21271	953	0.223	1051	0.22266	2.60662e-120	0.05117	6.98814e-59	-0.10775	4.3984e-89
CEBPGvar.2_MA1636.1	CEBPG(var.2)	MA1636.1	C_CEBPG(var.2)	20206	0.16913	2471	0.16855	2454	0.17516	2588	0.06878	1.07558e-100	-0.01769	9.22654e-50	-0.05816	2.21972e-99
CENPB_MA0637.1	CENPB	MA0637.1	C_CENPB	4951	0.33748	1335	0.31784	1311	0.3158	1277	0.07205	1.47346e-71	0.04466	7.0445e-52	0.0001	0.444876
CLOCK_MA0819.1	CLOCK	MA0819.1	C_MNT	10727	0.20014	1592	0.19984	1617	0.20226	1645	0.01552	2.63482e-30	-0.0134	2.31658e-22	-0.01621	3.61322e-28
CREB1_MA0018.4	CREB1	MA0018.4	C_FOSL1::JUN(var.2)	35333	0.2161	5977	0.21307	6004	0.22167	6141	0.08148	1.25005e-119	-0.00087	0.00901669	-0.04934	5.97717e-99
CREB3_MA0638.1	CREB3	MA0638.1	C_CREB3L4	9478	0.36018	2667	0.34014	2606	0.33428	2573	0.10512	3.55205e-99	0.08335	2.00838e-89	0.01524	3.63017e-26
CREB3L1_MA0839.1	CREB3L1	MA0839.1	C_CREB3L4	12374	0.27818	2813	0.26869	2736	0.26818	2673	0.06922	3.51132e-88	0.02596	3.66864e-47	-0.01513	1.40968e-35
Creb3l2_MA0608.1	Creb3l2	MA0608.1	C_Creb3l2	10089	0.33801	2639	0.32227	2652	0.31905	2652	0.06434	1.1247e-79	0.02415	8.14056e-41	-0.01447	4.90312e-24
CREB3L4_MA1474.1	CREB3L4	MA1474.1	C_CREB3L4	11293	0.36067	3217	0.33901	3138	0.33672	3099	0.12444	1.14124e-114	0.06482	7.94102e-87	-0.01736	7.36637e-29
CREB3L4var.2_MA1475.1	CREB3L4(var.2)	MA1475.1	C_FOSL1::JUN(var.2)	8812	0.42849	2962	0.39674	2853	0.40115	2887	0.21023	7.15977e-131	0.07795	2.141e-88	-0.06587	8.26257e-82
Creb5_MA0840.1	Creb5	MA0840.1	C_FOSL1::JUN(var.2)	14797	0.29827	3507	0.28256	3404	0.29436	3550	0.1519	5.88991e-127	0.00925	1.23811e-16	-0.08939	4.92243e-105
CREM_MA0609.2	CREM	MA0609.2	C_FOSL1::JUN(var.2)	13815	0.32894	3635	0.31098	3554	0.32474	3656	0.16145	2.66459e-123	0.00679	6.31566e-09	-0.09831	1.40654e-102
Crx_MA0467.1	Crx	MA0467.1	C_Crx	20573	0.163	2289	0.16826	2451	0.16609	2315	-0.03351	2.68168e-70	-0.00569	1.70787e-15	0.02565	2.50793e-64
CTCF_MA0139.1	CTCF	MA0139.1	C_CTCF	66631	0.2895	18211	0.30611	20239	0.33055	22657	-0.16146	2.3166e-165	-0.32373	4.68451e-195	-0.20426	5.37281e-169
CTCFL_MA1102.2	CTCFL	MA1102.2	C_CTCFL	52125	0.37643	17381	0.35777	17070	0.37197	17979	0.10298	1.18797e-137	-0.06152	4.70899e-114	-0.13302	4.2332e-143
CUX1_MA0754.1	CUX1	MA0754.1	C_ONECUT1	5733	0.1451	522	0.16313	629	0.13944	484	-0.21734	8.48012e-121	0.09834	3.29664e-86	0.24799	5.74499e-126
CUX2_MA0755.1	CUX2	MA0755.1	C_ONECUT1	5932	0.14282	514	0.16074	628	0.13554	474	-0.22247	5.4564e-118	0.11986	2.74953e-90	0.27219	9.06735e-126
DBP_MA0639.1	DBP	MA0639.1	C_DBP	8075	0.20258	1188	0.19596	1181	0.19051	1104	0.10301	4.99308e-93	0.12471	1.02494e-111	0.05629	3.43624e-78
Ddit3Cebpa_MA0019.1	Ddit3::Cebpa	MA0019.1	C_Ddit3::Cebpa	13464	0.1797	1686	0.18176	1800	0.1901	1929	0.00181	0.00709071	-0.08543	2.90275e-99	-0.07718	6.48143e-95
Dlx1_MA0879.1	Dlx1	MA0879.1	C_Dlx1	8802	0.14002	759	0.1347	697	0.14005	748	0.07007	5.86076e-80	0.00774	1.5162e-09	-0.03486	1.30742e-50
Dlx2_MA0885.1	Dlx2	MA0885.1	C_HOXB6	9091	0.1444	790	0.14326	803	0.14421	841	0.03033	9.33287e-51	0.0241	9.48571e-38	0.01002	2.51839e-12
Dlx3_MA0880.1	Dlx3	MA0880.1	C_DLX6	10501	0.1549	1004	0.1538	1016	0.15201	1007	0.00594	1.77939e-11	0.03776	6.56522e-65	0.04111	2.73995e-68
Dlx4_MA0881.1	Dlx4	MA0881.1	C_DLX6	10501	0.1549	1004	0.1538	1016	0.15201	1007	0.00594	1.77939e-11	0.03776	6.56522e-65	0.04111	2.73995e-68
DLX5_MA1476.1	DLX5	MA1476.1	C_DLX5	9098	0.15508	910	0.15221	918	0.15606	951	0.04482	1.01382e-65	0.01182	1.86603e-19	-0.01263	8.73526e-24
DLX6_MA0882.1	DLX6	MA0882.1	C_DLX6	11246	0.1511	1040	0.14894	1058	0.1489	1027	0.01798	1.29921e-36	0.0266	1.1769e-48	0.02148	6.17225e-41
Dmbx1_MA0883.1	Dmbx1	MA0883.1	C_Dmbx1	11847	0.15917	1273	0.16526	1403	0.16004	1286	-0.05252	6.50801e-76	0.01994	7.89438e-41	0.06429	4.11403e-86
Dmrt1_MA1603.1	Dmrt1	MA1603.1	C_Dmrt1	25771	0.14551	2345	0.15405	2674	0.14285	2254	-0.08695	3.28528e-111	0.04537	1.03255e-86	0.11217	3.93499e-125
DMRT3_MA0610.1	DMRT3	MA0610.1	C_DMRT3	16060	0.14245	1426	0.15083	1596	0.14158	1370	-0.0741	1.09439e-102	0.03622	1.85635e-69	0.0939	4.35255e-112
DMRTA2_MA1478.1	DMRTA2	MA1478.1	C_DMRTC2	16302	0.14261	1434	0.14871	1578	0.14281	1468	-0.05457	5.49183e-91	0.01561	9.51146e-35	0.06099	1.78268e-95
DMRTC2_MA1479.1	DMRTC2	MA1479.1	C_DMRTC2	18153	0.14051	1546	0.14693	1751	0.1403	1563	-0.05604	1.81215e-92	0.02006	7.87023e-52	0.06617	2.75492e-100
DPRX_MA1480.1	DPRX	MA1480.1	C_DPRX	12045	0.17167	1446	0.18114	1592	0.17493	1498	-0.07734	1.37075e-89	0.00044	0.744556	0.06116	1.39913e-79
DRGX_MA1481.1	DRGX	MA1481.1	C_PAX4	9245	0.14409	820	0.13985	782	0.1427	768	0.06105	1.22214e-78	0.02304	1.78493e-44	-0.01348	3.28028e-21
Dux_MA0611.1	Dux	MA0611.1	C_NFYA	18205	0.29463	3262	0.28733	3423	0.29388	3332	-0.04333	1.3081e-78	-0.00937	2.22488e-22	0.02887	7.12381e-65
DUX4_MA0468.1	DUX4	MA0468.1	C_DUXA	19861	0.15555	2041	0.16215	2257	0.15245	1987	-0.05944	3.94611e-98	0.06083	1.39431e-94	0.10826	7.78243e-119
DUXA_MA0884.1	DUXA	MA0884.1	C_DUXA	16753	0.16962	1877	0.17599	2096	0.16674	1834	-0.05437	5.57372e-88	0.06319	1.4728e-91	0.10674	1.98199e-114
E2F1_MA0024.3	E2F1	MA0024.3	C_E2F2	3647	0.36711	1204	0.35362	1176	0.35245	1166	0.05593	1.15441e-51	0.00712	0.00414668	-0.02544	1.20413e-27
E2F2_MA0864.2	E2F2	MA0864.2	C_E2F2	3619	0.34646	1162	0.33897	1179	0.33894	1180	-0.0153	5.46827e-19	-0.05031	2.13791e-56	-0.03122	4.63796e-39
E2F3_MA0469.3	E2F3	MA0469.3	C_E2F3	2825	0.22931	487	0.21697	468	0.21658	448	0.06492	1.07098e-51	0.05056	3.33624e-42	0.01126	1.71862e-06
E2F4_MA0470.2	E2F4	MA0470.2	C_E2F2	4024	0.34052	1243	0.33094	1237	0.33405	1249	-0.00987	2.46514e-09	-0.04149	9.60234e-48	-0.02608	2.13333e-31
E2F6_MA0471.2	E2F6	MA0471.2	C_E2F6	65088	0.33946	18198	0.31214	17031	0.32872	17915	0.18675	2.6781e-166	-0.02891	1.07071e-92	-0.15399	2.06588e-165
E2F7_MA0758.1	E2F7	MA0758.1	C_E2F7	13401	0.2033	1957	0.19474	1927	0.20257	2008	0.05957	3.35349e-88	-0.04669	8.2154e-79	-0.08097	6.38454e-100
E2F8_MA0865.1	E2F8	MA0865.1	C_E2F8	16670	0.2123	2565	0.20039	2467	0.21078	2644	0.08645	1.19021e-103	-0.04231	2.72156e-73	-0.09583	1.09346e-116
EBF1_MA0154.4	EBF1	MA0154.4	C_EBF1	38455	0.20544	6127	0.19714	5907	0.21245	6482	0.12586	1.59639e-137	-0.05331	1.82278e-100	-0.13415	2.81891e-141
Ebf2_MA1604.1	Ebf2	MA1604.1	C_EBF3	37092	0.20617	5852	0.19794	5670	0.20994	6049	0.11873	4.15142e-132	-0.03993	9.79003e-87	-0.11606	3.5101e-132
EBF3_MA1637.1	EBF3	MA1637.1	C_EBF3	35013	0.21527	5855	0.20508	5597	0.21605	5925	0.13117	1.87372e-138	-0.02176	3.32478e-58	-0.10714	1.15489e-124
EGR1_MA0162.4	EGR1	MA0162.4	C_EGR1	66846	0.41112	22723	0.36747	20632	0.36779	20350	0.28301	1.13798e-185	0.17305	6.40222e-170	-0.02786	1.65918e-86
EGR2_MA0472.2	EGR2	MA0472.2	C_EGR1	21273	0.44376	7867	0.39987	7285	0.38768	6927	0.24854	1.73585e-156	0.25328	2.65803e-157	0.07902	3.24453e-110
EGR3_MA0732.1	EGR3	MA0732.1	C_EGR1	35652	0.44636	12886	0.39961	11843	0.39777	11661	0.27792	9.9345e-171	0.18365	5.59517e-153	-0.01284	4.25838e-40
EGR4_MA0733.1	EGR4	MA0733.1	C_EGR1	35785	0.36172	10230	0.3265	9396	0.3299	9398	0.23858	4.5869e-169	0.11475	1.19427e-137	-0.0524	1.50065e-101
EHF_MA0598.3	EHF	MA0598.3	C_ETV1	76619	0.20825	11956	0.20754	12519	0.24405	15624	0.0374	1.83266e-101	-0.30017	9.17802e-190	-0.30994	3.38383e-201
ELF1_MA0473.3	ELF1	MA0473.3	C_ETV1	79428	0.2126	12814	0.2099	13123	0.25358	16958	0.0582	3.23624e-128	-0.33877	2.40669e-196	-0.36237	2.2383e-200
ELF2_MA1483.1	ELF2	MA1483.1	C_ETV1	22085	0.36464	6358	0.34866	6367	0.35551	6760	0.06384	4.21723e-100	-0.11111	8.36891e-122	-0.14568	2.03427e-133
ELF3_MA0640.2	ELF3	MA0640.2	C_ETV1	86920	0.20111	13166	0.20003	13558	0.24049	17449	0.04908	4.3345e-116	-0.31832	7.51729e-194	-0.33562	4.60981e-198
ELF4_MA0641.1	ELF4	MA0641.1	C_ETV1	26287	0.33406	6906	0.32021	6934	0.33699	7627	0.06567	6.54152e-99	-0.17438	6.95559e-141	-0.20843	1.55443e-148
ELF5_MA0136.2	ELF5	MA0136.2	C_ETV1	39714	0.27267	8455	0.26937	8863	0.28461	9616	0.01517	1.8615e-55	-0.16341	5.43191e-153	-0.16236	1.02921e-152
ELK1_MA0028.2	ELK1	MA0028.2	C_ETS1	15513	0.47126	5634	0.43947	5601	0.44258	6001	0.11876	2.52232e-120	-0.14396	4.26223e-123	-0.21763	6.69369e-141
ELK3_MA0759.1	ELK3	MA0759.1	C_ETS1	16204	0.44878	5582	0.4187	5538	0.42659	6031	0.1193	1.48264e-115	-0.17533	3.6381e-136	-0.24853	4.43871e-151
ELK4_MA0076.2	ELK4	MA0076.2	C_ETS1	37024	0.34835	10114	0.32883	10043	0.37021	12133	0.11595	9.08134e-138	-0.33456	1.40119e-178	-0.40194	1.84498e-186
EMX1_MA0612.2	EMX1	MA0612.2	C_PAX4	6151	0.13429	516	0.12991	484	0.13543	498	0.07613	2.8604e-81	-0.00084	0.182677	-0.04869	1.47855e-59
EMX2_MA0886.1	EMX2	MA0886.1	C_PAX4	6819	0.14469	594	0.13567	535	0.14561	581	0.11359	2.3899e-96	-0.00862	1.58613e-09	-0.08416	3.76355e-85
EN1_MA0027.2	EN1	MA0027.2	C_PAX4	8232	0.1562	769	0.14843	715	0.15712	774	0.10052	5.81901e-101	1e-05	0.392029	-0.06602	1.67341e-75
EN2_MA0642.1	EN2	MA0642.1	C_GBX2	7879	0.21726	1057	0.20296	1007	0.21344	1085	0.10878	2.24126e-103	0.01159	4.66597e-23	-0.05963	6.26695e-73
EOMES_MA0800.1	EOMES	MA0800.1	C_TBX18	20281	0.15458	2122	0.15054	2035	0.16304	2254	0.07238	8.78713e-103	-0.05526	1.13364e-84	-0.0988	6.30727e-116
ERF_MA0760.1	ERF	MA0760.1	C_ETS1	21530	0.32707	5291	0.31037	5334	0.3461	6499	0.10137	1.51396e-119	-0.34167	1.62437e-174	-0.39797	4.02514e-178
ERG_MA0474.2	ERG	MA0474.2	C_ETS1	18787	0.36692	5222	0.34395	5208	0.37079	6067	0.11595	3.32689e-123	-0.28424	9.11066e-156	-0.35377	1.67767e-161
ESR1_MA0112.3	ESR1	MA0112.3	C_ESR2	21941	0.20085	3450	0.21119	3792	0.19551	3204	-0.06433	8.11624e-97	0.07751	5.00103e-104	0.12628	6.62039e-127
ESR2_MA0258.2	ESR2	MA0258.2	C_ESR2	44714	0.19597	6845	0.20162	7205	0.19392	6629	-0.02005	1.15804e-64	0.03735	5.79186e-89	0.058	1.38844e-108
ESRRA_MA0592.3	ESRRA	MA0592.3	C_ESRRA	35385	0.16651	4091	0.17312	4484	0.1702	4197	-0.03802	2.25681e-79	-0.01074	9.23114e-41	0.02357	2.26661e-68
ESRRB_MA0141.3	ESRRB	MA0141.3	C_ESRRA	27930	0.15971	3009	0.16742	3401	0.16205	3073	-0.05346	3.3549e-95	-0.003	2.50217e-06	0.04139	3.23029e-86
Esrrg_MA0643.1	Esrrg	MA0643.1	C_ESRRA	26369	0.16221	2947	0.17012	3276	0.1675	3065	-0.04745	7.72273e-91	-0.02742	2.62196e-63	0.0134	1.20388e-33
ESX1_MA0644.1	ESX1	MA0644.1	C_MIXL1	10490	0.15386	922	0.14956	945	0.15436	967	0.03442	5.18064e-59	0.01043	4.5833e-21	-0.00634	3.38807e-07
ETS1_MA0098.3	ETS1	MA0098.3	C_ETS1	22738	0.35587	6145	0.33517	6134	0.36748	7301	0.11163	6.35316e-122	-0.3241	3.55873e-168	-0.38816	8.87818e-173
ETS2_MA1484.1	ETS2	MA1484.1	C_ETS1	21002	0.3557	5690	0.33586	5700	0.37351	6855	0.10524	1.01901e-113	-0.35263	8.17417e-176	-0.414	1.05102e-182
ETV1_MA0761.2	ETV1	MA0761.2	C_ETV1	85968	0.19649	12635	0.19533	13034	0.25331	18640	0.05291	1.02118e-119	-0.45645	1.28097e-210	-0.47318	2.89305e-216
ETV2_MA0762.1	ETV2	MA0762.1	C_ETS1	25147	0.25891	4832	0.25181	5003	0.29243	6288	0.05211	1.24831e-93	-0.37288	4.98154e-178	-0.39518	1.58934e-180
ETV3_MA0763.1	ETV3	MA0763.1	C_ETS1	14905	0.40724	4629	0.37975	4594	0.38594	4958	0.11818	7.39566e-117	-0.13456	6.58113e-119	-0.20757	7.07539e-141
ETV4_MA0764.2	ETV4	MA0764.2	C_ETV4	106268	0.18938	15044	0.18894	15583	0.24222	21638	0.05229	6.47444e-130	-0.40984	9.44432e-212	-0.42761	1.74166e-213
ETV5_MA0765.2	ETV5	MA0765.2	C_ETV1	33596	0.33785	8863	0.32045	8844	0.3546	10427	0.1057	2.13201e-129	-0.29431	3.73867e-175	-0.35302	2.24786e-180
ETV6_MA0645.1	ETV6	MA0645.1	C_ETV1	31340	0.31934	7752	0.30331	7795	0.33395	9073	0.10123	1.38384e-124	-0.26228	3.41019e-166	-0.31852	1.5351e-174
EVX1_MA0887.1	EVX1	MA0887.1	C_EVX2	7773	0.16503	865	0.15716	801	0.1645	851	0.11476	5.33418e-104	0.02418	2.88699e-40	-0.05158	1.80512e-69
EVX2_MA0888.1	EVX2	MA0888.1	C_EVX2	7807	0.16326	859	0.15364	763	0.16328	853	0.14075	1.18639e-112	0.02032	1.52569e-32	-0.07476	1.13226e-78
EWSR1-FLI1_MA0149.1	EWSR1-FLI1	MA0149.1	C_EWSR1-FLI1	101443	0.19523	14598	0.18932	14387	0.21103	16621	0.0799	1.37918e-138	-0.15954	2.54796e-166	-0.20425	2.84348e-181
FERD3L_MA1485.1	FERD3L	MA1485.1	C_FERD3L	25272	0.23823	5125	0.23387	5070	0.2392	5130	0.04606	5.60733e-85	-0.02354	4.3065e-63	-0.04821	2.0169e-93
FEV_MA0156.2	FEV	MA0156.2	C_ETS1	17279	0.39406	5181	0.36894	5181	0.38757	5839	0.11247	1.75366e-116	-0.23958	1.54593e-149	-0.308	1.9769e-160
FIGLA_MA0820.1	FIGLA	MA0820.1	C_Rbpjl	32719	0.18197	4460	0.18681	4780	0.19035	4807	-0.01381	4.45332e-38	-0.04523	2.08286e-86	-0.02698	2.09617e-66
FLI1_MA0475.2	FLI1	MA0475.2	C_ETS1	18745	0.38642	5522	0.36201	5513	0.38268	6247	0.11273	1.31269e-119	-0.25119	3.46154e-151	-0.3193	2.26851e-164
FOS_MA0476.1	FOS	MA0476.1	C_FOSL1::JUN	53441	0.28133	14645	0.25377	12542	0.26116	12213	0.28294	1.67547e-189	0.26829	3.23035e-187	0.07375	9.24095e-132
FOSJUN_MA0099.3	FOS::JUN	MA0099.3	C_FOSL1::JUN	47785	0.28915	13511	0.26044	11568	0.27031	11388	0.28502	8.47515e-180	0.26066	5.83741e-176	0.06552	9.24761e-117
FOSJUNvar.2_MA1126.1	FOS::JUN(var.2)	MA1126.1	C_FOSL1::JUN(var.2)	17615	0.26636	3750	0.25742	3709	0.26584	3843	0.11152	4.2346e-116	0.01345	2.67623e-29	-0.05653	3.25953e-88
FOSJUNB_MA1134.1	FOS::JUNB	MA1134.1	C_FOSL1::JUN	46169	0.28828	13109	0.25897	11164	0.26976	11000	0.29294	1.80429e-180	0.26156	1.33575e-175	0.06092	4.32605e-113
FOSJUND_MA1141.1	FOS::JUND	MA1141.1	C_FOSL1::JUN	52456	0.28918	14892	0.26043	12700	0.26857	12421	0.29115	2.75627e-184	0.27107	3.14492e-181	0.07124	1.99408e-124
FOSBJUN_MA1127.1	FOSB::JUN	MA1127.1	C_FOSL1::JUN(var.2)	15560	0.29905	3714	0.28543	3656	0.29566	3775	0.13537	5.36105e-122	0.0074	5.34585e-14	-0.07916	3.60635e-99
FOSBJUNB_MA1135.1	FOSB::JUNB	MA1135.1	C_FOSL1::JUN	47325	0.2865	13303	0.25761	11360	0.26795	11184	0.28853	2.61752e-185	0.26102	5.42476e-181	0.06336	6.68925e-120
FOSBJUNBvar.2_MA1136.1	FOSB::JUNB(var.2)	MA1136.1	C_FOSL1::JUN(var.2)	12206	0.30918	3018	0.29333	2947	0.3016	3022	0.15703	1.64454e-129	0.02118	1.62606e-46	-0.081	4.86596e-101
FOSL1_MA0477.2	FOSL1	MA0477.2	C_FOSL1::JUN	51888	0.28518	14508	0.25693	12385	0.26543	12094	0.28858	3.41319e-182	0.26492	1.62169e-178	0.06693	1.85158e-119
FOSL1JUN_MA1128.1	FOSL1::JUN	MA1128.1	C_FOSL1::JUN	52689	0.28713	14796	0.25897	12647	0.26651	12334	0.28304	6.03194e-179	0.26994	6.54891e-177	0.0761	1.30912e-122
FOSL1JUNvar.2_MA1129.1	FOSL1::JUN(var.2)	MA1129.1	C_FOSL1::JUN(var.2)	10472	0.32194	2674	0.30361	2613	0.31229	2705	0.16674	1.52877e-125	0.02456	9.17855e-48	-0.08472	1.36661e-95
FOSL1JUNB_MA1137.1	FOSL1::JUNB	MA1137.1	C_FOSL1::JUN	48747	0.28454	13607	0.25687	11649	0.26494	11374	0.27742	8.71805e-176	0.2671	3.70729e-174	0.07714	6.93496e-121
FOSL1JUND_MA1142.1	FOSL1::JUND	MA1142.1	C_FOSL1::JUN	49438	0.27711	13255	0.2507	11390	0.25832	11185	0.26946	2.94077e-183	0.26172	5.2509e-182	0.0775	8.11674e-130
FOSL1JUNDvar.2_MA1143.1	FOSL1::JUND(var.2)	MA1143.1	C_FOSL1::JUN(var.2)	13139	0.31475	3240	0.29533	3153	0.29743	3130	0.13718	9.82454e-120	0.06926	7.85075e-90	-0.02028	3.99668e-46
FOSL2_MA0478.1	FOSL2	MA0478.1	C_FOSL1::JUN	60618	0.26025	14803	0.23928	12925	0.24626	12581	0.20662	9.2487e-175	0.19395	4.89171e-172	0.05396	5.65254e-117
FOSL2JUN_MA1130.1	FOSL2::JUN	MA1130.1	C_FOSL1::JUN	48353	0.29004	13789	0.26082	11740	0.27061	11545	0.29253	1.96607e-188	0.26567	2.64059e-184	0.06495	3.26377e-124
FOSL2JUNvar.2_MA1131.1	FOSL2::JUN(var.2)	MA1131.1	C_FOSL1::JUN(var.2)	18543	0.28646	4267	0.27439	4186	0.2885	4401	0.13745	5.98698e-125	-0.0112	2.38337e-24	-0.09881	1.70822e-110
FOSL2JUNB_MA1138.1	FOSL2::JUNB	MA1138.1	C_FOSL1::JUN	46638	0.28418	12998	0.25573	11090	0.26599	10936	0.28605	3.29569e-177	0.25872	6.67084e-173	0.06301	1.2977e-112
FOSL2JUNBvar.2_MA1139.1	FOSL2::JUNB(var.2)	MA1139.1	C_FOSL1::JUN(var.2)	12638	0.30867	3095	0.29307	3013	0.30513	3173	0.15029	6.36881e-126	-0.00775	8.27701e-12	-0.10438	1.63224e-109
FOSL2JUND_MA1144.1	FOSL2::JUND	MA1144.1	C_FOSL1::JUN	45763	0.28722	12940	0.25844	11039	0.26918	10909	0.2876	2.29993e-183	0.25779	1.13196e-178	0.06088	4.50446e-117
FOSL2JUNDvar.2_MA1145.1	FOSL2::JUND(var.2)	MA1145.1	C_FOSL1::JUN(var.2)	16852	0.29985	4021	0.28527	3924	0.29779	4107	0.14565	5.92201e-123	-0.00034	0.834368	-0.09409	6.99815e-104
FOXA1_MA0148.4	FOXA1	MA0148.4	C_FOXN3	43896	0.17275	5573	0.19825	7083	0.16617	5179	-0.22471	7.59596e-163	0.10413	3.86528e-130	0.25451	4.06843e-168
FOXA2_MA0047.3	FOXA2	MA0047.3	C_FOXN3	44288	0.17538	5801	0.20256	7340	0.16794	5326	-0.24516	1.09246e-171	0.10862	7.41918e-143	0.27125	1.20477e-175
FOXA3_MA1683.1	FOXA3	MA1683.1	C_FOXN3	43878	0.17552	5742	0.20272	7309	0.16794	5289	-0.24995	1.8678e-170	0.10894	1.80445e-134	0.27477	6.29587e-178
FOXB1_MA0845.1	FOXB1	MA0845.1	C_FOXC2	46836	0.15701	5094	0.18252	6604	0.15114	4715	-0.25096	3.59754e-179	0.09147	6.70332e-138	0.25998	4.82019e-174
FOXC1_MA0032.2	FOXC1	MA0032.2	C_FOXC2	52068	0.15668	5666	0.18269	7406	0.14904	5127	-0.25968	1.11968e-178	0.10555	2.2219e-141	0.27854	9.30689e-178
FOXC2_MA0846.1	FOXC2	MA0846.1	C_FOXC2	71385	0.15681	7811	0.1848	10391	0.14652	6856	-0.29353	4.24354e-189	0.1306	2.42883e-153	0.32466	7.806e-196
FOXD1_MA0031.1	FOXD1	MA0031.1	C_FOXN3	27067	0.18944	4007	0.21587	4910	0.18294	3750	-0.2256	2.78969e-156	0.08671	1.35875e-115	0.23815	2.62824e-158
FOXD2_MA0847.2	FOXD2	MA0847.2	C_FOXC2	59038	0.16843	7344	0.19865	9699	0.15931	6575	-0.28864	2.06694e-187	0.12205	2.63847e-148	0.31243	6.36919e-191
Foxd3_MA0041.1	Foxd3	MA0041.1	C_Foxd3	67532	0.13687	5816	0.15665	7452	0.12905	5178	-0.24317	2.79307e-181	0.10038	2.19677e-139	0.26738	2.466e-181
FOXE1_MA1487.1	FOXE1	MA1487.1	C_FOXE1	59961	0.16968	7482	0.19727	9672	0.16065	6640	-0.26349	1.83697e-180	0.12206	2.97949e-147	0.29738	1.59412e-185
Foxf1_MA1606.1	Foxf1	MA1606.1	C_FOXN3	44137	0.1749	5714	0.20102	7266	0.16699	5266	-0.23994	3.33258e-171	0.1116	5.77004e-138	0.27128	2.79644e-171
FOXF2_MA0030.1	FOXF2	MA0030.1	C_FOXN3	35207	0.16918	4302	0.19294	5460	0.15974	3872	-0.22716	2.55946e-163	0.11938	5.02399e-134	0.27207	6.63521e-171
FOXG1_MA0613.1	FOXG1	MA0613.1	C_FOXN3	32598	0.17167	4109	0.19873	5280	0.16116	3696	-0.25693	1.05733e-168	0.13338	2.62203e-140	0.30272	1.34476e-181
FOXH1_MA0479.1	FOXH1	MA0479.1	C_FOXH1	27565	0.16119	2991	0.16826	3372	0.16245	3048	-0.0556	3.6461e-95	0.02028	1.4449e-53	0.0655	1.55797e-102
FOXI1_MA0042.2	FOXI1	MA0042.2	C_FOXN3	24171	0.19479	3741	0.22328	4607	0.18763	3483	-0.24075	3.4613e-161	0.09392	3.64671e-121	0.25415	1.0858e-162
Foxj2_MA0614.1	Foxj2	MA0614.1	C_FOXN3	36331	0.18394	5078	0.21043	6358	0.17483	4702	-0.2395	1.20145e-162	0.11363	2.433e-132	0.27282	9.98499e-177
Foxj3_MA0851.1	Foxj3	MA0851.1	C_FOXN3	57709	0.15699	6235	0.1829	8203	0.14858	5660	-0.28043	1.31486e-180	0.11295	1.14271e-144	0.29978	2.23008e-190
FOXK1_MA0852.2	FOXK1	MA0852.2	C_FOXN3	41633	0.18009	5608	0.20361	6928	0.17466	5249	-0.20576	1.25501e-165	0.08103	1.61649e-125	0.2206	2.4388e-163
FOXK2_MA1103.2	FOXK2	MA1103.2	C_FOXN3	43455	0.17508	5636	0.20104	7153	0.16743	5210	-0.23921	2.84582e-173	0.10795	5.68609e-134	0.26699	3.01511e-174
FOXL1_MA0033.2	FOXL1	MA0033.2	C_FOXN3	52176	0.17321	6637	0.19762	8338	0.16573	6110	-0.22275	1.56017e-171	0.10649	4.24688e-143	0.25585	9.58674e-174
Foxl2_MA1607.1	Foxl2	MA1607.1	C_FOXN3	49602	0.16372	5786	0.1884	7375	0.15792	5403	-0.23154	6.19205e-173	0.0936	5.07594e-134	0.24935	2.50646e-174
FOXN3_MA1489.1	FOXN3	MA1489.1	C_FOXN3	6883	0.19456	1054	0.22641	1336	0.18363	966	-0.28493	1.20845e-135	0.13575	2.23113e-103	0.31909	3.5368e-140
Foxo1_MA0480.1	Foxo1	MA0480.1	C_Foxo1	52429	0.17236	6590	0.18758	7711	0.17335	6680	-0.12553	6.06318e-152	0.01536	3.14512e-66	0.10653	6.16141e-141
FOXO3_MA0157.2	FOXO3	MA0157.2	C_FOXN3	36331	0.18394	5078	0.21043	6358	0.17483	4702	-0.23951	1.1965e-162	0.11363	2.433e-132	0.27284	9.91277e-177
FOXO4_MA0848.1	FOXO4	MA0848.1	C_FOXN3	24171	0.19479	3741	0.22328	4607	0.18763	3483	-0.24075	3.4613e-161	0.09392	3.64671e-121	0.25415	1.0858e-162
FOXO6_MA0849.1	FOXO6	MA0849.1	C_FOXN3	24171	0.19479	3741	0.22328	4607	0.18763	3483	-0.24075	3.4613e-161	0.09392	3.64671e-121	0.25415	1.0858e-162
FOXP1_MA0481.3	FOXP1	MA0481.3	C_FOXN3	46091	0.17422	5990	0.20172	7649	0.16599	5463	-0.25297	2.63967e-175	0.11543	2.82043e-141	0.28265	8.30254e-182
FOXP2_MA0593.1	FOXP2	MA0593.1	C_FOXN3	57670	0.16576	6812	0.1855	8399	0.16018	6399	-0.18822	6.08617e-166	0.08027	2.88172e-131	0.21013	1.62416e-170
FOXP3_MA0850.1	FOXP3	MA0850.1	C_FOXN3	52176	0.17321	6637	0.19762	8338	0.16573	6110	-0.22275	1.56017e-171	0.10649	4.24688e-143	0.25585	9.58674e-174
Foxq1_MA0040.1	Foxq1	MA0040.1	C_Foxq1	35016	0.15161	3476	0.17329	4498	0.14294	3147	-0.23094	4.45195e-164	0.11969	6.3573e-140	0.27492	2.57929e-175
GABPA_MA0062.3	GABPA	MA0062.3	C_ETV1	81907	0.20062	12327	0.19866	12629	0.25227	17588	0.0588	1.44677e-126	-0.41621	3.64783e-209	-0.43864	5.20702e-210
GATA1_MA0035.4	GATA1	MA0035.4	C_GATA1	24963	0.16656	3007	0.18944	3770	0.16043	2760	-0.19843	4.84615e-154	0.10147	1.32575e-124	0.23513	3.29308e-158
GATA1TAL1_MA0140.2	GATA1::TAL1	MA0140.2	C_GATA1::TAL1	25418	0.17325	3138	0.18984	3754	0.17311	3108	-0.13674	1.41526e-135	0.04308	5.93966e-87	0.14025	3.92197e-133
GATA2_MA0036.3	GATA2	MA0036.3	C_GATA6	33917	0.16793	4197	0.19494	5456	0.16352	3927	-0.24288	4.51181e-167	0.0925	4.06689e-128	0.25359	7.11417e-171
GATA3_MA0037.3	GATA3	MA0037.3	C_GATA6	25553	0.17011	3278	0.19882	4280	0.16615	3037	-0.25653	1.2943e-159	0.08214	8.0757e-113	0.25163	3.365e-156
GATA4_MA0482.2	GATA4	MA0482.2	C_GATA6	37408	0.16634	4457	0.19063	5733	0.16376	4251	-0.21034	9.11915e-167	0.07238	2.04655e-112	0.2145	2.45203e-159
GATA5_MA0766.2	GATA5	MA0766.2	C_GATA6	25903	0.17434	3362	0.2006	4334	0.16869	3123	-0.22334	2.54981e-161	0.09918	6.95512e-126	0.24793	1.10337e-161
GATA6_MA1104.2	GATA6	MA1104.2	C_GATA6	35699	0.16069	4169	0.1882	5454	0.1562	3825	-0.25874	3.17544e-169	0.09547	2.93008e-129	0.26656	5.47499e-171
GBX1_MA0889.1	GBX1	MA0889.1	C_GBX2	7440	0.17031	767	0.16016	739	0.17075	794	0.10296	2.15442e-95	-0.00248	0.00145121	-0.06985	8.13421e-80
GBX2_MA0890.1	GBX2	MA0890.1	C_GBX2	10027	0.15913	938	0.15356	948	0.15884	976	0.05671	1.56103e-76	0.00984	3.23489e-13	-0.02318	1.83681e-42
GCM1_MA0646.1	GCM1	MA0646.1	C_GCM2	13957	0.23199	2628	0.22414	2545	0.22551	2534	0.07145	9.92432e-99	0.0219	5.80695e-49	-0.02167	1.03038e-49
GCM2_MA0767.1	GCM2	MA0767.1	C_GCM2	11105	0.2317	2066	0.22076	1942	0.22158	1941	0.10109	7.54916e-103	0.05544	1.71774e-77	-0.00986	8.76296e-17
GFI1_MA0038.2	GFI1	MA0038.2	C_GFI1	25761	0.19553	3305	0.19704	3457	0.19715	3302	-0.03282	2.86689e-75	-0.00233	1.94807e-06	0.02883	6.45507e-71
Gfi1b_MA0483.1	Gfi1b	MA0483.1	C_GFI1	40253	0.17813	4930	0.1819	5280	0.18061	4983	-0.03241	4.24525e-83	-0.01069	1.1486e-35	0.02016	2.74901e-65
GLI2_MA0734.2	GLI2	MA0734.2	C_GLI3	29245	0.24306	5343	0.22729	5022	0.23553	5147	0.15954	1.63745e-145	0.01587	8.21369e-47	-0.09098	2.44009e-121
GLI3_MA1491.1	GLI3	MA1491.1	C_GLI3	29735	0.24281	5512	0.22624	5138	0.23451	5233	0.16713	4.24788e-153	0.02296	1.96625e-67	-0.0896	6.81305e-126
GLIS1_MA0735.1	GLIS1	MA0735.1	C_GLIS1	11755	0.27324	2539	0.25363	2329	0.25911	2395	0.16586	2.09189e-126	0.04074	4.6365e-67	-0.07222	6.72603e-91
GLIS2_MA0736.1	GLIS2	MA0736.1	C_GLIS2	19291	0.29125	4611	0.26121	4100	0.26916	4221	0.24894	1.14379e-148	0.07297	2.75329e-96	-0.10255	5.49944e-116
GLIS3_MA0737.1	GLIS3	MA0737.1	C_GLIS3	15696	0.22602	2656	0.21107	2438	0.21864	2543	0.15674	9.496e-133	0.00959	3.61658e-22	-0.09618	5.7561e-112
Gmeb1_MA0615.1	Gmeb1	MA0615.1	C_Gmeb1	3075	0.38072	859	0.34892	820	0.34956	823	0.14569	1.35911e-88	0.1084	3.85456e-76	0.00888	3.73188e-05
GMEB2_MA0862.1	GMEB2	MA0862.1	C_GMEB2	2276	0.30727	488	0.28391	493	0.29298	508	0.21041	9.99332e-101	0.03463	1.55484e-27	-0.11508	7.91332e-77
GRHL1_MA0647.1	GRHL1	MA0647.1	C_GRHL2	15377	0.20826	2672	0.22546	2959	0.19921	2396	-0.11525	3.9549e-118	0.10514	4.31768e-115	0.189	3.62288e-139
GRHL2_MA1105.2	GRHL2	MA1105.2	C_GRHL2	34313	0.19196	5261	0.20392	5732	0.18852	4916	-0.065	3.68608e-109	0.06022	9.4069e-103	0.11173	2.0159e-129
GSC_MA0648.1	GSC	MA0648.1	C_OTX2	11294	0.16997	1333	0.17476	1410	0.17243	1350	-0.02745	2.84159e-47	0.00616	5.4628e-09	0.03322	1.05923e-56
GSC2_MA0891.1	GSC2	MA0891.1	C_OTX2	15219	0.15026	1438	0.15474	1524	0.1511	1432	-0.073	5.89464e-95	-0.00409	1.01541e-05	0.056	2.21028e-86
GSX1_MA0892.1	GSX1	MA0892.1	C_PAX4	13294	0.14682	1160	0.14337	1185	0.14338	1129	0.03726	4.1773e-63	0.05332	1.32367e-81	0.0338	2.27586e-62
GSX2_MA0893.2	GSX2	MA0893.2	C_PAX4	15841	0.15135	1558	0.14555	1457	0.14955	1518	0.0973	1.51006e-109	0.04609	7.68111e-73	-0.01622	3.20057e-33
Hand1Tcf3_MA0092.1	Hand1::Tcf3	MA0092.1	C_Hand1::Tcf3	32440	0.17854	4278	0.18054	4391	0.19044	4658	0.02669	3.2062e-69	-0.07401	2.0004e-112	-0.08314	1.89883e-117
HAND2_MA1638.1	HAND2	MA1638.1	C_NEUROD1	38314	0.17314	4831	0.18019	5263	0.18099	5174	-0.03765	2.40323e-83	-0.03406	1.5983e-86	0.00076	0.00345321
HES1_MA1099.2	HES1	MA1099.2	C_HEY1	15230	0.47197	6250	0.41941	5743	0.41054	5689	0.26986	3.7085e-151	0.18929	5.45118e-136	-0.00291	0.0175149
HES2_MA0616.2	HES2	MA0616.2	C_HEY1	10610	0.38221	3325	0.35325	3149	0.34969	3192	0.14419	9.01474e-121	0.06641	1.21823e-87	-0.03132	3.07079e-57
HES5_MA0821.1	HES5	MA0821.1	C_HES5	10780	0.25177	2196	0.24417	2174	0.24704	2167	0.0679	4.124e-87	-0.00656	2.44173e-07	-0.04752	2.19281e-70
HES6_MA1493.1	HES6	MA1493.1	C_HES6	13368	0.2443	2575	0.23876	2583	0.23778	2544	0.04441	5.45464e-73	0.01513	4.61166e-32	-0.00876	6.33415e-15
HES7_MA0822.1	HES7	MA0822.1	C_HES5	9590	0.2851	2268	0.2731	2200	0.27381	2234	0.08748	1.44103e-94	0.01633	1.93612e-25	-0.03907	2.35824e-64
HESX1_MA0894.1	HESX1	MA0894.1	C_MIXL1	9125	0.15626	801	0.15178	829	0.15766	857	0.04373	6.29526e-65	0.00767	3.27351e-10	-0.01574	9.85815e-29
HEY1_MA0823.1	HEY1	MA0823.1	C_HEY1	10776	0.32452	2805	0.30617	2740	0.30579	2778	0.09873	1.16168e-100	0.02427	6.13707e-45	-0.03948	2.15791e-60
HEY2_MA0649.1	HEY2	MA0649.1	C_HEY1	10972	0.32866	2958	0.30818	2869	0.31025	2892	0.12171	1.57328e-112	0.00855	1.92397e-15	-0.07222	4.71107e-90
Hic1_MA0739.1	Hic1	MA0739.1	C_Hic1	28553	0.20105	4567	0.19849	4571	0.20753	4796	0.07478	2.1654e-115	-0.0198	5.35967e-59	-0.06534	2.58199e-109
HIC2_MA0738.1	HIC2	MA0738.1	C_HIC2	27335	0.21247	4529	0.2059	4371	0.21341	4569	0.09628	2.96883e-116	-0.00343	7.66253e-10	-0.06452	6.19217e-99
HIF1A_MA1106.1	HIF1A	MA1106.1	C_HIF1A	8286	0.28855	1948	0.27598	1906	0.27914	1940	0.06654	1.04468e-77	0.00199	0.0012831	-0.03797	5.56807e-57
HINFP_MA0131.2	HINFP	MA0131.2	C_HINFP	12217	0.47178	5118	0.42927	4692	0.4261	4729	0.24407	1.70649e-143	0.15137	5.60454e-123	-0.02054	3.09212e-41
HLF_MA0043.3	HLF	MA0043.3	C_DBP	15869	0.17351	1990	0.17305	1994	0.16938	1870	0.0639	7.6185e-94	0.07834	8.3385e-96	0.03849	5.34371e-66
HLTF_MA0109.1	HLTF	MA0109.1	C_HLTF	18066	0.15063	1771	0.16484	2170	0.14721	1721	-0.15175	5.21298e-132	0.07005	6.1066e-104	0.17775	1.70331e-143
HMBOX1_MA0895.1	HMBOX1	MA0895.1	C_HMBOX1	12031	0.17172	1296	0.17123	1394	0.16305	1207	0.01468	1.3302e-30	0.09136	7.80789e-94	0.0856	1.00619e-97
Hmx1_MA0896.1	Hmx1	MA0896.1	C_Hmx3	14486	0.14576	1304	0.15142	1461	0.14261	1313	-0.06083	1.83766e-87	0.04829	1.82862e-80	0.09749	4.66606e-110
Hmx2_MA0897.1	Hmx2	MA0897.1	C_Hmx3	18688	0.14098	1571	0.15179	1881	0.13579	1514	-0.13014	5.69316e-123	0.07356	4.54503e-105	0.16823	8.65196e-134
Hmx3_MA0898.1	Hmx3	MA0898.1	C_Hmx3	18625	0.1375	1517	0.14716	1783	0.13323	1446	-0.11569	5.59217e-118	0.06336	2.12997e-90	0.14908	3.29174e-128
HNF1A_MA0046.2	HNF1A	MA0046.2	C_HNF1A	21779	0.13862	1918	0.14627	2110	0.14285	1936	-0.0804	6.25136e-103	-0.00836	2.27184e-18	0.0555	1.89512e-91
HNF1B_MA0153.2	HNF1B	MA0153.2	C_HNF1A	16767	0.14505	1613	0.15013	1714	0.15143	1667	-0.03103	1.53882e-65	-0.02677	7.83568e-60	0.00354	2.72065e-07
HNF4A_MA0114.4	HNF4A	MA0114.4	C_HNF4A	32924	0.17311	4080	0.17686	4377	0.17745	4230	-0.01482	1.52256e-47	-0.03426	6.66404e-80	-0.01531	8.17217e-49
HNF4Avar.2_MA1494.1	HNF4A(var.2)	MA1494.1	C_HNF4A(var.2)	23843	0.17641	2921	0.17899	3134	0.1778	2998	0.0001	0.974387	-0.01313	1.73562e-30	-0.0049	9.1461e-09
HNF4G_MA0484.2	HNF4G	MA0484.2	C_HNF4A	33206	0.17553	4201	0.1791	4492	0.1801	4351	-0.01228	2.16351e-35	-0.03483	1.56195e-82	-0.01763	2.49358e-49
HOXA1_MA1495.1	HOXA1	MA1495.1	C_PAX4	5748	0.14271	554	0.13773	490	0.14168	510	0.08343	5.9632e-84	0.03118	2.4682e-39	-0.02179	2.46045e-33
HOXA10_MA0899.1	HOXA10	MA0899.1	C_HOXA10	34263	0.14702	3275	0.16711	4249	0.13519	2894	-0.2212	4.16606e-162	0.15307	6.1714e-146	0.3018	5.8038e-175
Hoxa11_MA0911.1	Hoxa11	MA0911.1	C_HOXC10	12628	0.16703	1552	0.18725	1865	0.1519	1329	-0.20166	3.82055e-132	0.17868	5.03226e-127	0.31564	1.97641e-151
HOXA13_MA0650.2	HOXA13	MA0650.2	C_HOXA13	30756	0.16735	3558	0.18997	4569	0.15186	3013	-0.24444	3.95362e-164	0.18541	4.15382e-152	0.34784	3.48564e-179
HOXA2_MA0900.2	HOXA2	MA0900.2	C_PAX4	5748	0.14271	554	0.13773	490	0.14168	510	0.0834	6.17855e-84	0.03118	2.4682e-39	-0.02177	2.62102e-33
HOXA4_MA1496.1	HOXA4	MA1496.1	C_HOXA4	16235	0.15996	1801	0.15831	1763	0.15771	1766	0.05684	1.05306e-87	0.04655	1.85806e-79	0.01349	2.25362e-32
HOXA5_MA0158.2	HOXA5	MA0158.2	C_HOXB2	8352	0.17144	1046	0.16494	972	0.1681	1025	0.1122	1.31144e-98	0.0531	1.22801e-73	-0.02063	1.56046e-34
HOXA6_MA1497.1	HOXA6	MA1497.1	C_HOXB6	10019	0.15026	978	0.14794	966	0.14743	970	0.0527	3.53894e-79	0.03803	1.5035e-65	0.00805	9.81246e-14
HOXA7_MA1498.1	HOXA7	MA1498.1	C_HOXB8	9481	0.17713	1226	0.17468	1197	0.17632	1244	0.06827	6.08209e-88	0.02033	6.86416e-40	-0.02078	1.37302e-39
HOXA9_MA0594.2	HOXA9	MA0594.2	C_HOXC10	3276	0.2103	511	0.21897	568	0.19604	448	-0.12801	2.17629e-90	0.13842	2.82878e-93	0.23439	8.30543e-116
HOXB13_MA0901.2	HOXB13	MA0901.2	C_HOXB13	50210	0.13861	4200	0.16059	5713	0.12697	3605	-0.27579	4.76438e-176	0.14996	1.1302e-153	0.33453	4.08286e-188
HOXB2_MA0902.2	HOXB2	MA0902.2	C_HOXB2	7735	0.17037	868	0.16124	791	0.17176	883	0.11737	2.33932e-99	0.00523	4.0161e-06	-0.07318	1.44681e-82
HOXB3_MA0903.1	HOXB3	MA0903.1	C_PAX4	13551	0.15434	1342	0.14749	1272	0.15264	1331	0.09461	5.32445e-105	0.03697	5.00338e-63	-0.0236	4.27592e-49
HOXB4_MA1499.1	HOXB4	MA1499.1	C_HOXA4	12624	0.15494	1305	0.15258	1260	0.15525	1305	0.0537	5.92441e-83	0.02672	1.22887e-54	-0.00375	0.00841508
HOXB5_MA0904.2	HOXB5	MA0904.2	C_HOXB2	5308	0.16196	646	0.15729	591	0.15885	606	0.10207	1.82089e-85	0.04849	3.4473e-60	-0.0182	5.93044e-28
HOXB6_MA1500.1	HOXB6	MA1500.1	C_HOXB6	12898	0.14584	1194	0.14542	1178	0.14264	1152	0.02868	1.81207e-54	0.04974	7.58807e-85	0.03666	2.99841e-72
HOXB7_MA1501.1	HOXB7	MA1501.1	C_HOXB6	9873	0.15362	1008	0.14921	945	0.15149	972	0.07879	5.60296e-87	0.03846	1.58658e-60	-0.01051	2.50292e-12
HOXB8_MA1502.1	HOXB8	MA1502.1	C_HOXB8	10634	0.16186	1178	0.16328	1206	0.15832	1171	0.01261	1.08071e-21	0.04599	2.332e-70	0.04433	7.45558e-69
HOXB9_MA1503.1	HOXB9	MA1503.1	C_HOXC10	13007	0.16823	1585	0.18778	1940	0.15368	1406	-0.20217	1.61003e-136	0.16783	8.44637e-129	0.30532	2.0129e-154
HOXC10_MA0905.1	HOXC10	MA0905.1	C_HOXC10	16382	0.16142	1841	0.17926	2241	0.14769	1641	-0.18094	6.92868e-142	0.16632	2.91042e-133	0.29023	3.04772e-157
HOXC11_MA0651.1	HOXC11	MA0651.1	C_HOXC10	11653	0.16816	1396	0.18635	1700	0.15358	1235	-0.18336	4.25042e-128	0.17084	4.80563e-125	0.29554	1.43997e-148
HOXC12_MA0906.1	HOXC12	MA0906.1	C_HOXC10	12949	0.16621	1540	0.18524	1856	0.15324	1356	-0.20129	4.60503e-139	0.15631	2.84116e-127	0.29266	1.92149e-154
HOXC13_MA0907.1	HOXC13	MA0907.1	C_HOXC13	19193	0.16976	2375	0.19375	3020	0.15244	2058	-0.23555	5.16555e-155	0.20057	1.51145e-147	0.35882	1.13039e-172
HOXC4_MA1504.1	HOXC4	MA1504.1	C_HOXA4	15116	0.1591	1639	0.15454	1540	0.15836	1613	0.08702	4.30902e-104	0.04116	3.64234e-73	-0.01335	1.5792e-24
HOXC8_MA1505.1	HOXC8	MA1505.1	C_HOXB6	4854	0.15048	489	0.14748	480	0.14965	485	0.04894	1.20466e-56	0.03517	8.22357e-44	0.00739	3.64097e-06
HOXC9_MA0485.2	HOXC9	MA0485.2	C_HOXC10	12818	0.16971	1574	0.18973	1950	0.15464	1397	-0.204	2.68907e-134	0.16903	3.69762e-126	0.30761	7.1093e-152
HOXD10_MA1506.1	HOXD10	MA1506.1	C_HOXC10	13587	0.17091	1661	0.18876	2008	0.15702	1488	-0.18623	1.33944e-133	0.15359	1.63353e-125	0.28047	2.59132e-151
HOXD11_MA0908.1	HOXD11	MA0908.1	C_HOXC10	14013	0.1594	1560	0.17951	1937	0.14729	1386	-0.21443	8.77416e-139	0.14944	1.92364e-123	0.29547	1.18404e-152
HOXD12_MA0873.1	HOXD12	MA0873.1	C_HOXC10	11405	0.17018	1407	0.18994	1734	0.15555	1228	-0.19683	1.95853e-138	0.17034	1.11153e-132	0.30394	1.94467e-157
HOXD13_MA0909.2	HOXD13	MA0909.2	C_HOXA13	23129	0.17019	2637	0.18702	3262	0.15692	2372	-0.17778	1.63774e-146	0.15342	2.64912e-140	0.27529	2.17636e-165
HOXD3_MA0912.2	HOXD3	MA0912.2	C_PAX4	9150	0.1504	893	0.14338	781	0.14966	864	0.10483	9.57176e-103	0.02952	1.54112e-52	-0.03873	3.57373e-61
HOXD4_MA1507.1	HOXD4	MA1507.1	C_HOXA4	12272	0.15654	1315	0.15364	1254	0.15548	1284	0.06362	3.12996e-87	0.03546	1.6298e-62	-0.00223	0.00178281
HOXD8_MA0910.2	HOXD8	MA0910.2	C_HOXB8	10634	0.16186	1178	0.16328	1206	0.15832	1171	0.01261	1.08071e-21	0.04599	2.332e-70	0.04433	7.45558e-69
HOXD9_MA0913.2	HOXD9	MA0913.2	C_HOXA10	28831	0.15117	2837	0.17022	3628	0.13872	2518	-0.21182	1.49743e-159	0.15659	1.35945e-146	0.29892	7.10189e-174
HSF1_MA0486.2	HSF1	MA0486.2	C_HSF2	20755	0.16927	2434	0.1685	2473	0.1752	2684	0.03342	3.34741e-73	-0.05563	1.54695e-91	-0.06999	4.0539e-105
HSF2_MA0770.1	HSF2	MA0770.1	C_HSF2	23861	0.16544	2674	0.16605	2792	0.1723	2958	0.01524	6.10831e-37	-0.05784	1.08337e-94	-0.05921	1.11296e-95
HSF4_MA0771.1	HSF4	MA0771.1	C_HSF2	21053	0.1766	2638	0.17617	2719	0.18256	2872	0.03124	9.78864e-65	-0.05898	2.84891e-89	-0.07169	5.77773e-101
IKZF1_MA1508.1	IKZF1	MA1508.1	C_IKZF1	89178	0.17341	11095	0.17687	11943	0.2138	15448	0.00967	8.57605e-48	-0.3145	3.07829e-192	-0.30501	1.65148e-198
INSM1_MA0155.1	INSM1	MA0155.1	C_INSM1	37005	0.23042	6454	0.21699	6112	0.22779	6478	0.14949	2.73465e-144	-0.00534	2.63549e-12	-0.10583	4.1095e-129
IRF1_MA0050.2	IRF1	MA0050.2	C_IRF1	90764	0.14694	8479	0.15134	9108	0.14937	8896	-0.06343	8.72283e-134	-0.02975	2.50851e-95	0.02355	3.97644e-86
IRF2_MA0051.1	IRF2	MA0051.1	C_IRF2	28270	0.16457	3190	0.16558	3354	0.17038	3449	-0.01528	1.58394e-40	-0.06307	3.0957e-97	-0.04249	3.21737e-80
IRF3_MA1418.1	IRF3	MA1418.1	C_IRF3	39257	0.16788	4536	0.16836	4720	0.1761	5035	-0.01443	8.28116e-50	-0.09178	4.13087e-125	-0.07142	2.37294e-114
IRF4_MA1419.1	IRF4	MA1419.1	C_IRF9	17011	0.1868	2314	0.1842	2333	0.18859	2406	0.0235	2.57722e-51	-0.04073	1.29564e-78	-0.0484	5.3581e-86
IRF5_MA1420.1	IRF5	MA1420.1	C_IRF5	15277	0.19346	2147	0.19104	2168	0.19275	2235	0.02269	9.35841e-49	-0.01952	2.00417e-40	-0.02703	4.1767e-53
IRF6_MA1509.1	IRF6	MA1509.1	C_IRF6	6762	0.21841	1100	0.21089	1090	0.21215	1046	0.08841	2.62354e-89	0.03326	1.51344e-40	-0.02411	5.4742e-35
IRF7_MA0772.1	IRF7	MA0772.1	C_IRF1	33908	0.15315	3391	0.15314	3468	0.15365	3506	-0.02896	7.39614e-78	-0.02062	2.35222e-56	0.0087	2.56884e-29
IRF8_MA0652.1	IRF8	MA0652.1	C_IRF9	19105	0.19129	2660	0.18673	2684	0.19391	2829	0.04848	6.4521e-82	-0.05601	5.48724e-86	-0.08096	1.28509e-103
IRF9_MA0653.1	IRF9	MA0653.1	C_IRF9	24332	0.17303	2898	0.1731	3004	0.17412	3022	-0.01729	5.42147e-53	-0.02814	1.70903e-69	-0.00691	2.2067e-25
Isl1_MA1608.1	Isl1	MA1608.1	C_Isl1	13068	0.1628	1382	0.16287	1474	0.16727	1451	0.02652	1.78294e-49	-0.01022	1.69433e-21	-0.02071	1.66125e-43
ISL2_MA0914.1	ISL2	MA0914.1	C_ISL2	14609	0.16157	1559	0.16244	1580	0.16373	1652	0.00603	5.38825e-08	-0.00961	3.15825e-18	-0.00569	1.36149e-08
ISX_MA0654.1	ISX	MA0654.1	C_MIXL1	9547	0.15089	780	0.14571	808	0.14946	782	0.03024	5.39408e-48	0.01747	2.89707e-28	0.00365	0.00872717
JDP2_MA0655.1	JDP2	MA0655.1	C_FOSL1::JUN	37992	0.26859	9784	0.24545	8541	0.25441	8410	0.23879	7.72706e-169	0.23077	2.29118e-167	0.06934	1.68417e-115
JDP2var.2_MA0656.1	JDP2(var.2)	MA0656.1	C_FOSL1::JUN(var.2)	15716	0.29845	3772	0.28383	3682	0.29699	3836	0.15476	1.00377e-134	0.00504	3.37618e-06	-0.09533	4.10211e-115
JUN_MA0488.1	JUN	MA0488.1	C_FOSL1::JUN(var.2)	31356	0.22608	5590	0.22281	5665	0.23397	5903	0.08276	3.6853e-124	-0.02961	5.28829e-72	-0.07845	4.21091e-113
JUNJUNB_MA1132.1	JUN::JUNB	MA1132.1	C_FOSL1::JUN	39845	0.28719	11018	0.26132	9558	0.27026	9444	0.25629	1.29593e-170	0.2361	4.38854e-167	0.06202	1.26871e-109
JUNJUNBvar.2_MA1133.1	JUN::JUNB(var.2)	MA1133.1	C_FOSL1::JUN(var.2)	16646	0.29823	3954	0.28362	3874	0.29415	4007	0.14932	3.11385e-127	0.0132	5.16597e-29	-0.08349	1.31012e-102
JUNvar.2_MA0489.1	JUN(var.2)	MA0489.1	C_FOSL1::JUN	54157	0.27717	14610	0.25049	12539	0.2588	12245	0.27572	9.87541e-177	0.24923	4.62595e-174	0.0608	2.24547e-113
JUNB_MA0490.2	JUNB	MA0490.2	C_FOSL1::JUN	50787	0.28017	13854	0.2534	11938	0.26141	11610	0.27456	8.63778e-185	0.25918	2.60044e-182	0.07126	7.95324e-127
JUNBvar.2_MA1140.2	JUNB(var.2)	MA1140.2	C_FOSL1::JUN(var.2)	12342	0.33444	3316	0.31541	3236	0.32636	3348	0.15832	5.80904e-124	0.01436	1.57607e-28	-0.08885	4.10503e-99
JUND_MA0491.2	JUND	MA0491.2	C_FOSL1::JUN	48585	0.28137	13321	0.25441	11463	0.26278	11165	0.27537	1.13932e-175	0.26091	2.39512e-173	0.07233	4.60502e-118
JUNDvar.2_MA0492.1	JUND(var.2)	MA0492.1	C_FOSL1::JUN(var.2)	27960	0.2313	5055	0.2287	5163	0.239	5351	0.07662	3.16209e-109	-0.02309	7.48048e-64	-0.06756	2.87668e-109
Klf1_MA0493.1	Klf1	MA0493.1	C_KLF4	62761	0.38495	17200	0.35183	16192	0.35857	16472	0.21691	2.57306e-168	0.07869	1.65843e-130	-0.07242	1.4005e-127
KLF10_MA1511.1	KLF10	MA1511.1	C_KLF9	66771	0.39969	19511	0.36379	18285	0.36999	18536	0.22418	1.57714e-170	0.09331	8.57278e-136	-0.0632	4.65589e-119
KLF11_MA1512.1	KLF11	MA1512.1	C_KLF9	67803	0.46781	23230	0.42483	21944	0.43065	22083	0.23002	8.91376e-179	0.10521	9.90804e-144	-0.05573	2.03564e-116
Klf12_MA0742.1	Klf12	MA0742.1	C_SP4	38680	0.48232	13193	0.44245	12604	0.44385	12608	0.19722	1.51227e-155	0.11204	3.87074e-131	-0.02472	9.89907e-69
KLF13_MA0657.1	KLF13	MA0657.1	C_KLF13	23093	0.44757	7249	0.4187	7111	0.42344	7213	0.12963	2.05098e-131	0.04916	5.00884e-89	-0.03721	5.06352e-76
KLF14_MA0740.1	KLF14	MA0740.1	C_KLF9	44684	0.5708	18019	0.5194	17312	0.52517	17422	0.21952	1.40338e-166	0.10786	1.21886e-138	-0.04646	8.63735e-102
KLF15_MA1513.1	KLF15	MA1513.1	C_KLF15	67223	0.5961	32122	0.53211	29626	0.53271	29394	0.32442	1.12053e-190	0.20632	1.09908e-173	-0.02848	8.07347e-89
KLF16_MA0741.1	KLF16	MA0741.1	C_KLF9	87024	0.42191	27153	0.38315	25531	0.39258	26094	0.22955	1.17903e-180	0.06509	8.55849e-125	-0.09566	2.49153e-141
KLF17_MA1514.1	KLF17	MA1514.1	C_KLF17	54293	0.2579	10758	0.23692	9916	0.24597	10237	0.19835	2.81053e-165	0.04126	1.53474e-97	-0.09611	4.92497e-135
KLF2_MA1515.1	KLF2	MA1515.1	C_KLF4	68704	0.4457	23071	0.40147	21343	0.4057	21511	0.26732	2.11497e-182	0.12577	1.03959e-149	-0.06388	1.7447e-122
KLF3_MA1516.1	KLF3	MA1516.1	C_SP4	38797	0.52536	15141	0.47776	14289	0.47599	14209	0.23538	6.34945e-170	0.16036	1.86619e-153	-0.00601	1.26518e-18
KLF4_MA0039.4	KLF4	MA0039.4	C_KLF4	107677	0.34509	28497	0.3121	26203	0.32288	27075	0.24405	3.12296e-192	0.05871	3.12472e-127	-0.11306	1.08622e-154
KLF5_MA0599.1	KLF5	MA0599.1	C_KLF4	107155	0.41504	32853	0.37687	30758	0.38734	31501	0.23618	1.7217e-185	0.06328	4.86684e-129	-0.10271	1.32105e-150
KLF6_MA1517.1	KLF6	MA1517.1	C_KLF4	50812	0.46936	17461	0.42564	16402	0.42688	16469	0.24266	1.39055e-180	0.13791	1.22825e-150	-0.03331	2.6547e-93
KLF9_MA1107.2	KLF9	MA1107.2	C_KLF9	102708	0.29397	22205	0.26983	20644	0.27365	20792	0.19763	2.4418e-179	0.09171	2.8435e-147	-0.0443	4.39415e-116
LBX1_MA0618.1	LBX1	MA0618.1	C_PAX4	10949	0.14236	911	0.14185	936	0.13844	856	0.00688	2.10862e-12	0.04981	8.15255e-73	0.05228	7.70561e-75
LBX2_MA0699.1	LBX2	MA0699.1	C_MIXL1	9752	0.15485	874	0.15126	900	0.15408	892	0.03446	3.02133e-58	0.01716	3.75154e-32	0.00021	0.881919
LEF1_MA0768.1	LEF1	MA0768.1	C_LEF1	41247	0.14774	3994	0.16061	4765	0.14761	3949	-0.11874	1.45438e-134	0.0247	1.57939e-73	0.11243	7.45027e-139
LHX1_MA1518.1	LHX1	MA1518.1	C_DLX6	9019	0.17419	994	0.16868	972	0.17442	1029	0.06395	3.63533e-77	0.0191	4.12499e-39	-0.01937	6.80653e-35
LHX2_MA0700.2	LHX2	MA0700.2	C_DLX6	13217	0.15369	1151	0.15429	1221	0.15148	1189	-0.02998	8.74886e-59	0.03876	3.5568e-68	0.0673	1.51057e-90
Lhx3_MA0135.1	Lhx3	MA0135.1	C_Lhx3	22802	0.12311	1510	0.13164	1738	0.12181	1532	-0.11802	1.1083e-129	0.02815	1.64749e-65	0.11812	3.94389e-127
Lhx4_MA0704.1	Lhx4	MA0704.1	C_PAX4	8058	0.13047	570	0.12634	574	0.12974	560	0.04501	5.12286e-61	0.01274	8.96005e-17	-0.01178	1.44094e-19
LHX5_MA1519.1	LHX5	MA1519.1	C_PAX4	7792	0.13627	659	0.13316	630	0.13497	619	0.05448	1.2514e-70	0.02647	1.39493e-39	-0.00534	2.29693e-06
LHX6_MA0658.1	LHX6	MA0658.1	C_PAX4	7624	0.13766	620	0.13132	578	0.13917	639	0.08634	5.87677e-97	-0.00912	3.79153e-19	-0.06404	3.26631e-82
Lhx8_MA0705.1	Lhx8	MA0705.1	C_PAX4	9378	0.16428	954	0.15872	934	0.16463	955	0.07414	1.16238e-86	0.0132	2.38504e-19	-0.03237	3.46317e-60
LHX9_MA0701.2	LHX9	MA0701.2	C_PAX4	9191	0.15418	823	0.14923	817	0.15255	802	0.04556	2.07954e-70	0.0235	9.96069e-37	-0.00165	0.233062
LIN54_MA0619.1	LIN54	MA0619.1	C_LIN54	26235	0.134	1981	0.14162	2259	0.13503	2009	-0.11634	1.34169e-130	-0.01066	7.90246e-28	0.07881	7.70178e-107
LMX1A_MA0702.2	LMX1A	MA0702.2	C_PAX4	8801	0.13241	654	0.12794	637	0.13017	619	0.05024	1.87936e-68	0.02394	4.23919e-47	-0.00462	0.000104469
LMX1B_MA0703.2	LMX1B	MA0703.2	C_PAX4	12298	0.1263	851	0.12343	828	0.12574	841	0.03091	1.66231e-56	0.01153	3.02713e-27	-0.00277	0.0484529
MAF_MA1520.1	MAF	MA1520.1	C_MAFA	19750	0.21604	3532	0.21017	3422	0.21188	3280	0.08636	4.20644e-110	0.04643	1.63372e-83	-0.00746	5.15477e-20
MAFNFE2_MA0501.1	MAF::NFE2	MA0501.1	C_BACH1	45853	0.23195	9398	0.21896	8715	0.21738	8082	0.15936	3.10281e-152	0.17926	9.71562e-156	0.07195	6.61743e-117
MAFA_MA1521.1	MAFA	MA1521.1	C_MAFA	20424	0.23911	4168	0.23039	3972	0.23581	3899	0.10949	5.37271e-123	0.03784	5.56877e-78	-0.03233	4.54849e-71
Mafb_MA0117.2	Mafb	MA0117.2	C_MAFG	26079	0.18831	3663	0.1877	3721	0.18614	3547	0.03294	3.10037e-71	0.04267	2.14026e-82	0.02644	7.52504e-62
MAFF_MA0495.3	MAFF	MA0495.3	C_MAFG	33309	0.16771	3989	0.17142	4175	0.1649	3821	-0.0161	2.76451e-51	0.04627	5.37915e-93	0.06396	7.4083e-107
MAFG_MA0659.2	MAFG	MA0659.2	C_MAFG	35363	0.17829	4699	0.18042	4825	0.17499	4486	0.00865	2.0304e-33	0.05244	1.15898e-101	0.05301	4.0561e-102
MAFK_MA0496.3	MAFK	MA0496.3	C_BACH1	54230	0.24984	12184	0.23271	10997	0.23736	10644	0.191	9.67073e-167	0.1517	2.42915e-155	0.02254	4.88516e-77
MAX_MA0058.3	MAX	MA0058.3	C_MNT	11981	0.29393	2826	0.2835	2801	0.28452	2854	0.06867	1.57389e-87	0.00206	0.125365	-0.03967	1.08492e-65
MAXMYC_MA0059.1	MAX::MYC	MA0059.1	C_MAX::MYC	17297	0.23222	3039	0.2296	3072	0.23324	3121	-0.00359	0.000581578	-0.05201	6.50333e-86	-0.04058	2.74086e-75
MAZ_MA1522.1	MAZ	MA1522.1	C_ZNF148	76752	0.38595	23815	0.34806	21839	0.35924	22626	0.25124	1.64897e-187	0.05607	4.12206e-120	-0.12092	3.69365e-157
Mecom_MA0029.1	Mecom	MA0029.1	C_Mecom	31215	0.14822	3060	0.16805	3897	0.14892	3050	-0.20015	1.46032e-152	0.02907	1.2518e-74	0.16746	3.94288e-157
MEF2A_MA0052.4	MEF2A	MA0052.4	C_MEF2A	40853	0.12874	3001	0.13672	3444	0.13223	3156	-0.10685	9.27028e-135	-0.01968	2.16725e-61	0.06201	3.35534e-108
MEF2B_MA0660.1	MEF2B	MA0660.1	C_MEF2A	18575	0.14812	1715	0.15353	1853	0.15609	1884	-0.04913	3.69332e-86	-0.05713	3.10235e-97	-0.01418	8.63278e-42
MEF2C_MA0497.1	MEF2C	MA0497.1	C_MEF2A	41213	0.133	3237	0.13959	3557	0.13728	3394	-0.08269	4.85462e-121	-0.02548	1.13452e-73	0.0402	5.92313e-90
MEF2D_MA0773.1	MEF2D	MA0773.1	C_MEF2A	24707	0.14039	2102	0.14852	2346	0.14565	2247	-0.09248	9.60721e-117	-0.03333	3.95333e-74	0.0383	2.27734e-81
MEIS1_MA0498.2	MEIS1	MA0498.2	C_MEIS1	15551	0.17997	1896	0.18361	2030	0.18221	1928	-0.03299	3.23264e-65	-0.02439	9.06044e-53	0.00703	1.61855e-17
MEIS1var.2_MA1639.1	MEIS1(var.2)	MA1639.1	C_PBX2	22928	0.15108	2280	0.15911	2533	0.14698	2193	-0.07151	7.63348e-100	0.06868	6.37967e-105	0.1238	5.33932e-124
MEIS2_MA0774.1	MEIS2	MA0774.1	C_MEIS2	31387	0.20218	4737	0.20174	4827	0.21086	5017	0.0359	2.07322e-77	-0.05954	1.35362e-99	-0.07597	6.44306e-110
MEIS2var.2_MA1640.1	MEIS2(var.2)	MA1640.1	C_PBX2	26490	0.14232	2407	0.1543	2832	0.13915	2341	-0.12629	1.1809e-133	0.05862	1.43709e-101	0.15068	5.02121e-141
MEIS3_MA0775.1	MEIS3	MA0775.1	C_MEIS2	31387	0.20218	4737	0.20174	4827	0.21086	5017	0.03587	2.24887e-77	-0.05955	1.3317e-99	-0.07596	6.52654e-110
MEOX1_MA0661.1	MEOX1	MA0661.1	C_PAX4	10524	0.14539	996	0.14126	953	0.14523	968	0.07074	1.32554e-92	0.0165	1.42017e-31	-0.02697	1.82909e-48
MEOX2_MA0706.1	MEOX2	MA0706.1	C_PAX4	13481	0.1408	1202	0.13854	1188	0.13917	1153	0.0461	2.07685e-74	0.03615	1.56523e-70	0.01075	1.72017e-20
MGA_MA0801.1	MGA	MA0801.1	C_TBX1	22674	0.1734	2819	0.16676	2712	0.18089	2941	0.10927	9.09501e-124	-0.04068	7.12368e-83	-0.11082	4.67407e-120
MITF_MA0620.3	MITF	MA0620.3	C_USF2	13437	0.26916	2819	0.26279	2797	0.25862	2736	0.04641	2.88509e-74	0.02298	8.3273e-47	-0.00157	0.039259
mix-a_MA0621.1	mix-a	MA0621.1	C_PAX4	12377	0.12839	858	0.12445	826	0.12847	887	0.03942	1.18238e-69	0.00513	6.24245e-08	-0.01533	1.99451e-34
MIXL1_MA0662.1	MIXL1	MA0662.1	C_MIXL1	11403	0.14452	897	0.14172	954	0.14271	912	0.01133	1.82828e-13	0.02591	4.00868e-40	0.02559	1.22769e-39
MLX_MA0663.1	MLX	MA0663.1	C_ARNT2	8363	0.33625	2229	0.32557	2244	0.31683	2217	0.02916	1.33854e-48	0.03745	1.88586e-58	0.0247	2.41475e-42
Mlxip_MA0622.1	Mlxip	MA0622.1	C_MNT	12692	0.26711	2720	0.26081	2706	0.26193	2747	0.05235	4.41708e-74	-0.00976	1.25374e-19	-0.0395	7.85382e-65
MLXIPL_MA0664.1	MLXIPL	MA0664.1	C_ARNT2	8542	0.32575	2181	0.3153	2200	0.3078	2173	0.03535	8.84874e-51	0.03282	6.86296e-48	0.01555	1.57714e-22
MNT_MA0825.1	MNT	MA0825.1	C_MNT	12303	0.29611	2877	0.28611	2871	0.28739	2925	0.05823	3.59549e-84	-0.00664	2.06206e-06	-0.04035	2.80532e-65
MNX1_MA0707.1	MNX1	MA0707.1	C_PAX4	16707	0.13045	1225	0.13221	1275	0.12879	1221	-0.01427	1.0458e-36	0.03997	6.46385e-75	0.05744	1.08857e-87
MSANTD3_MA1523.1	MSANTD3	MA1523.1	C_MSANTD3	29221	0.20239	4589	0.19704	4476	0.19553	4329	0.0799	7.97691e-110	0.05445	2.42408e-93	0.00529	1.17374e-10
MSC_MA0665.1	MSC	MA0665.1	C_MSC	35702	0.18226	4810	0.18765	5203	0.18849	5058	-0.02208	8.53071e-64	-0.02946	1.89611e-76	-0.00553	5.45926e-18
MSGN1_MA1524.1	MSGN1	MA1524.1	C_NEUROD2	16836	0.16116	1797	0.16829	1988	0.16527	1858	-0.06618	2.49337e-99	-0.01695	4.33235e-43	0.03765	2.74904e-76
MSX1_MA0666.1	MSX1	MA0666.1	C_DLX6	11910	0.16834	1219	0.16522	1232	0.16673	1262	0.02264	2.98378e-40	0.03013	3.10207e-58	0.02156	2.54272e-45
MSX2_MA0708.1	MSX2	MA0708.1	C_DLX6	10430	0.16902	1060	0.16617	1063	0.16699	1082	0.01625	6.52052e-31	0.03409	2.9181e-53	0.03009	3.38941e-48
Msx3_MA0709.1	Msx3	MA0709.1	C_DLX6	10499	0.16988	1078	0.16607	1092	0.16769	1100	0.03006	8.54074e-53	0.03552	2.80389e-57	0.02153	3.85139e-38
MTF1_MA0863.1	MTF1	MA0863.1	C_MTF1	17137	0.23691	3212	0.23664	3364	0.23535	3241	0.01348	4.5021e-29	-6e-05	0.457513	-0.00158	0.010231
MXI1_MA1108.2	MXI1	MA1108.2	C_MXI1	34464	0.15991	3721	0.16377	3919	0.16497	3841	-0.01594	4.31476e-49	-0.01885	6.49551e-55	0.0006	0.0814867
MYB_MA0100.3	MYB	MA0100.3	C_MYB	23659	0.17518	2951	0.17939	3166	0.17943	3082	-0.02687	2.6007e-65	-0.02282	2.59505e-52	0.00421	0.000200588
MYBL1_MA0776.1	MYBL1	MA0776.1	C_MYBL1	4253	0.18612	582	0.19223	633	0.18076	544	-0.06302	9.18298e-67	0.04734	1.69579e-53	0.09939	7.52047e-84
MYBL2_MA0777.1	MYBL2	MA0777.1	C_MYBL2	4063	0.19961	565	0.20373	614	0.19459	549	-0.06537	1.41555e-68	0.03929	6.52116e-51	0.0924	8.01047e-85
MYC_MA0147.3	MYC	MA0147.3	C_MNT	16849	0.2977	4161	0.28668	4084	0.28778	4126	0.08308	1.10207e-104	0.00481	1.55708e-07	-0.04746	1.1193e-81
MYCN_MA0104.4	MYCN	MA0104.4	C_MAX::MYC	11324	0.31188	2900	0.29898	2860	0.30363	2915	0.08675	5.53306e-99	-0.0052	0.000126371	-0.06045	6.14387e-82
MYF5_MA1641.1	MYF5	MA1641.1	C_Tcf12	29911	0.20295	4796	0.20491	4987	0.20904	4957	0.0176	1.16885e-50	-0.03438	4.8055e-83	-0.0385	1.6991e-84
MYF6_MA0667.1	MYF6	MA0667.1	C_MYF6	20826	0.16526	2382	0.17351	2666	0.169	2425	-0.06155	9.35316e-93	-0.01445	5.74809e-41	0.03652	1.00545e-72
MYOD1_MA0499.2	MYOD1	MA0499.2	C_MYOD1	45461	0.20419	7253	0.20663	7616	0.21114	7588	0.00789	1.88387e-33	-0.04179	7.06653e-97	-0.03885	8.05983e-95
MYOG_MA0500.2	MYOG	MA0500.2	C_Tcf12	30731	0.21588	5445	0.21564	5549	0.22303	5668	0.03557	1.71782e-78	-0.04708	5.25256e-91	-0.06374	9.16199e-106
MZF1_MA0056.2	MZF1	MA0056.2	C_MZF1	23962	0.17772	2962	0.16904	2810	0.18549	3157	0.11234	2.95237e-125	-0.06505	4.97607e-102	-0.13532	9.03199e-137
MZF1var.2_MA0057.1	MZF1(var.2)	MA0057.1	C_MZF1(var.2)	35449	0.21389	5723	0.19806	5298	0.21348	5830	0.1664	1.57618e-150	-0.04276	3.98342e-97	-0.15406	4.26504e-152
NEUROD1_MA1109.1	NEUROD1	MA1109.1	C_NEUROD1	42454	0.18282	5823	0.18988	6310	0.19239	6236	-0.03455	1.48997e-86	-0.04781	5.56302e-93	-0.01488	5.05978e-52
NEUROD2_MA0668.1	NEUROD2	MA0668.1	C_NEUROD2	9569	0.14593	878	0.16137	1045	0.15554	972	-0.20645	2.94896e-127	-0.06924	2.41425e-80	0.08271	4.19558e-91
NEUROG1_MA0623.2	NEUROG1	MA0623.2	C_NEUROG1	9034	0.15158	891	0.16057	981	0.14868	844	-0.08423	2.59277e-92	0.06096	5.76389e-78	0.12499	1.26761e-108
NEUROG2_MA0669.1	NEUROG2	MA0669.1	C_NEUROG2	16046	0.16039	1823	0.17099	2056	0.16363	1844	-0.07769	2.17752e-96	0.01045	3.58508e-26	0.07167	6.47514e-102
NEUROG2var.2_MA1642.1	NEUROG2(var.2)	MA1642.1	C_NEUROD1	37819	0.17097	4641	0.17959	5130	0.17866	4968	-0.05502	3.60449e-103	-0.032	5.09662e-82	0.0149	6.39681e-50
NFAT5_MA0606.1	NFAT5	MA0606.1	C_NFATC3	33760	0.14925	3185	0.14969	3284	0.15675	3585	-0.00472	2.15056e-12	-0.08385	1.26254e-116	-0.0705	1.17513e-110
NFATC1_MA0624.1	NFATC1	MA0624.1	C_NFATC3	26975	0.1539	2640	0.15331	2727	0.16257	3008	-0.00699	1.14724e-14	-0.10123	5.55001e-116	-0.08601	4.86613e-109
NFATC2_MA0152.1	NFATC2	MA0152.1	C_NFATC3	27178	0.15754	2849	0.15707	2910	0.16477	3130	-0.00199	1.05686e-06	-0.08252	1.72654e-120	-0.07103	1.85065e-110
NFATC3_MA0625.1	NFATC3	MA0625.1	C_NFATC3	28010	0.15569	2820	0.1551	2906	0.16423	3188	-0.00643	6.74814e-19	-0.10091	6.40091e-125	-0.08614	3.38183e-118
NFATC4_MA1525.1	NFATC4	MA1525.1	C_NFATC3	25691	0.1633	2736	0.16161	2835	0.17138	3084	0.01371	3.05006e-41	-0.09333	1.86079e-119	-0.09283	3.16325e-119
NFE2_MA0841.1	NFE2	MA0841.1	C_FOSL1::JUN	32188	0.26042	7929	0.23824	6898	0.24816	6848	0.23943	1.64422e-164	0.2008	6.05808e-157	0.03797	3.75695e-87
NFE2L1_MA0089.2	NFE2L1	MA0089.2	C_BACH1	48981	0.23725	10394	0.22367	9531	0.2239	8995	0.16868	1.68223e-159	0.18427	4.95602e-165	0.07029	4.00898e-119
Nfe2l2_MA0150.2	Nfe2l2	MA0150.2	C_BACH1	43198	0.24033	9274	0.22495	8440	0.22638	8022	0.18435	7.19787e-156	0.16814	1.06327e-161	0.04312	5.78024e-103
NFIA_MA0670.1	NFIA	MA0670.1	C_NFIC	29177	0.18756	4196	0.18801	4299	0.18674	4127	0.05214	2.93787e-93	0.04885	2.63357e-91	0.01884	1.48853e-51
NFIB_MA1643.1	NFIB	MA1643.1	C_NFIB	44878	0.23023	9037	0.22687	8848	0.23883	9318	0.09148	4.66214e-134	-0.04639	1.05153e-103	-0.10151	1.88916e-141
NFIC_MA0161.2	NFIC	MA0161.2	C_NFIC	38397	0.19762	6116	0.19701	6100	0.19894	5985	0.0672	5.06893e-112	0.0258	6.04674e-70	-0.01401	4.57816e-47
NFICTLX1_MA0119.1	NFIC::TLX1	MA0119.1	C_NFIB	33874	0.22658	6582	0.22515	6528	0.23361	6728	0.06714	9.5253e-111	-0.03944	1.10888e-88	-0.07745	1.90298e-117
NFICvar.2_MA1527.1	NFIC(var.2)	MA1527.1	C_NFIB	31401	0.23612	6548	0.2337	6416	0.24381	6656	0.07809	4.23648e-112	-0.04457	1.49921e-93	-0.09023	1.98589e-123
NFIL3_MA0025.2	NFIL3	MA0025.2	C_DBP	18224	0.16117	2004	0.16263	2077	0.15834	1907	0.02889	4.50561e-59	0.06788	9.15748e-99	0.05316	1.85421e-88
NFIX_MA0671.1	NFIX	MA0671.1	C_NFIC	25851	0.19268	3899	0.19217	3940	0.19291	3827	0.06464	1.01051e-99	0.0412	5.14514e-83	0.0027	0.000787943
NFIXvar.2_MA1528.1	NFIX(var.2)	MA1528.1	C_NFIB	35136	0.24839	7758	0.24364	7551	0.2538	7830	0.09601	3.5102e-124	-0.0337	1.17842e-78	-0.09222	5.59884e-122
NFKB1_MA0105.4	NFKB1	MA0105.4	C_NFKB2	12441	0.21327	2060	0.18747	1722	0.244	2454	0.3136	5.2602e-156	-0.23584	1.62558e-141	-0.43802	4.20417e-168
NFKB2_MA0778.1	NFKB2	MA0778.1	C_NFKB2	13198	0.22031	2280	0.18998	1869	0.25894	2815	0.36756	8.39253e-162	-0.27571	2.52011e-150	-0.51262	5.19772e-177
NFYA_MA0060.3	NFYA	MA0060.3	C_NFYA	21027	0.43455	5460	0.40839	5597	0.42547	5601	0.03647	4.97931e-72	-0.00515	4.87596e-09	-0.02256	1.18313e-60
NFYB_MA0502.2	NFYB	MA0502.2	C_NFYB	25367	0.39691	6458	0.37484	6501	0.38861	6452	0.05619	8.08147e-94	0.00134	0.024647	-0.03047	8.39694e-68
NFYC_MA1644.1	NFYC	MA1644.1	C_NFYA	22432	0.39972	5431	0.37825	5576	0.39261	5595	0.02482	6.52744e-61	-0.00452	7.61977e-06	-0.01373	1.15932e-38
NHLH1_MA0048.2	NHLH1	MA0048.2	C_Tcf12	33282	0.22744	6274	0.22358	6273	0.23275	6471	0.06162	4.60304e-104	-0.04076	3.77454e-86	-0.07667	1.17045e-119
NHLH2_MA1529.1	NHLH2	MA1529.1	C_NHLH2	29909	0.27227	7070	0.26182	6917	0.26668	6998	0.09799	1.30752e-124	0.00291	3.77387e-09	-0.0597	2.22095e-106
NKX2-2_MA1645.1	NKX2-2	MA1645.1	C_NKX2-2	29360	0.19632	4167	0.19071	4074	0.19521	4185	0.07292	1.68337e-108	0.00468	4.78954e-11	-0.03887	2.0505e-80
NKX2-3_MA0672.1	NKX2-3	MA0672.1	C_NKX2-3	22305	0.17055	2587	0.17012	2671	0.17322	2699	0.01636	1.16079e-39	-0.02283	2.98129e-61	-0.02614	1.14608e-66
NKX2-5_MA0063.2	NKX2-5	MA0063.2	C_NKX2-5	20389	0.17058	2283	0.17108	2331	0.17201	2308	0.00657	7.39586e-18	0.01179	1.72029e-28	0.01501	1.33509e-36
Nkx2-5var.2_MA0503.1	Nkx2-5(var.2)	MA0503.1	C_Nkx2-5(var.2)	35953	0.18897	4840	0.1877	4937	0.19384	5104	0.03898	5.65687e-87	-0.03407	5.32809e-83	-0.05326	1.79276e-103
NKX2-8_MA0673.1	NKX2-8	MA0673.1	C_NKX2-3	20602	0.17364	2471	0.17367	2567	0.17606	2552	0.01186	7.29196e-30	-0.02837	2.44123e-61	-0.02838	2.94748e-58
Nkx3-1_MA0124.2	Nkx3-1	MA0124.2	C_ISL2	17780	0.16427	1964	0.16558	1998	0.16563	2032	-0.00056	0.0373231	-0.0002	0.105232	0.00827	1.01483e-15
Nkx3-2_MA0122.3	Nkx3-2	MA0122.3	C_ISL2	19126	0.14519	1705	0.14935	1836	0.14513	1740	-0.03963	5.59603e-74	0.01997	3.21847e-49	0.05549	8.62721e-90
NKX6-1_MA0674.1	NKX6-1	MA0674.1	C_NKX6-2	15525	0.14044	1327	0.13913	1340	0.13604	1287	0.02823	2.09613e-56	0.06151	6.45266e-93	0.04837	8.78789e-83
NKX6-2_MA0675.1	NKX6-2	MA0675.1	C_NKX6-2	13660	0.14293	1138	0.14339	1215	0.13715	1093	-4e-05	0.177125	0.07413	4.07304e-94	0.08081	8.78424e-98
NKX6-3_MA1530.1	NKX6-3	MA1530.1	C_NKX6-3	16579	0.15098	1590	0.15526	1742	0.14297	1487	-0.02819	4.20748e-62	0.09811	1.53295e-110	0.1236	1.33809e-120
Nobox_MA0125.1	Nobox	MA0125.1	C_GBX2	11589	0.15881	1092	0.15477	1128	0.16028	1156	0.04028	5.12714e-64	0.00765	3.8245e-13	-0.0133	2.24913e-22
NOTO_MA0710.1	NOTO	MA0710.1	C_PAX4	9838	0.14834	903	0.14052	853	0.14851	880	0.10763	6.93599e-105	0.01408	2.78188e-24	-0.05663	2.10555e-77
Npas2_MA0626.1	Npas2	MA0626.1	C_MNT	11444	0.25298	2276	0.24539	2262	0.24954	2314	0.06366	3.66036e-87	-0.00905	8.64815e-15	-0.04718	2.56201e-73
NR1D1_MA1531.1	NR1D1	MA1531.1	C_NR1D1	24883	0.20156	3897	0.19911	3870	0.20362	3943	0.0654	1.42903e-103	-0.00027	0.779724	-0.03833	7.12087e-83
NR1D2_MA1532.1	NR1D2	MA1532.1	C_NR1D1	24009	0.18663	3327	0.18551	3383	0.18681	3351	0.05486	1.15459e-93	0.01643	2.16869e-38	-0.01437	6.95549e-37
NR1H2RXRA_MA0115.1	NR1H2::RXRA	MA0115.1	C_NR1H2::RXRA	28628	0.16504	3189	0.17043	3521	0.16794	3352	-0.02905	4.36167e-73	-0.00738	3.55684e-22	0.02063	2.66986e-60
Nr1h3Rxra_MA0494.1	Nr1h3::Rxra	MA0494.1	C_Nr1h3::Rxra	28316	0.18462	3991	0.18706	4116	0.19069	4062	0.00612	1.42763e-22	-0.02571	2.04196e-62	-0.02174	3.75935e-61
NR1H4_MA1110.1	NR1H4	MA1110.1	C_NR1H4	20270	0.1771	2667	0.18052	2733	0.18188	2781	0.01209	5.18807e-31	0.00303	1.92654e-05	0.00238	0.000504264
NR1H4RXRA_MA1146.1	NR1H4::RXRA	MA1146.1	C_NR2F1(var.3)	14484	0.19649	2178	0.19766	2256	0.19943	2192	0.01937	6.00296e-39	-0.0113	8.53862e-20	-0.01667	1.80888e-31
NR1I2_MA1533.1	NR1I2	MA1533.1	C_NR1I2	17662	0.21693	3053	0.21453	3071	0.20818	2911	0.03004	3.36012e-63	0.04829	9.77228e-85	0.03423	3.35442e-70
NR1I3_MA1534.1	NR1I3	MA1534.1	C_NR1I3	21507	0.15018	2121	0.1565	2318	0.15051	2088	-0.06037	2.53656e-98	0.01239	9.52752e-30	0.06176	1.42535e-95
NR2C1_MA1535.1	NR2C1	MA1535.1	C_NR2C1	28496	0.20145	4210	0.20287	4410	0.20566	4429	0.03008	2.64053e-73	-0.00997	2.08453e-33	-0.02283	4.15903e-62
NR2C2_MA0504.1	NR2C2	MA0504.1	C_NR2C2	50022	0.22171	8340	0.21036	7981	0.2185	8311	0.10997	3.72148e-137	-0.00807	3.26519e-32	-0.0784	2.90597e-130
NR2C2var.2_MA1536.1	NR2C2(var.2)	MA1536.1	C_NR2C2(var.2)	27944	0.1765	3560	0.18349	3923	0.18381	3828	-0.0226	7.64715e-60	-0.03058	7.50302e-73	-0.00663	3.13294e-21
Nr2e1_MA0676.1	Nr2e1	MA0676.1	C_Nr2e1	29480	0.15389	2992	0.16062	3321	0.15165	2934	-0.04493	1.72825e-93	0.04249	7.61319e-94	0.07982	1.19464e-118
Nr2e3_MA0164.1	Nr2e3	MA0164.1	C_Nr2e3	14260	0.17914	1829	0.18283	1942	0.18391	1868	-0.00138	0.00475977	-0.01782	3.19493e-38	-0.00868	1.66728e-21
NR2F1_MA0017.2	NR2F1	MA0017.2	C_NR2F1	32792	0.1804	4196	0.18295	4477	0.18653	4469	0.00497	1.76066e-10	-0.04339	2.24818e-90	-0.03799	9.55642e-85
NR2F1var.2_MA1537.1	NR2F1(var.2)	MA1537.1	C_NR2C2	31806	0.18282	4146	0.18137	4207	0.1847	4194	0.03165	5.93866e-73	-0.01421	1.5491e-43	-0.02788	2.51369e-69
NR2F1var.3_MA1538.1	NR2F1(var.3)	MA1538.1	C_NR2F1(var.3)	15394	0.20601	2402	0.20619	2474	0.21062	2549	0.0224	6.57058e-48	-0.02548	4.94599e-51	-0.03288	2.54157e-61
NR2F2_MA1111.1	NR2F2	MA1111.1	C_NR2C2(var.2)	31991	0.16153	3558	0.17	3992	0.16939	3809	-0.04679	5.44726e-91	-0.04493	1.60538e-100	-0.00414	1.20246e-15
Nr2f6_MA0677.1	Nr2f6	MA0677.1	C_NR2C2	32818	0.17317	4000	0.175	4163	0.17606	4091	0.00466	3.22091e-14	-0.01881	3.47738e-57	-0.01362	1.23685e-44
Nr2f6var.2_MA0728.1	Nr2f6(var.2)	MA0728.1	C_Rarb	30499	0.16555	3332	0.17068	3628	0.17184	3563	-0.04375	8.6539e-95	-0.05126	3.37379e-95	-0.01174	8.74327e-35
NR2F6var.3_MA1539.1	NR2F6(var.3)	MA1539.1	C_NR2F1(var.3)	14111	0.20212	2199	0.20095	2269	0.20653	2334	0.03241	4.38667e-59	-0.02693	3.93558e-52	-0.04148	2.05782e-69
NR3C1_MA0113.3	NR3C1	MA0113.3	C_NR3C1	18345	0.20667	3119	0.21123	3291	0.17088	2244	0.0583	1.91203e-90	0.33566	5.91485e-163	0.29479	1.38056e-162
NR3C2_MA0727.1	NR3C2	MA0727.1	C_NR3C1	19252	0.20612	3229	0.21023	3412	0.17146	2353	0.05896	4.31376e-91	0.32617	3.05939e-169	0.28478	1.65279e-160
NR4A1_MA1112.2	NR4A1	MA1112.2	C_NR4A1	37752	0.16223	4161	0.16519	4403	0.16629	4408	0.00603	4.45716e-19	-0.01924	9.80694e-57	-0.01512	3.79221e-46
NR4A2_MA0160.1	NR4A2	MA0160.1	C_NR2C2(var.2)	31753	0.17968	4092	0.18413	4370	0.18672	4332	-0.00645	7.49963e-25	-0.04553	5.32802e-93	-0.0322	1.5923e-78
NR4A2RXRA_MA1147.1	NR4A2::RXRA	MA1147.1	C_NR2F1(var.3)	13260	0.20576	2106	0.20443	2138	0.20758	2112	0.03052	7.7588e-56	-0.01294	4.46568e-29	-0.02621	8.22298e-53
NR5A1_MA1540.1	NR5A1	MA1540.1	C_ESRRA	33988	0.17615	4244	0.18193	4617	0.18104	4367	-0.03769	1.05767e-81	-0.02592	5.2419e-66	0.00872	2.40781e-30
Nr5a2_MA0505.1	Nr5a2	MA0505.1	C_ESRRA	52291	0.16487	5785	0.17104	6333	0.16899	5963	-0.0646	2.32005e-112	-0.02786	1.22552e-84	0.02602	3.80397e-74
NR6A1_MA1541.1	NR6A1	MA1541.1	C_NR6A1	29146	0.1624	3173	0.16913	3527	0.1631	3206	-0.06443	1.24519e-102	0.00152	1.72579e-05	0.05434	8.58529e-102
NRF1_MA0506.1	NRF1	MA0506.1	C_NRF1	28569	0.55491	13602	0.48463	12491	0.46509	12301	0.33867	4.05797e-180	0.2817	3.28032e-172	0.03873	1.26959e-87
NRL_MA0842.2	NRL	MA0842.2	C_MAFG	21859	0.18904	3102	0.1889	3175	0.18794	3015	0.02769	4.86349e-67	0.03781	1.20998e-79	0.0253	1.82497e-63
OLIG1_MA0826.1	OLIG1	MA0826.1	C_Atoh1	8689	0.14478	770	0.15765	895	0.14245	741	-0.13716	3.16195e-108	0.05797	4.44301e-74	0.15981	3.01741e-115
OLIG2_MA0678.1	OLIG2	MA0678.1	C_Atoh1	8995	0.14468	804	0.15577	914	0.14215	772	-0.12866	8.62895e-106	0.04948	3.76687e-60	0.14552	2.59629e-109
OLIG3_MA0827.1	OLIG3	MA0827.1	C_Atoh1	10500	0.14718	971	0.15718	1097	0.14642	945	-0.11389	1.38693e-106	0.03386	7.74446e-58	0.12065	2.02603e-109
ONECUT1_MA0679.2	ONECUT1	MA0679.2	C_ONECUT1	29527	0.12702	2079	0.14446	2736	0.12254	1930	-0.23639	2.56847e-162	0.06704	3.89126e-108	0.23148	2.36125e-161
ONECUT2_MA0756.1	ONECUT2	MA0756.1	C_ONECUT1	16312	0.12602	1147	0.14302	1485	0.12132	1052	-0.23325	8.68835e-146	0.05159	8.62531e-81	0.21523	4.30712e-142
ONECUT3_MA0757.1	ONECUT3	MA0757.1	C_ONECUT1	24262	0.12452	1662	0.14157	2206	0.12043	1547	-0.23637	2.87413e-156	0.05582	5.08188e-95	0.22103	2.76716e-153
OSR1_MA1542.1	OSR1	MA1542.1	C_OSR1	18100	0.19792	2711	0.20219	2819	0.20243	2823	-0.02028	1.52391e-42	-0.03195	3.92791e-64	-0.0091	1.82428e-17
OSR2_MA1646.1	OSR2	MA1646.1	C_OSR2	51677	0.19176	7270	0.19437	7631	0.19863	7689	-0.00012	0.425958	-0.04959	4.02993e-108	-0.0405	1.51673e-99
OTX1_MA0711.1	OTX1	MA0711.1	C_OTX2	13184	0.14772	1209	0.15357	1289	0.14892	1190	-0.09873	1.2166e-103	-0.01344	2.5638e-30	0.06536	9.97568e-88
OTX2_MA0712.2	OTX2	MA0712.2	C_OTX2	20665	0.14424	1812	0.15032	1982	0.14458	1807	-0.08739	9.58855e-111	0.00679	5.27288e-16	0.07626	5.06021e-105
OVOL1_MA1544.1	OVOL1	MA1544.1	C_OVOL1	3398	0.19502	482	0.19575	497	0.19441	476	-0.0595	1.55561e-53	-0.02362	1.92692e-22	0.02711	2.89188e-30
OVOL2_MA1545.1	OVOL2	MA1545.1	C_OVOL1	2856	0.2234	465	0.21936	488	0.22353	497	-0.03137	7.12118e-34	-0.05553	2.13373e-54	-0.02441	1.7971e-28
PAX1_MA0779.1	PAX1	MA0779.1	C_PAX9	10240	0.25675	2104	0.24124	1986	0.24645	1994	0.15799	3.99637e-123	0.05242	5.13069e-78	-0.05335	4.0255e-76
Pax2_MA0067.1	Pax2	MA0067.1	C_Pax2	6678	0.38445	2079	0.35324	1988	0.35425	1959	0.17606	1.0718e-114	0.12581	4.00317e-100	0.00582	0.00731592
PAX3_MA0780.1	PAX3	MA0780.1	C_PAX3	6512	0.13428	473	0.14145	559	0.1328	470	-0.10503	7.94293e-91	0.03523	2.27227e-43	0.11588	2.18535e-93
PAX3var.2_MA1546.1	PAX3(var.2)	MA1546.1	C_PAX3(var.2)	7412	0.22682	1225	0.22228	1224	0.21823	1183	0.03525	2.05152e-52	0.06584	3.57189e-77	0.0479	6.56517e-64
PAX4_MA0068.2	PAX4	MA0068.2	C_PAX4	5567	0.13708	453	0.13259	431	0.13713	438	0.0749	8.6528e-80	-0.00435	6.97929e-06	-0.05137	7.12289e-63
PAX5_MA0014.3	PAX5	MA0014.3	C_PAX5	14155	0.40385	4341	0.37583	4203	0.37764	4159	0.13859	3.08929e-122	0.08067	6.07897e-99	-0.01129	6.29651e-26
PAX6_MA0069.1	PAX6	MA0069.1	C_PAX6	12120	0.18135	1581	0.17911	1583	0.17523	1505	0.05041	9.95193e-81	0.0627	7.54746e-90	0.03389	2.06539e-61
PAX7_MA0680.1	PAX7	MA0680.1	C_PAX3	6681	0.13085	490	0.14	579	0.12869	501	-0.11024	2.77515e-101	0.0515	1.79301e-69	0.13554	3.33808e-110
PAX9_MA0781.1	PAX9	MA0781.1	C_PAX9	11437	0.25664	2325	0.24142	2213	0.24588	2202	0.15366	1.82505e-122	0.05975	1.17322e-77	-0.04323	2.28893e-63
PBX1_MA0070.1	PBX1	MA0070.1	C_PBX1	16440	0.17554	1816	0.18033	1976	0.17333	1795	-0.06904	5.1729e-102	0.0379	2.58779e-72	0.09149	5.41095e-113
PBX2_MA1113.2	PBX2	MA1113.2	C_PBX2	29009	0.14118	2565	0.15249	3038	0.1374	2481	-0.1284	4.12112e-138	0.05896	1.20071e-100	0.15281	1.37893e-145
PBX3_MA1114.1	PBX3	MA1114.1	C_PBX3	45841	0.23592	8247	0.22955	8163	0.24117	8295	0.08078	4.08157e-128	-0.00578	2.2696e-26	-0.0546	5.94856e-112
PDX1_MA0132.2	PDX1	MA0132.2	C_PAX4	9632	0.13369	757	0.12978	709	0.13397	734	0.06238	7.63541e-75	0.01101	7.04506e-18	-0.02646	1.07342e-43
PHOX2A_MA0713.1	PHOX2A	MA0713.1	C_PHOX2B	14667	0.12984	1040	0.13483	1161	0.12621	1023	-0.08113	8.72239e-96	0.05544	3.25943e-89	0.11942	1.96617e-121
PHOX2B_MA0681.2	PHOX2B	MA0681.2	C_PHOX2B	32569	0.11861	1998	0.13207	2532	0.11347	1835	-0.1969	3.14391e-156	0.0662	2.55786e-115	0.20768	4.88452e-162
PITX1_MA0682.2	PITX1	MA0682.2	C_OTX2	16213	0.15366	1603	0.15846	1692	0.15316	1553	-0.07291	2.38038e-97	0.00768	7.34955e-13	0.06744	4.36072e-89
PITX2_MA1547.1	PITX2	MA1547.1	C_OTX2	17840	0.15335	1749	0.15734	1841	0.15024	1644	-0.07522	4.96551e-98	0.02049	2.01244e-49	0.08144	9.84522e-106
PITX3_MA0714.1	PITX3	MA0714.1	C_OTX2	16533	0.15121	1590	0.15623	1692	0.1515	1556	-0.07495	1.24625e-104	0.00241	8.92078e-06	0.0637	9.79969e-95
PKNOX1_MA0782.2	PKNOX1	MA0782.2	C_PBX3	38997	0.22818	6595	0.22403	6636	0.23233	6600	0.05678	3.39276e-112	0.01238	2.55886e-46	-0.01981	8.17994e-71
PKNOX2_MA0783.1	PKNOX2	MA0783.1	C_TGIF2LX	27901	0.17863	3703	0.18337	3858	0.18584	3817	-0.00092	0.313484	-0.02164	6.45843e-59	-0.01282	2.33407e-37
PLAG1_MA0163.1	PLAG1	MA0163.1	C_PLAG1	47386	0.26089	9750	0.23899	8948	0.24917	9327	0.20308	1.02416e-160	0.02152	1.2796e-64	-0.11998	2.37516e-138
Plagl1_MA1615.1	Plagl1	MA1615.1	C_Plagl1	48882	0.26466	10332	0.25254	10037	0.25972	10170	0.1263	6.73306e-147	0.00415	1.01766e-14	-0.07903	2.01825e-124
PLAGL2_MA1548.1	PLAGL2	MA1548.1	C_PLAGL2	17777	0.24671	3597	0.22353	3193	0.23658	3374	0.23044	4.19204e-151	0.03258	3.26638e-68	-0.13052	1.35833e-126
POU1F1_MA0784.1	POU1F1	MA0784.1	C_POU1F1	26045	0.15253	2398	0.15625	2591	0.14883	2326	-0.06032	8.69085e-96	0.03345	1.11016e-71	0.08252	2.80923e-112
POU2F1_MA0785.1	POU2F1	MA0785.1	C_POU1F1	23916	0.15641	2345	0.16022	2472	0.15278	2244	-0.04897	1.12959e-90	0.03215	1.36017e-71	0.07361	3.13617e-109
POU2F2_MA0507.1	POU2F2	MA0507.1	C_POU2F2	31624	0.14798	2717	0.15442	3053	0.14654	2743	-0.08704	1.21757e-117	0.01511	2.52983e-45	0.08318	1.0257e-115
POU2F3_MA0627.2	POU2F3	MA0627.2	C_POU1F1	30141	0.15561	2916	0.16321	3232	0.15273	2883	-0.09097	1.88253e-120	0.03429	2.25061e-78	0.10401	7.4075e-126
POU3F1_MA0786.1	POU3F1	MA0786.1	C_POU1F1	26606	0.14848	2367	0.15351	2571	0.14533	2278	-0.07212	2.37799e-108	0.03104	2.15689e-70	0.08836	1.45985e-118
POU3F2_MA0787.1	POU3F2	MA0787.1	C_POU1F1	24907	0.15208	2322	0.15551	2451	0.14928	2240	-0.05433	5.34822e-96	0.02156	2.69481e-58	0.06683	5.18834e-103
POU3F3_MA0788.1	POU3F3	MA0788.1	C_POU1F1	26213	0.14115	2112	0.14744	2356	0.13782	2038	-0.09748	2.85956e-119	0.03124	6.85583e-71	0.10618	1.37719e-123
POU3F4_MA0789.1	POU3F4	MA0789.1	C_POU1F1	23263	0.16577	2485	0.17126	2656	0.16433	2424	-0.0601	4.16133e-97	0.01441	5.88212e-39	0.06347	1.34218e-101
POU4F1_MA0790.1	POU4F1	MA0790.1	C_POU4F2	25633	0.13013	1919	0.13783	2151	0.12861	1889	-0.09151	7.11259e-125	0.03513	2.10398e-83	0.10583	8.76877e-127
POU4F2_MA0683.1	POU4F2	MA0683.1	C_POU4F2	25086	0.13698	2055	0.14398	2246	0.13391	1970	-0.07275	5.02994e-111	0.04974	2.23137e-95	0.1068	2.72542e-116
POU4F3_MA0791.1	POU4F3	MA0791.1	C_POU4F2	24459	0.13308	1915	0.13949	2087	0.13074	1844	-0.07071	1.74404e-109	0.04168	1.29249e-88	0.09754	1.06111e-123
POU5F1_MA1115.1	POU5F1	MA1115.1	C_POU1F1	29526	0.16203	3088	0.16931	3435	0.16082	3070	-0.07825	4.92511e-117	0.01558	2.72016e-45	0.07709	9.07826e-116
Pou5f1Sox2_MA0142.1	Pou5f1::Sox2	MA0142.1	C_Pou5f1::Sox2	34931	0.14351	3096	0.1509	3438	0.14339	3050	-0.07393	9.90575e-116	0.02511	1.01424e-71	0.08335	1.51987e-121
POU5F1B_MA0792.1	POU5F1B	MA0792.1	C_POU1F1	24613	0.1627	2552	0.16758	2719	0.16136	2484	-0.06208	7.29717e-98	0.01102	6.91401e-31	0.06157	1.35672e-97
POU6F1_MA0628.1	POU6F1	MA0628.1	C_PAX4	6715	0.1292	489	0.12324	463	0.13185	521	0.08059	1.81563e-79	-0.02176	7.94833e-30	-0.07284	1.80786e-75
POU6F1var.2_MA1549.1	POU6F1(var.2)	MA1549.1	C_POU6F2	17334	0.15368	1751	0.15611	1800	0.15021	1688	-0.00112	0.112301	0.06345	1.18213e-95	0.07113	2.03178e-100
POU6F2_MA0793.1	POU6F2	MA0793.1	C_POU6F2	16927	0.14869	1602	0.14892	1625	0.14682	1555	0.02119	1.48346e-47	0.0443	2.78353e-83	0.03662	2.67178e-75
PPARARXRA_MA1148.1	PPARA::RXRA	MA1148.1	C_PPARA::RXRA	30242	0.1716	3590	0.17097	3729	0.17255	3633	0.03164	2.27724e-75	0.00166	0.0124239	-0.01248	3.8829e-40
PPARD_MA1550.1	PPARD	MA1550.1	C_NR2C2	30177	0.17121	3581	0.17138	3678	0.17266	3649	0.01361	6.72339e-41	-0.00679	7.37518e-20	-0.00809	1.88067e-24
PPARG_MA0066.1	PPARG	MA0066.1	C_PPARG	25279	0.18473	3528	0.18772	3636	0.18257	3412	0.00676	6.15349e-19	0.03593	1.36045e-78	0.03808	5.03666e-81
PpargRxra_MA0065.2	Pparg::Rxra	MA0065.2	C_Pparg::Rxra	58300	0.19115	8146	0.18626	8050	0.19516	8501	0.07896	4.68931e-127	-0.04156	5.88611e-100	-0.08845	8.70265e-134
PRDM1_MA0508.3	PRDM1	MA0508.3	C_PRDM1	61485	0.16464	6747	0.16506	7053	0.16526	6886	0.01353	5.8854e-55	-0.0061	1.18807e-27	-0.00747	8.23844e-31
Prdm15_MA1616.1	Prdm15	MA1616.1	C_Prdm15	41227	0.1862	5494	0.18657	5725	0.19086	5863	0.00593	1.2198e-21	-0.04861	2.17626e-99	-0.04382	2.92285e-94
PRDM4_MA1647.1	PRDM4	MA1647.1	C_PRDM4	42045	0.17066	5009	0.17276	5284	0.1787	5443	0.01037	6.57075e-39	-0.06201	1.77134e-115	-0.06003	1.57245e-112
PROP1_MA0715.1	PROP1	MA0715.1	C_PHOX2B	16562	0.12393	1061	0.12984	1232	0.11904	1008	-0.10135	2.67699e-115	0.06341	2.50588e-92	0.14072	4.33085e-124
PROX1_MA0794.1	PROX1	MA0794.1	C_PROX1	10139	0.19694	1399	0.1955	1494	0.19401	1420	0.03002	2.7344e-52	0.01078	5.15818e-13	-0.00277	4.15143e-05
PRRX1_MA0716.1	PRRX1	MA0716.1	C_MIXL1	9547	0.15089	780	0.14571	808	0.14946	782	0.03024	5.39408e-48	0.01747	2.89707e-28	0.00365	0.00872717
PRRX2_MA0075.3	PRRX2	MA0075.3	C_PAX4	9557	0.13606	747	0.13335	734	0.13522	724	0.03327	6.92468e-54	0.01645	9.96276e-33	0.00028	0.529888
Ptf1a_MA1618.1	Ptf1a	MA1618.1	C_NEUROD1	36542	0.16328	4075	0.17173	4583	0.16662	4194	-0.06436	1.04213e-106	-0.00427	9.02329e-10	0.04864	1.81299e-100
Ptf1avar.2_MA1619.1	Ptf1a(var.2)	MA1619.1	C_Tcf12	28870	0.20376	4625	0.20539	4815	0.20958	4802	0.01923	9.79598e-55	-0.03147	3.13735e-77	-0.03675	3.3614e-86
Ptf1avar.3_MA1620.1	Ptf1a(var.3)	MA1620.1	C_Rbpjl	37337	0.19259	5499	0.19392	5689	0.19742	5655	0.01723	8.8736e-64	-0.01929	1.4984e-58	-0.02336	1.33775e-66
RARA_MA0729.1	RARA	MA0729.1	C_RARA	27419	0.15792	2789	0.16308	3077	0.16153	2937	-0.04886	6.094e-94	-0.02659	1.67471e-68	0.01605	1.43678e-39
RARARXRA_MA0159.1	RARA::RXRA	MA0159.1	C_RARA::RXRA	29865	0.19919	4557	0.19708	4559	0.20108	4523	0.06131	1.40064e-102	-0.00464	1.96719e-14	-0.03972	2.89309e-89
RARARXRG_MA1149.1	RARA::RXRG	MA1149.1	C_RARA::RXRG	27791	0.21201	4462	0.20536	4362	0.21261	4499	0.09699	8.7012e-119	-0.00687	3.96712e-20	-0.06787	1.10469e-103
RARAvar.2_MA0730.1	RARA(var.2)	MA0730.1	C_RARA(var.2)	28475	0.18707	3946	0.18686	4043	0.19263	4142	0.04922	1.14515e-90	-0.03294	2.66815e-73	-0.05891	1.64105e-100
Rarb_MA0857.1	Rarb	MA0857.1	C_Rarb	30977	0.15723	3181	0.16273	3496	0.16193	3329	-0.04953	1.15031e-97	-0.03029	6.82853e-69	0.01294	1.56075e-36
Rarbvar.2_MA0858.1	Rarb(var.2)	MA0858.1	C_RARA(var.2)	27879	0.17878	3565	0.18236	3778	0.18411	3764	0.00615	1.01405e-15	-0.02705	3.65084e-68	-0.02297	2.67438e-57
RARBvar.3_MA1552.1	RARB(var.3)	MA1552.1	C_RXRG(var.2)	12597	0.23835	2215	0.23404	2233	0.23397	2167	0.03736	2.22524e-65	0.01561	2.56687e-34	-0.00304	0.104036
Rarg_MA0859.1	Rarg	MA0859.1	C_Rarb	27520	0.16046	2901	0.16573	3163	0.16451	2999	-0.04695	1.90273e-91	-0.02522	9.27118e-65	0.01621	1.60496e-47
Rargvar.2_MA0860.1	Rarg(var.2)	MA0860.1	C_Rarg(var.2)	30731	0.18419	4295	0.18953	4589	0.19214	4590	-0.0225	1.09359e-56	-0.04986	6.32731e-91	-0.02532	1.09118e-62
RARGvar.3_MA1553.1	RARG(var.3)	MA1553.1	C_RXRG(var.2)	12341	0.20921	1896	0.20754	1914	0.2099	1874	0.02477	3.18503e-47	-0.0082	4.40663e-19	-0.01753	1.23581e-39
RAX_MA0718.1	RAX	MA0718.1	C_MIXL1	10344	0.14896	849	0.14584	874	0.14757	869	0.02379	2.5852e-44	0.03287	1.38851e-56	0.02356	5.84233e-44
RAX2_MA0717.1	RAX2	MA0717.1	C_MIXL1	11624	0.14689	957	0.14507	996	0.14664	984	0.00711	7.65324e-10	0.00432	8.50086e-05	0.00726	3.83162e-10
RBPJ_MA1116.1	RBPJ	MA1116.1	C_RBPJ	54368	0.20135	8042	0.19737	8079	0.21135	8742	0.06776	4.06819e-119	-0.08579	1.09833e-128	-0.12431	2.72467e-149
Rbpjl_MA1621.1	Rbpjl	MA1621.1	C_Rbpjl	41354	0.19851	6392	0.19842	6515	0.2035	6517	0.0333	6.3071e-81	-0.02336	3.14668e-70	-0.03891	7.10017e-87
REL_MA0101.1	REL	MA0101.1	C_RELA	22035	0.21393	3574	0.19196	3198	0.26803	5012	0.26971	6.21683e-160	-0.40352	6.3868e-177	-0.56456	5.56361e-191
RELA_MA0107.1	RELA	MA0107.1	C_RELA	28367	0.19976	4290	0.18175	3815	0.24771	5838	0.23463	1.66537e-157	-0.34539	1.78503e-174	-0.48458	6.67339e-195
RELB_MA1117.1	RELB	MA1117.1	C_RELB	21657	0.20156	3258	0.18568	2954	0.22752	3854	0.20601	2.52105e-152	-0.19881	1.75603e-142	-0.32683	2.94045e-169
REST_MA0138.2	REST	MA0138.2	C_REST	40726	0.22	7187	0.21748	7226	0.22449	7442	0.04385	3.0246e-98	-0.04681	6.39103e-101	-0.06939	8.59467e-118
RFX1_MA0509.2	RFX1	MA0509.2	C_RFX3	26166	0.21093	4061	0.21009	4220	0.2159	4289	0.01546	3.7631e-41	-0.05454	8.62665e-93	-0.05632	3.71639e-94
RFX2_MA0600.2	RFX2	MA0600.2	C_RFX2	11463	0.23379	2039	0.23229	2092	0.23632	2118	-0.00054	0.977776	-0.04128	3.82763e-69	-0.03212	7.2907e-56
RFX3_MA0798.2	RFX3	MA0798.2	C_RFX3	25483	0.21809	4194	0.21536	4304	0.22438	4470	0.03253	1.46905e-75	-0.06477	4.62376e-100	-0.0785	3.14069e-108
RFX4_MA0799.1	RFX4	MA0799.1	C_RFX2	14010	0.23155	2424	0.22982	2515	0.23312	2501	-0.00317	0.00142062	-0.04277	5.2852e-75	-0.03182	1.00404e-66
RFX5_MA0510.2	RFX5	MA0510.2	C_RFX2	12946	0.23474	2297	0.23263	2346	0.23631	2384	0.01334	1.74803e-28	-0.03308	1.46142e-65	-0.03384	1.58512e-58
RFX7_MA1554.1	RFX7	MA1554.1	C_RFX7	14139	0.22399	2440	0.22205	2491	0.22902	2576	0.02082	1.42744e-49	-0.05354	5.06699e-86	-0.05943	1.72686e-90
Rhox11_MA0629.1	Rhox11	MA0629.1	C_Rhox11	16128	0.17209	1997	0.1791	2199	0.17419	1985	-0.0627	1.25023e-92	0.00586	7.13693e-09	0.05748	5.47111e-84
RHOXF1_MA0719.1	RHOXF1	MA0719.1	C_RHOXF1	17924	0.14537	1591	0.15433	1798	0.14334	1539	-0.10387	3.4088e-112	0.02021	6.17547e-45	0.1001	3.93088e-115
RORA_MA0071.1	RORA	MA0071.1	C_RORA	28928	0.16348	3305	0.17131	3676	0.16708	3313	-0.03868	3.0105e-86	-0.00125	0.0679753	0.03247	7.62665e-78
RORAvar.2_MA0072.1	RORA(var.2)	MA0072.1	C_RORA(var.2)	21265	0.1662	2477	0.17283	2752	0.16451	2405	-0.03248	1.69377e-66	0.03482	5.04004e-73	0.06333	2.11385e-97
RORB_MA1150.1	RORB	MA1150.1	C_RORA	20554	0.16363	2365	0.16899	2591	0.1646	2362	-0.00583	3.89686e-14	0.01967	4.85363e-55	0.03064	2.24194e-70
RORC_MA1151.1	RORC	MA1151.1	C_RORA(var.2)	19117	0.16221	2147	0.16731	2339	0.16422	2169	-0.01062	6.84938e-27	0.02225	4.86947e-51	0.03651	3.05873e-72
RREB1_MA0073.1	RREB1	MA0073.1	C_RREB1	86507	0.18656	11236	0.17714	10600	0.17709	10430	0.09388	2.5936e-142	0.06309	3.32876e-127	0.00242	1.91182e-12
RUNX1_MA0002.2	RUNX1	MA0002.2	C_RUNX1	46914	0.1789	6066	0.17865	6269	0.18761	6626	0.0524	2.1768e-107	-0.05229	5.83159e-107	-0.08062	6.31973e-122
RUNX2_MA0511.2	RUNX2	MA0511.2	C_RUNX1	14829	0.19194	2119	0.19024	2183	0.19557	2225	0.04783	8.06239e-81	-0.03198	5.9692e-61	-0.05736	5.41495e-85
RUNX3_MA0684.2	RUNX3	MA0684.2	C_RUNX3	26833	0.16855	3090	0.16935	3256	0.17108	3178	0.02037	5.51956e-57	-0.01063	9.52713e-34	-0.01681	3.84855e-50
Rxra_MA0512.2	Rxra	MA0512.2	C_NR2C2	29887	0.17114	3524	0.1724	3649	0.1724	3574	0.00178	0.00046148	-0.00807	3.36082e-27	-0.00113	0.0639217
RXRAVDR_MA0074.1	RXRA::VDR	MA0074.1	C_RXRA::VDR	16982	0.18426	2344	0.18565	2396	0.17524	2121	0.01083	2.40604e-21	0.08469	4.62115e-105	0.08337	4.39384e-102
RXRB_MA0855.1	RXRB	MA0855.1	C_NR2C2	30104	0.17043	3513	0.17152	3648	0.17194	3598	0.00506	1.26911e-18	-0.00815	4.67155e-28	-0.00347	2.10828e-08
RXRBvar.2_MA1555.1	RXRB(var.2)	MA1555.1	C_RXRG(var.2)	13021	0.24189	2287	0.23549	2314	0.23521	2235	0.06088	4.05233e-86	0.02872	1.52904e-55	-0.00673	1.16366e-10
RXRG_MA0856.1	RXRG	MA0856.1	C_NR2C2	29238	0.16923	3393	0.17087	3552	0.1708	3497	0.00025	0.817617	-0.00602	9.3516e-19	0.00194	0.00916664
RXRGvar.2_MA1556.1	RXRG(var.2)	MA1556.1	C_RXRG(var.2)	15904	0.25929	3044	0.25091	3039	0.25327	3010	0.0594	1.70203e-88	0.00842	6.18689e-17	-0.02553	1.4362e-54
SCRT1_MA0743.2	SCRT1	MA0743.2	C_SCRT1	27069	0.18726	3976	0.19222	4183	0.19422	4164	-0.01398	9.82215e-43	-0.02682	2.57533e-69	-0.00876	2.04565e-29
SCRT2_MA0744.2	SCRT2	MA0744.2	C_SCRT1	28609	0.19109	4255	0.19487	4419	0.19878	4440	-0.00068	0.578962	-0.03799	1.02923e-78	-0.02915	1.23503e-67
SHOX_MA0630.1	SHOX	MA0630.1	C_MIXL1	9858	0.14989	829	0.14733	860	0.14844	832	0.01079	8.26274e-14	0.02329	6.45691e-39	0.02339	4.38329e-39
Shox2_MA0720.1	Shox2	MA0720.1	C_MIXL1	9392	0.1516	797	0.14865	832	0.15195	822	0.0197	1.24867e-37	-0.00228	0.00658396	-0.00828	7.22244e-15
SIX1_MA1118.1	SIX1	MA1118.1	C_SIX2	25824	0.18413	3462	0.18728	3640	0.18103	3339	-0.01411	9.40777e-40	0.03185	1.222e-71	0.04869	7.75424e-89
SIX2_MA1119.1	SIX2	MA1119.1	C_SIX2	32253	0.18035	4223	0.18572	4490	0.18124	4187	-0.02453	2.97039e-70	0.00686	1.20596e-20	0.0317	1.37557e-78
Six3_MA0631.1	Six3	MA0631.1	C_Six3	11961	0.14721	1129	0.15507	1223	0.14609	1109	-0.06287	2.98895e-83	0.02796	3.03602e-49	0.07852	5.2806e-92
Smad2Smad3_MA1622.1	Smad2::Smad3	MA1622.1	C_FOSL1::JUN	53115	0.28359	14700	0.25625	12621	0.26332	12272	0.2825	7.60323e-183	0.26552	3.48095e-180	0.07157	4.64782e-124
SMAD2SMAD3SMAD4_MA0513.1	SMAD2::SMAD3::SMAD4	MA0513.1	C_SMAD2::SMAD3::SMAD4	52037	0.19594	7638	0.19439	7815	0.20465	8149	0.05227	4.30398e-107	-0.04994	3.00804e-107	-0.07837	2.54147e-126
SMAD3_MA0795.1	SMAD3	MA0795.1	C_SMAD3	10879	0.18118	1429	0.18134	1490	0.18984	1570	0.04631	4.13232e-67	-0.0556	6.71394e-76	-0.07922	1.32108e-90
Smad4_MA1153.1	Smad4	MA1153.1	C_Smad4	21625	0.18407	2940	0.1844	3035	0.19859	3295	0.02516	3.31096e-60	-0.11071	3.84092e-123	-0.11855	4.56809e-126
SMAD5_MA1557.1	SMAD5	MA1557.1	C_SMAD3	8331	0.19588	1209	0.19448	1239	0.20462	1307	0.066	3.23483e-77	-0.05966	1.31266e-72	-0.09741	2.84089e-93
SNAI1_MA1558.1	SNAI1	MA1558.1	C_TCF3	40443	0.20214	6464	0.20444	6725	0.21053	6867	0.00115	0.00149421	-0.05947	1.47848e-112	-0.05179	2.37297e-101
SNAI2_MA0745.2	SNAI2	MA0745.2	C_TCF3	41058	0.19899	6301	0.20124	6617	0.20478	6564	-0.00158	0.000123734	-0.03983	1.76997e-86	-0.0302	1.12504e-78
SNAI3_MA1559.1	SNAI3	MA1559.1	C_TCF3	41406	0.1995	6515	0.20293	6844	0.20716	6893	-0.01277	1.23584e-39	-0.05254	9.12298e-103	-0.03506	1.11379e-89
SOHLH2_MA1560.1	SOHLH2	MA1560.1	C_MNT	8843	0.34811	2511	0.32046	2398	0.31168	2394	0.12172	3.46415e-107	0.08115	9.03818e-90	0.00088	0.881005
Sox1_MA0870.1	Sox1	MA0870.1	C_SOX21	18078	0.15168	1734	0.15879	1988	0.15366	1814	-0.04917	3.38029e-85	0.00807	1.40109e-19	0.04954	1.5387e-83
SOX10_MA0442.2	SOX10	MA0442.2	C_SOX4	49638	0.16444	5723	0.17092	6259	0.16303	5695	-0.03824	6.30883e-93	0.02697	1.23577e-81	0.06047	1.35934e-118
Sox11_MA0869.1	Sox11	MA0869.1	C_Sox11	25827	0.14575	2371	0.15379	2719	0.1477	2488	-0.07156	2.99805e-105	0.01118	5.13963e-30	0.06797	3.75761e-100
SOX12_MA1561.1	SOX12	MA1561.1	C_SOX12	13826	0.17158	1661	0.17798	1855	0.16226	1559	-0.05306	6.31258e-82	0.08622	7.23843e-104	0.12822	9.75806e-118
SOX13_MA1120.1	SOX13	MA1120.1	C_SOX13	26328	0.16357	3010	0.16926	3293	0.16463	3064	-0.0211	2.44383e-57	-0.001	0.312016	0.02108	1.06855e-58
SOX14_MA1562.1	SOX14	MA1562.1	C_SOX14	14018	0.17376	1744	0.17684	1849	0.16796	1649	-0.00358	0.00207118	0.05435	3.00994e-80	0.063	1.00477e-94
SOX15_MA1152.1	SOX15	MA1152.1	C_SOX15	42289	0.14392	3962	0.15465	4606	0.14209	3869	-0.10994	7.71112e-134	0.03136	5.67812e-82	0.11354	7.25248e-135
Sox17_MA0078.1	Sox17	MA0078.1	C_Sox17	22540	0.16552	2555	0.17103	2905	0.16612	2619	-0.0303	5.86002e-66	0.01234	6.16735e-35	0.04035	2.74406e-77
SOX18_MA1563.1	SOX18	MA1563.1	C_SOX18	15643	0.19084	2193	0.19005	2276	0.1901	2196	0.0348	5.9095e-61	-0.00429	1.14853e-05	-0.02081	5.45877e-41
SOX2_MA0143.4	SOX2	MA0143.4	C_SOX13	25552	0.15847	2746	0.16508	3038	0.15753	2721	-0.04262	3.90689e-88	0.01556	3.95657e-48	0.05191	5.18271e-97
SOX21_MA0866.1	SOX21	MA0866.1	C_SOX21	22187	0.15085	2146	0.15902	2483	0.15144	2183	-0.0688	7.62052e-100	0.02871	5.70892e-61	0.08303	1.33272e-116
Sox3_MA0514.1	Sox3	MA0514.1	C_Sox6	68897	0.15464	7263	0.16025	7876	0.15493	7284	-0.04585	6.59301e-111	0.00799	1.52987e-37	0.04766	1.81683e-109
SOX4_MA0867.2	SOX4	MA0867.2	C_SOX4	43355	0.16789	5206	0.17298	5624	0.16775	5214	-0.01839	2.37474e-63	0.01666	9.52548e-58	0.03656	2.88539e-89
Sox5_MA0087.1	Sox5	MA0087.1	C_SRY	31299	0.14573	2967	0.15834	3548	0.14282	2873	-0.12468	9.01041e-134	0.05024	4.08695e-101	0.14094	3.08552e-138
Sox6_MA0515.1	Sox6	MA0515.1	C_Sox6	45534	0.16188	5218	0.16902	5774	0.16376	5296	-0.04624	2.76216e-104	0.00349	4.39092e-13	0.04295	4.55728e-95
SOX8_MA0868.2	SOX8	MA0868.2	C_SOX15	24973	0.16013	2816	0.16695	3102	0.15955	2769	-0.03321	1.89671e-74	0.02427	9.91019e-68	0.05427	4.79595e-101
SOX9_MA0077.1	SOX9	MA0077.1	C_SOX15	19663	0.16299	2281	0.16979	2469	0.16397	2267	-0.03998	5.92601e-76	0.00187	0.000910502	0.0367	1.76539e-71
SP1_MA0079.4	SP1	MA0079.4	C_SP4	59496	0.551	22941	0.50338	22177	0.51121	22396	0.20153	6.5054e-166	0.07689	9.03536e-126	-0.06362	4.51968e-122
SP2_MA0516.2	SP2	MA0516.2	C_SP2	71113	0.4007	20682	0.36577	19539	0.3771	20241	0.2049	1.64437e-173	0.02774	1.09284e-91	-0.11447	4.38293e-150
SP3_MA0746.2	SP3	MA0746.2	C_KLF9	75178	0.49986	27327	0.45408	25951	0.46162	26279	0.22854	4.2465e-178	0.09114	1.42364e-135	-0.06929	2.90182e-132
SP4_MA0685.1	SP4	MA0685.1	C_SP4	56504	0.54484	21658	0.49817	20848	0.5063	21154	0.19918	1.94872e-172	0.07151	3.4788e-126	-0.0672	4.1949e-123
SP8_MA0747.1	SP8	MA0747.1	C_KLF9	73357	0.39599	21296	0.361	20027	0.36977	20569	0.21166	3.03799e-174	0.05409	1.74436e-116	-0.09347	1.77463e-140
SP9_MA1564.1	SP9	MA1564.1	C_KLF9	76314	0.50373	27884	0.45642	26413	0.46447	26749	0.2386	2.60798e-184	0.08794	2.06214e-142	-0.08043	3.81327e-132
SPDEF_MA0686.1	SPDEF	MA0686.1	C_SPDEF	13377	0.327	3309	0.31355	3357	0.34094	3844	0.05926	7.8687e-88	-0.24323	8.03202e-148	-0.27485	4.43884e-153
SPI1_MA0080.5	SPI1	MA0080.5	C_SPI1	101772	0.169	11885	0.16926	12344	0.1917	14738	0.02494	3.69282e-94	-0.18982	5.06129e-182	-0.19421	2.00701e-181
SPIB_MA0081.2	SPIB	MA0081.2	C_SPI1	83485	0.18828	11229	0.18502	11457	0.21181	13835	0.0574	1.05155e-123	-0.20683	1.34844e-176	-0.23376	7.27653e-182
SPIC_MA0687.1	SPIC	MA0687.1	C_SPIC	40800	0.1782	5077	0.1802	5403	0.1915	5798	-0.00407	2.45963e-07	-0.12066	1.4254e-137	-0.10741	9.0278e-136
Spz1_MA0111.1	Spz1	MA0111.1	C_Spz1	22821	0.18397	2997	0.18289	3029	0.18674	3040	0.0231	2.78154e-51	-0.02132	1.55297e-48	-0.02929	5.49957e-63
SREBF1_MA0595.1	SREBF1	MA0595.1	C_SREBF1	23783	0.22052	3972	0.21287	3909	0.21635	3885	0.10227	3.5718e-118	0.04016	6.38416e-87	-0.02486	1.74991e-66
SREBF1var.2_MA0829.2	SREBF1(var.2)	MA0829.2	C_SREBF2(var.2)	16833	0.23101	3050	0.23072	3089	0.22684	2977	0.01746	8.0072e-36	0.01449	4.7437e-31	0.00996	1.58414e-20
SREBF2_MA0596.1	SREBF2	MA0596.1	C_SREBF1	23834	0.19821	3572	0.19481	3575	0.19629	3434	0.07096	6.91286e-103	0.04187	3.03352e-84	-0.00072	0.202186
SREBF2var.2_MA0828.1	SREBF2(var.2)	MA0828.1	C_SREBF2(var.2)	11160	0.31	2690	0.30042	2701	0.29137	2634	0.04241	6.1031e-81	0.0297	5.58792e-67	0.00759	4.92675e-24
SRF_MA0083.3	SRF	MA0083.3	C_SRF	10061	0.1697	1153	0.1703	1178	0.17292	1191	0.01333	1.10982e-22	-0.01174	2.14604e-23	-0.01307	3.16924e-26
SRY_MA0084.1	SRY	MA0084.1	C_SRY	31829	0.14947	3122	0.16525	3843	0.14372	2957	-0.1659	3.1371e-147	0.07326	7.80304e-113	0.19038	1.27088e-153
STAT1_MA0137.3	STAT1	MA0137.3	C_Stat4	39756	0.18025	5063	0.18088	5260	0.19068	5680	0.01449	5.77081e-51	-0.09111	2.28824e-130	-0.09158	8.32411e-130
STAT1STAT2_MA0517.1	STAT1::STAT2	MA0517.1	C_STAT1::STAT2	68004	0.15583	7040	0.15803	7379	0.16084	7521	-0.03144	1.26114e-91	-0.0593	1.16437e-122	-0.02778	1.51392e-89
Stat2_MA1623.1	Stat2	MA1623.1	C_Stat2	89063	0.14721	8331	0.15286	9111	0.15026	8774	-0.07039	1.97218e-129	-0.02826	4.46128e-92	0.02937	2.55208e-94
STAT3_MA0144.2	STAT3	MA0144.2	C_Stat4	47589	0.18194	6087	0.18106	6243	0.19264	6801	0.02788	8.49615e-76	-0.09572	7.4863e-133	-0.10552	2.24275e-132
Stat4_MA0518.1	Stat4	MA0518.1	C_Stat4	45268	0.18072	5808	0.18142	6046	0.19163	6495	0.01447	3.14319e-49	-0.09459	4.45807e-130	-0.09473	4.41372e-130
Stat5a_MA1624.1	Stat5a	MA1624.1	C_Stat5a	38625	0.17813	4886	0.17837	5083	0.18706	5386	0.03065	1.4215e-82	-0.06941	1.01598e-110	-0.08161	1.14068e-117
Stat5aStat5b_MA0519.1	Stat5a::Stat5b	MA0519.1	C_Stat5b	41161	0.18199	5314	0.18026	5385	0.18953	5732	0.04006	3.13287e-92	-0.07001	1.0536e-113	-0.08887	1.79646e-126
Stat5b_MA1625.1	Stat5b	MA1625.1	C_Stat5b	45989	0.18635	6000	0.18477	6132	0.19247	6394	0.03145	2.54453e-83	-0.06416	3.44602e-114	-0.0772	5.39692e-123
Stat6_MA0520.1	Stat6	MA0520.1	C_Stat6	32968	0.15795	3481	0.16128	3708	0.1669	3825	-0.00583	2.02938e-18	-0.06611	7.38278e-109	-0.05277	3.58907e-103
TAL1TCF3_MA0091.1	TAL1::TCF3	MA0091.1	C_TAL1::TCF3	26938	0.16152	2969	0.17332	3448	0.16743	3180	-0.12043	1.53456e-130	-0.02927	1.29996e-64	0.06385	1.72526e-107
TBP_MA0108.2	TBP	MA0108.2	C_TBP	18116	0.16932	1978	0.1813	2361	0.16499	2013	-0.12875	8.10615e-126	0.05275	1.53228e-85	0.14441	1.01684e-131
TBR1_MA0802.1	TBR1	MA0802.1	C_TBX18	20777	0.15771	2252	0.15353	2169	0.16649	2379	0.07665	5.89941e-104	-0.0636	4.72214e-95	-0.11013	2.79293e-121
TBX1_MA0805.1	TBX1	MA0805.1	C_TBX1	21738	0.17952	2853	0.17275	2720	0.18897	3013	0.11331	6.12474e-121	-0.05069	2.01738e-87	-0.1245	2.55322e-126
TBX15_MA0803.1	TBX15	MA0803.1	C_TBX1	21235	0.18189	2837	0.17482	2698	0.1911	2984	0.11464	6.18872e-123	-0.0512	1.7763e-88	-0.12607	2.14017e-129
TBX18_MA1565.1	TBX18	MA1565.1	C_TBX18	31537	0.18287	4143	0.1744	3889	0.18983	4358	0.11175	4.09238e-129	-0.06593	1.30136e-108	-0.13814	4.22081e-145
TBX19_MA0804.1	TBX19	MA0804.1	C_TBXT	11236	0.16162	1204	0.16417	1271	0.16113	1204	-0.00101	0.132728	0.0155	2.20044e-28	0.02395	3.3707e-47
TBX2_MA0688.1	TBX2	MA0688.1	C_TBX18	20939	0.15874	2249	0.15441	2173	0.16896	2436	0.07339	5.13405e-104	-0.07462	4.24624e-103	-0.11933	1.56611e-124
TBX20_MA0689.1	TBX20	MA0689.1	C_TBX18	22797	0.15644	2380	0.15198	2320	0.16351	2544	0.07411	1.89159e-109	-0.05557	5.74181e-89	-0.10007	1.45044e-121
TBX21_MA0690.1	TBX21	MA0690.1	C_TBX18	21431	0.15868	2346	0.15368	2262	0.16581	2459	0.08598	5.70978e-110	-0.04755	5.28532e-86	-0.1012	8.62508e-118
TBX3_MA1566.1	TBX3	MA1566.1	C_TBX1	24645	0.19445	3515	0.18489	3316	0.19956	3636	0.13274	2.85006e-129	-0.03325	5.01424e-71	-0.12162	1.40797e-130
TBX4_MA0806.1	TBX4	MA0806.1	C_TBX1	21235	0.18189	2837	0.17482	2698	0.1911	2984	0.11464	6.18872e-123	-0.05119	1.81043e-88	-0.12605	2.17387e-129
TBX5_MA0807.1	TBX5	MA0807.1	C_TBX1	31342	0.18426	4194	0.17735	3990	0.18727	4228	0.10621	2.8574e-132	-0.01319	3.81144e-39	-0.08174	6.28112e-112
TBX6_MA1567.1	TBX6	MA1567.1	C_TBX1	21315	0.18018	2749	0.17212	2601	0.1879	2877	0.11543	4.83694e-123	-0.05366	1.3705e-89	-0.12938	2.58497e-125
TBXT_MA0009.2	TBXT	MA0009.2	C_TBXT	12716	0.16859	1444	0.17157	1559	0.16782	1431	-0.02517	8.81735e-47	0.00861	3.61908e-17	0.03456	1.17062e-65
Tcf12_MA0521.1	Tcf12	MA0521.1	C_Tcf12	51387	0.21065	8797	0.21202	9037	0.21942	9217	0.02426	1.39218e-81	-0.05118	8.63703e-114	-0.05977	5.0322e-113
TCF12var.2_MA1648.1	TCF12(var.2)	MA1648.1	C_TCF3	45379	0.29547	11510	0.28257	11350	0.28571	11566	0.07697	2.63257e-121	-0.01155	8.03346e-45	-0.0593	8.18008e-110
Tcf21_MA0832.1	Tcf21	MA0832.1	C_MSC	21985	0.18449	3031	0.19064	3267	0.18995	3094	-0.03429	1.57207e-70	-0.02857	4.15881e-62	0.00402	9.24714e-09
TCF21var.2_MA1568.1	TCF21(var.2)	MA1568.1	C_NEUROD2	13013	0.1672	1583	0.18041	1800	0.17843	1762	-0.1475	2.74004e-124	-0.0676	2.08138e-91	0.04411	1.22075e-71
TCF3_MA0522.3	TCF3	MA0522.3	C_TCF3	39920	0.27462	9346	0.26463	9215	0.26869	9390	0.06743	1.6657e-114	-0.01762	6.89048e-61	-0.05831	6.49705e-108
TCF4_MA0830.2	TCF4	MA0830.2	C_TCF3	47603	0.23093	9115	0.2298	9312	0.23678	9546	0.02351	1.22487e-71	-0.06188	1.34514e-112	-0.07027	1.40997e-113
TCF7_MA0769.2	TCF7	MA0769.2	C_TCF7L2	31878	0.1537	3258	0.16326	3709	0.1529	3232	-0.08801	4.73055e-120	0.01882	2.57352e-57	0.08692	3.10397e-120
TCF7L1_MA1421.1	TCF7L1	MA1421.1	C_TCF7L1	39888	0.156	4212	0.16667	4827	0.15665	4214	-0.08488	1.24423e-119	0.01577	1.44855e-50	0.08094	9.73149e-123
TCF7L2_MA0523.1	TCF7L2	MA0523.1	C_TCF7L2	40886	0.15258	4154	0.16303	4808	0.15251	4154	-0.08683	4.0624e-124	0.02422	1.61174e-68	0.09101	1.89527e-133
TCFL5_MA0632.2	TCFL5	MA0632.2	C_TCFL5	16659	0.48998	7121	0.42716	6442	0.41718	6334	0.32367	6.27518e-159	0.25399	1.5172e-148	0.02019	1.93558e-44
TEAD1_MA0090.3	TEAD1	MA0090.3	C_TEAD4	38180	0.17991	5066	0.16739	4524	0.20657	6160	0.18675	1.26936e-155	-0.19892	8.14231e-158	-0.31882	3.42288e-184
TEAD2_MA1121.1	TEAD2	MA1121.1	C_TEAD4	33825	0.18637	4759	0.17115	4180	0.21808	5911	0.22843	5.00883e-163	-0.22379	1.52426e-162	-0.3745	6.94273e-182
TEAD3_MA0808.1	TEAD3	MA0808.1	C_TEAD4	27471	0.1919	4069	0.17386	3485	0.23113	5229	0.26264	1.20815e-168	-0.27028	2.94486e-163	-0.44382	1.38979e-184
TEAD4_MA0809.2	TEAD4	MA0809.2	C_TEAD4	39768	0.17595	5181	0.16323	4602	0.20456	6425	0.1983	9.20393e-156	-0.20903	1.35476e-162	-0.33724	1.36381e-187
TEF_MA0843.1	TEF	MA0843.1	C_DBP	7819	0.18322	1013	0.17987	1011	0.17383	964	0.06875	1.82323e-84	0.11618	1.80573e-99	0.07258	9.59703e-87
TFAP2A_MA0003.4	TFAP2A	MA0003.4	C_TFAP2C(var.2)	49529	0.26538	10795	0.25417	10446	0.26132	10593	0.12687	1.9679e-143	0.00909	5.44078e-32	-0.07299	2.17948e-127
TFAP2Avar.2_MA0810.1	TFAP2A(var.2)	MA0810.1	C_TFAP2A(var.2)	35316	0.31821	9565	0.29579	8866	0.30091	8930	0.2008	3.30235e-162	0.08583	1.63711e-125	-0.05174	5.20202e-96
TFAP2Avar.3_MA0872.1	TFAP2A(var.3)	MA0872.1	C_TFAP2C(var.3)	22857	0.32477	6291	0.30066	5908	0.3086	6038	0.1932	2.49013e-147	0.04342	3.78525e-82	-0.08944	2.67143e-114
TFAP2B_MA0811.1	TFAP2B	MA0811.1	C_TFAP2A(var.2)	29592	0.28634	7143	0.2709	6711	0.27564	6779	0.16029	1.94594e-148	0.0594	9.71238e-99	-0.04713	5.82779e-93
TFAP2Bvar.2_MA0812.1	TFAP2B(var.2)	MA0812.1	C_TFAP2C(var.2)	28158	0.31021	7502	0.29308	7109	0.29488	7057	0.16299	1.77642e-141	0.07672	2.41257e-107	-0.03414	2.67874e-75
TFAP2Bvar.3_MA0813.1	TFAP2B(var.3)	MA0813.1	C_TFAP2C(var.3)	24122	0.31635	6326	0.29371	6020	0.30223	6171	0.18127	1.34481e-145	0.03485	6.0484e-78	-0.0895	1.16139e-115
TFAP2C_MA0524.2	TFAP2C	MA0524.2	C_TFAP2A(var.2)	28500	0.28258	6793	0.2687	6445	0.27326	6486	0.15491	3.30528e-137	0.05777	8.4581e-98	-0.04482	9.50378e-89
TFAP2Cvar.2_MA0814.2	TFAP2C(var.2)	MA0814.2	C_TFAP2C(var.2)	50817	0.31562	13509	0.29732	12879	0.3032	12899	0.15156	2.40355e-154	0.03721	3.0843e-90	-0.0636	3.79258e-116
TFAP2Cvar.3_MA0815.1	TFAP2C(var.3)	MA0815.1	C_TFAP2C(var.3)	21081	0.33197	5886	0.3064	5544	0.31466	5661	0.19676	3.19103e-146	0.04925	5.40526e-88	-0.08627	1.12668e-108
TFAP2E_MA1569.1	TFAP2E	MA1569.1	C_TFAP2C(var.2)	25161	0.33367	7288	0.31088	6792	0.31307	6767	0.19359	4.37576e-150	0.09672	2.57212e-121	-0.03649	4.32022e-79
TFAP4_MA0691.1	TFAP4	MA0691.1	C_TFAP4	26495	0.18788	3715	0.19192	3965	0.19601	3936	-0.0017	0.0121465	-0.04171	1.86435e-86	-0.03204	1.48087e-74
TFAP4var.2_MA1570.1	TFAP4(var.2)	MA1570.1	C_ATOH7	15299	0.15066	1477	0.16294	1727	0.15581	1511	-0.13529	7.30744e-123	-0.02197	4.60242e-48	0.08046	3.06146e-100
TFCP2_MA0145.3	TFCP2	MA0145.3	C_TFCP2	10079	0.23182	1952	0.24863	2189	0.22692	1851	-0.11006	6.17598e-106	0.0674	8.02681e-82	0.14954	3.33863e-118
TFDP1_MA1122.1	TFDP1	MA1122.1	C_E2F6	28372	0.48385	11855	0.43595	10931	0.44012	10951	0.26547	3.40096e-160	0.13705	3.52377e-131	-0.0522	1.26777e-90
TFE3_MA0831.2	TFE3	MA0831.2	C_ARNT2	13090	0.31792	3257	0.30501	3228	0.30128	3237	0.08112	8.40942e-100	0.03111	2.16836e-60	-0.01762	1.46806e-36
TFEB_MA0692.1	TFEB	MA0692.1	C_ARNT2	17134	0.27503	3650	0.2669	3643	0.26725	3702	0.06692	3.08e-97	0.01238	4.31608e-29	-0.02664	2.11215e-57
TFEC_MA0871.2	TFEC	MA0871.2	C_ARNT2	16427	0.30961	4051	0.29711	3990	0.29893	4094	0.08434	8.52516e-106	-0.00055	0.836982	-0.05211	1.94351e-84
TGIF1_MA0796.1	TGIF1	MA0796.1	C_TGIF2LX	24904	0.17452	3122	0.18013	3342	0.18365	3331	-0.00862	1.02805e-26	-0.03357	5.08234e-79	-0.01913	9.89396e-56
TGIF2_MA0797.1	TGIF2	MA0797.1	C_TGIF2LX	23885	0.17873	3133	0.18331	3273	0.18638	3250	-0.0009	0.0386703	-0.02911	1.13104e-64	-0.02016	7.37215e-53
TGIF2LX_MA1571.1	TGIF2LX	MA1571.1	C_TGIF2LX	17109	0.1879	2429	0.1925	2550	0.19776	2555	-0.00414	3.71393e-05	-0.04699	2.25004e-77	-0.0354	1.69568e-65
TGIF2LY_MA1572.1	TGIF2LY	MA1572.1	C_TGIF2LX	16096	0.18713	2280	0.1925	2406	0.19603	2378	-0.01154	1.52329e-24	-0.0424	5.80248e-75	-0.0258	3.54126e-54
THAP1_MA0597.1	THAP1	MA0597.1	C_THAP1	31612	0.26309	6717	0.2546	6697	0.26128	6690	0.08799	7.67464e-122	-0.00639	1.21386e-20	-0.0613	2.15477e-106
THAP11_MA1573.1	THAP11	MA1573.1	C_THAP11	34040	0.25036	5714	0.24536	5804	0.2451	5854	0.00604	2.81106e-13	-0.04415	2.82165e-90	-0.03967	7.12387e-86
THRB_MA1574.1	THRB	MA1574.1	C_NR2C2	29736	0.19167	4062	0.1877	4056	0.19175	4086	0.04922	1.94844e-98	-0.006	7.8535e-18	-0.03227	4.25155e-81
THRBvar.2_MA1575.1	THRB(var.2)	MA1575.1	C_THRB(var.2)	14440	0.22381	2572	0.22215	2621	0.23058	2709	0.04389	2.33339e-72	-0.05278	9.25377e-80	-0.07461	2.14344e-94
THRBvar.3_MA1576.1	THRB(var.3)	MA1576.1	C_THRB(var.3)	32554	0.19039	4514	0.19165	4730	0.19538	4703	-0.00061	0.00491172	-0.03319	2.76899e-82	-0.02427	3.26422e-64
TLX2_MA1577.1	TLX2	MA1577.1	C_PAX4	9998	0.1516	897	0.1456	851	0.1535	926	0.08049	1.98375e-90	-0.01779	3.56586e-32	-0.06835	1.16178e-83
TP53_MA0106.3	TP53	MA0106.3	C_TP73	16780	0.20609	2633	0.18307	2257	0.18452	2225	0.33818	2.22388e-157	0.24191	3.26104e-152	-0.0111	2.31232e-20
TP63_MA0525.2	TP63	MA0525.2	C_TP63	13670	0.20065	2007	0.18291	1768	0.17626	1677	0.27339	5.45916e-151	0.24603	1.83779e-146	0.04481	2.32509e-83
TP73_MA0861.1	TP73	MA0861.1	C_TP73	16028	0.21229	2593	0.18605	2146	0.18178	2025	0.36106	1.37243e-165	0.30282	4.79888e-158	0.02906	9.49835e-60
TWIST1_MA1123.2	TWIST1	MA1123.2	C_TWIST1	36940	0.16792	4378	0.17473	4807	0.17377	4587	-0.03341	8.59735e-84	-0.01445	8.57713e-50	0.01711	4.24739e-56
Twist2_MA0633.1	Twist2	MA0633.1	C_NEUROG1	18647	0.14753	1713	0.15442	1874	0.14549	1664	-0.05142	7.71904e-88	0.05074	2.35912e-86	0.09308	2.55347e-112
UNCX_MA0721.1	UNCX	MA0721.1	C_MIXL1	10206	0.13198	719	0.13054	762	0.12976	713	-0.00317	0.11853	0.02186	3.04248e-42	0.03204	5.23798e-56
USF1_MA0093.3	USF1	MA0093.3	C_USF2	27677	0.22768	4826	0.2244	4850	0.22648	4761	0.05129	2.04347e-94	0.00612	2.77729e-18	-0.02158	1.95652e-57
USF2_MA0526.3	USF2	MA0526.3	C_USF2	27120	0.23237	4845	0.22805	4852	0.22998	4790	0.05477	6.50029e-93	0.00796	1.78317e-29	-0.02212	1.091e-54
VAX1_MA0722.1	VAX1	MA0722.1	C_PAX4	13095	0.13024	982	0.12651	902	0.1308	981	0.05382	1.68297e-83	0.00606	1.85006e-08	-0.025	2.38531e-47
VAX2_MA0723.1	VAX2	MA0723.1	C_PAX4	9632	0.13369	757	0.12978	709	0.13397	734	0.06238	7.63541e-75	0.01101	7.04506e-18	-0.02646	1.07342e-43
VDR_MA0693.2	VDR	MA0693.2	C_VDR	25685	0.15034	2392	0.1552	2627	0.1512	2414	-0.06091	2.29134e-100	-0.01774	1.3755e-49	0.03377	3.05145e-77
VENTX_MA0724.1	VENTX	MA0724.1	C_VENTX	8459	0.1614	845	0.16255	917	0.1602	855	-0.00461	0.00112408	0.02501	4.22426e-41	0.0358	3.42069e-58
VEZF1_MA1578.1	VEZF1	MA1578.1	C_ZNF740	26919	0.21488	4301	0.19125	3738	0.20727	4179	0.23577	7.28951e-156	-0.00654	2.17347e-20	-0.17343	2.48538e-147
VSX1_MA0725.1	VSX1	MA0725.1	C_PAX4	10651	0.12795	771	0.1238	699	0.12959	789	0.0584	3.50082e-84	-0.008	5.03679e-14	-0.04241	4.93915e-65
VSX2_MA0726.1	VSX2	MA0726.1	C_PAX4	7175	0.13142	544	0.12684	505	0.13321	540	0.07214	1.71446e-77	-0.00802	2.14283e-09	-0.05286	1.56531e-65
Wt1_MA1627.1	Wt1	MA1627.1	C_Wt1	90204	0.30404	21892	0.27755	20193	0.28697	20825	0.21292	8.81826e-183	0.04164	9.06279e-111	-0.1055	1.09183e-150
XBP1_MA0844.1	XBP1	MA0844.1	C_XBP1	8494	0.30705	2068	0.29203	2018	0.28638	1924	0.10834	7.5132e-103	0.1103	1.30933e-103	0.03932	5.28958e-61
YY1_MA0095.2	YY1	MA0095.2	C_YY1	28571	0.22947	4922	0.22749	5188	0.2172	4929	-0.04882	9.48949e-91	0.01425	1.62482e-43	0.05659	3.52668e-98
YY2_MA0748.2	YY2	MA0748.2	C_YY2	14983	0.45086	6222	0.4168	5963	0.40336	5752	0.13096	1.56618e-117	0.12442	7.56724e-119	0.03856	1.84611e-65
ZBED1_MA0749.1	ZBED1	MA0749.1	C_ZBED1	2473	0.27798	525	0.26514	509	0.25951	501	0.04981	4.89383e-44	0.09457	3.19598e-69	0.06585	1.13761e-54
ZBTB12_MA1649.1	ZBTB12	MA1649.1	C_ZBTB12	37764	0.173	4584	0.17656	4880	0.17449	4619	-0.02979	2.81863e-74	-0.00792	9.89188e-27	0.02115	3.02523e-67
ZBTB14_MA1650.1	ZBTB14	MA1650.1	C_ZBTB14	29160	0.52103	13117	0.46331	11926	0.45624	11707	0.3156	2.94125e-179	0.23508	1.2249e-166	0.00711	2.65077e-28
ZBTB18_MA0698.1	ZBTB18	MA0698.1	C_ZBTB18	39363	0.16761	4546	0.1721	4914	0.17067	4666	-0.01192	6.43234e-42	0.00046	0.639673	0.01666	7.82051e-59
ZBTB26_MA1579.1	ZBTB26	MA1579.1	C_ZBTB26	46867	0.18069	6060	0.18198	6238	0.18945	6417	0.01278	6.37349e-52	-0.07368	4.59983e-119	-0.07351	7.01387e-124
ZBTB32_MA1580.1	ZBTB32	MA1580.1	C_ZBTB32	21575	0.15684	2311	0.16823	2598	0.15708	2323	-0.11053	1.55241e-120	0.01659	3.90557e-42	0.10033	5.03511e-116
ZBTB33_MA0527.1	ZBTB33	MA0527.1	C_ZBTB33	8392	0.50886	3586	0.45585	3325	0.44329	3226	0.26024	8.94011e-137	0.20967	2.04677e-127	0.02716	4.18419e-40
ZBTB6_MA1581.1	ZBTB6	MA1581.1	C_ZBTB6	39710	0.23412	7378	0.22826	7305	0.23544	7460	0.07298	8.02172e-116	-0.02428	1.75733e-67	-0.06813	7.6968e-111
ZBTB7A_MA0750.2	ZBTB7A	MA0750.2	C_ETV1	39945	0.36671	11732	0.3441	11465	0.38195	13474	0.13091	3.13655e-146	-0.27813	3.81138e-174	-0.35606	5.38762e-183
ZBTB7B_MA0694.1	ZBTB7B	MA0694.1	C_ZBTB7B	14053	0.2388	2567	0.21868	2293	0.22339	2372	0.17009	3.84753e-131	0.05086	8.7814e-80	-0.06697	2.61277e-91
ZBTB7C_MA0695.1	ZBTB7C	MA0695.1	C_ZBTB7B	17343	0.25155	3339	0.23218	3030	0.23649	3133	0.14685	1.81064e-128	0.02312	5.09665e-50	-0.07763	6.88646e-102
ZEB1_MA0103.3	ZEB1	MA0103.3	C_TCF3	49858	0.2246	9400	0.22317	9468	0.23012	9695	0.04592	3.05064e-98	-0.03971	4.79755e-90	-0.06463	4.50244e-117
ZFP42_MA1651.1	ZFP42	MA1651.1	C_ZFP42	30431	0.23748	5539	0.23401	5761	0.22844	5551	-0.00803	1.93928e-27	0.00491	3.78431e-14	0.01872	9.46893e-55
ZFP57_MA1583.1	ZFP57	MA1583.1	C_ZFP57	6645	0.38212	2238	0.35651	2135	0.35462	2127	0.14727	5.89485e-107	0.08308	6.76587e-83	-0.01812	1.9245e-24
Zfx_MA0146.2	Zfx	MA0146.2	C_Zfx	46158	0.35741	13691	0.33061	12821	0.33706	13056	0.19073	1.51612e-162	0.05411	1.8844e-108	-0.07787	2.31803e-119
ZIC1_MA0696.1	ZIC1	MA0696.1	C_ZIC5	30737	0.31294	8393	0.29397	8023	0.30602	8348	0.14455	4.29738e-149	-0.01799	1.39946e-60	-0.11822	2.22513e-140
Zic1Zic2_MA1628.1	Zic1::Zic2	MA1628.1	C_Zic2	54189	0.25118	11573	0.24724	11547	0.2615	12284	0.06033	5.01183e-116	-0.09258	6.94042e-135	-0.12712	5.77576e-148
Zic2_MA1629.1	Zic2	MA1629.1	C_Zic2	65135	0.22727	12148	0.22492	12245	0.24049	13172	0.06047	5.99647e-122	-0.0923	3.83058e-140	-0.12675	9.16627e-156
ZIC3_MA0697.1	ZIC3	MA0697.1	C_ZIC5	30575	0.32428	8543	0.30054	8058	0.31133	8307	0.17215	4.63976e-149	0.0062	5.30331e-19	-0.11448	1.59495e-131
ZIC4_MA0751.1	ZIC4	MA0751.1	C_ZIC5	29321	0.32522	8476	0.3049	8118	0.31534	8374	0.15099	3.34332e-141	-0.00053	0.690959	-0.10602	7.84899e-126
ZIC5_MA1584.1	ZIC5	MA1584.1	C_ZIC5	30181	0.35536	9438	0.32775	8843	0.33611	9084	0.18935	7.26645e-153	0.038	9.8981e-85	-0.09602	2.3078e-123
ZKSCAN1_MA1585.1	ZKSCAN1	MA1585.1	C_ZKSCAN1	16833	0.19871	2437	0.20009	2600	0.20632	2613	0.00084	0.821774	-0.04927	3.37573e-84	-0.041	1.84249e-76
ZKSCAN5_MA1652.1	ZKSCAN5	MA1652.1	C_ZKSCAN5	74142	0.2189	12399	0.20842	11985	0.23126	13611	0.11659	2.47746e-150	-0.13318	6.04623e-154	-0.20502	2.15783e-181
ZNF135_MA1587.1	ZNF135	MA1587.1	C_ZNF135	44935	0.23696	8170	0.22842	8012	0.23043	7916	0.03942	8.11782e-96	-0.00908	5.50258e-29	-0.02892	1.08724e-81
ZNF136_MA1588.1	ZNF136	MA1588.1	C_ZNF136	24758	0.16166	2631	0.16441	2834	0.16579	2804	-0.00851	8.19544e-23	-0.02366	2.87426e-60	-0.00927	1.37454e-32
ZNF140_MA1589.1	ZNF140	MA1589.1	C_ZNF140	25422	0.20846	3916	0.20403	3948	0.21157	4168	0.0403	4.37387e-82	-0.05389	1.64656e-93	-0.07385	1.01144e-105
ZNF143_MA0088.2	ZNF143	MA0088.2	C_ZNF143	25288	0.22813	3921	0.22	3902	0.22316	3982	0.07011	3.21876e-105	-0.00653	1.56108e-12	-0.04809	9.38179e-89
ZNF148_MA1653.1	ZNF148	MA1653.1	C_ZNF148	112193	0.3695	32968	0.3337	30301	0.34508	31269	0.24667	1.08244e-196	0.05044	1.57002e-120	-0.12307	8.62025e-156
ZNF16_MA1654.1	ZNF16	MA1654.1	C_ZNF16	44797	0.20743	6970	0.20178	6946	0.21152	7221	0.07738	7.3612e-121	-0.03976	5.50886e-92	-0.08656	1.13296e-128
ZNF24_MA1124.1	ZNF24	MA1124.1	C_ZNF24	27591	0.15904	2943	0.15685	2951	0.15468	2809	0.04353	5.41606e-85	0.06585	5.68346e-103	0.04178	5.80609e-84
ZNF263_MA0528.2	ZNF263	MA0528.2	C_ZNF263	85176	0.30032	20506	0.28018	19440	0.29303	20196	0.16244	9.72789e-167	-0.02049	2.56582e-79	-0.12843	9.62105e-158
ZNF274_MA1592.1	ZNF274	MA1592.1	C_ZNF274	26292	0.18289	3366	0.18159	3456	0.18236	3298	0.03401	4.99989e-70	0.01059	1.08281e-33	-0.0056	1.06355e-16
Znf281_MA1630.1	Znf281	MA1630.1	C_Wt1	61109	0.25008	12084	0.2308	11198	0.24494	12014	0.18513	5.23664e-166	-0.02701	3.99673e-83	-0.15327	1.02179e-156
ZNF282_MA1154.1	ZNF282	MA1154.1	C_ZNF282	24388	0.18155	3160	0.17644	3123	0.18751	3350	0.07552	1.76303e-103	-0.05298	6.49823e-93	-0.09754	7.31996e-119
ZNF317_MA1593.1	ZNF317	MA1593.1	C_ZNF317	46292	0.17726	6045	0.18416	6571	0.18557	6329	-0.03036	1.95475e-83	-0.0373	1.65244e-91	-0.00764	2.20739e-30
ZNF341_MA1655.1	ZNF341	MA1655.1	C_ZNF341	37161	0.21618	6262	0.21545	6457	0.21916	6429	0.02952	1.06987e-78	-0.01813	1.51249e-59	-0.03091	2.56659e-74
ZNF354C_MA0130.1	ZNF354C	MA0130.1	C_ZNF354C	44219	0.17327	5240	0.17548	5573	0.17693	5541	-0.01351	8.9512e-47	-0.02628	2.76894e-76	-0.00842	2.29237e-29
ZNF382_MA1594.1	ZNF382	MA1594.1	C_ZNF382	24068	0.17525	2979	0.17854	3114	0.18038	3116	-0.01948	6.46015e-49	-0.02978	5.61444e-66	-0.00773	2.37845e-19
ZNF384_MA1125.1	ZNF384	MA1125.1	C_ZNF384	57736	0.12448	3961	0.13252	4558	0.12256	3912	-0.14091	6.57792e-153	0.00694	6.65018e-31	0.11448	1.08752e-142
ZNF410_MA0752.1	ZNF410	MA0752.1	C_ZNF410	15201	0.15816	1481	0.163	1647	0.15607	1503	-0.04693	4.41254e-83	0.02683	1.56301e-56	0.06645	1.58785e-95
Znf423_MA0116.1	Znf423	MA0116.1	C_Znf423	23643	0.22538	4274	0.21841	4283	0.23045	4548	0.08911	2.32964e-115	-0.04869	9.12704e-91	-0.1063	3.22403e-126
ZNF449_MA1656.1	ZNF449	MA1656.1	C_ZNF449	39329	0.25525	7737	0.24247	7429	0.25247	7686	0.11785	2.77052e-139	-0.00286	2.33661e-08	-0.07975	9.0998e-127
ZNF460_MA1596.1	ZNF460	MA1596.1	C_ZNF460	89144	0.33552	24837	0.30895	23062	0.31467	23334	0.16578	3.63554e-167	0.04552	3.20272e-114	-0.06722	2.0222e-137
ZNF528_MA1597.1	ZNF528	MA1597.1	C_ZNF528	41795	0.18977	5887	0.18813	5978	0.20508	6560	0.05355	1.37046e-103	-0.12565	1.05681e-139	-0.15281	3.97953e-148
ZNF652_MA1657.1	ZNF652	MA1657.1	C_ZNF652	23213	0.14806	2178	0.15353	2408	0.14469	2116	-0.05857	3.41293e-95	0.03548	1.92746e-78	0.08309	3.44232e-113
ZNF682_MA1599.1	ZNF682	MA1599.1	C_ZNF682	39628	0.3489	10415	0.32209	9806	0.33364	10245	0.18599	1.18368e-157	0.02221	3.83021e-67	-0.10585	8.02941e-132
ZNF684_MA1600.1	ZNF684	MA1600.1	C_ZNF684	36358	0.21606	5881	0.20868	5850	0.21839	6119	0.09592	2.14756e-130	-0.02971	1.93182e-83	-0.09019	2.34158e-127
ZNF740_MA0753.2	ZNF740	MA0753.2	C_ZNF740	67311	0.28828	15139	0.25872	13594	0.27165	14515	0.24588	4.13885e-178	0.03493	1.24131e-99	-0.13808	6.91109e-155
ZNF75D_MA1601.1	ZNF75D	MA1601.1	C_ZNF75D	42555	0.20029	6273	0.1945	6169	0.2051	6456	0.09327	3.09798e-135	-0.03926	2.84313e-97	-0.09728	2.36142e-133
ZSCAN29_MA1602.1	ZSCAN29	MA1602.1	C_ZSCAN29	14590	0.1923	2117	0.19559	2179	0.19583	2099	-0.04515	6.36477e-73	-0.04272	1.48803e-70	-0.00178	0.0501096
ZSCAN4_MA1155.1	ZSCAN4	MA1155.1	C_ZSCAN4	58061	0.16078	6036	0.15955	6142	0.15583	5781	0.06045	4.90997e-117	0.07641	2.62766e-122	0.04056	2.78929e-95
