# Supplementary material for: ETV4 mediates dosage-dependent prostate tumor initiation and cooperates with p53 loss to generate prostate cancer
Source: Sci Adv. 2023 Apr 5;9(14):eadc9446. doi: 10.1126/sciadv.adc9446 (PMC10075989; doi:10.1126/sciadv.adc9446)
Supplement: Supplementary file 2 — Tables S1 to S9 [file sciadv.adc9446_tables_s1_to_s9.zip › adc9446_Table_S3.xlsx]

## Sheet: Custom gene sets
Table S3. Custom gene sets.
Supplementary Table 2. Custom gene sets.
VCAP-ERGsi-DN-2fold-Tomlins	na	ANXA10	A_23_P395705	A_24_P548264	A_24_P686243	A_24_P821146	A_24_P917668	A_32_P102627	A_32_P116088	A_32_P210193	A_32_P218823	A_32_P225328	A_32_P61708	AA906057	ACSL6	ACTA2	ADAM7	AF085902	AF258585	AGPAT4	AK000257	AK002210	AK022346	AK023572	AK026195	AK026659	AK131023	AKR1B10	AL110257	AL137566	ANXA1	ANXA13	APOL3	ARHGDIB	ASZ1	ATP8A2	AW389914	AY358248	BATF	BC025775	BC036599	BE710618	BE930053	BE968596	BF663308	BTNL9	BX098660	BX433326	BX538272
VCAP-ERGLenti-UP2-fold	na	CXCL11	SPARC	tcag7.977	S100P	LIX1	MMP1	TMEM200A	COL14A1	CHODL	CD52	REG4	LIPG	CLIC5	CAMP	TLR4	UGT2B7	DCLK1	FST	CEACAM1	PECAM1	PCDH12	TAC1	KIAA0087	LOC439938	MRAP2	SLPI	C4orf19	NOX1	SAA1	IL33	CSPG4	CXCL2	DUSP6	HPGD	CAV1	PF4	PRR15	CCL15	ERG	BMX	WFDC5	HP	SIPA1L2	ART3	FGL1	DBC1	SOX11	LY96
hiMYC-P05-DN2-fold	na	1110003E01RIK	1110054M08RIK	1110057K04RIK	1600029D21RIK	2310004N24RIK	4931406C07RIK	ACE	ACP1	ACSS1	ACTA1	ADH1	ADIPOR2	ADRB3	AGR2	AK3	AKAP8L	ALAD	ALDH1A1	ALDH2	ALG2	ALOX12	AMD1	EIF4EBP3	ANKS3	ASNS	ATP1A1	ATP2A2	ATP2C1	ATP6V0D1	ATXN10	AZGP1	B3GNT2	BCAS3	BCL7B	BGLAP-RS1	BGLAP1	BMP7	BRE	CAPN1	CA2	CD59A	CDS2	CEACAM1	CEACAM1	CHMP2A	CHMP4B /// LOC674706	CLDN4	COPA
hiMYC-P05-UP2-fold	na	SRCAP	RPS24	CAMP	D18ERTD232E	2310014H01RIK	DUSP2	SLC23A3	UTP14A	CCNB2	RPS15A	PLEKHH1	COL4A4	DPP7	RSPH1	RPL18	GRWD1	SH3GLB1	HOXA10	NOP56	SMO	ABCB9	RPL36A	SNRPG	LOC100045677	ACY1	BYSL	SOX17	2410004N09RIK	STK24	RPS18	UBN1	SOAT2	D17892	CCRN4L	GGH	AHCY	IGTP	RAB21	PFN1	NME1	POLR2A	PLSCR1	TCRA	F9	GM10693 /// GM15448 /// LILRB3 /// PIRA1 /// PIRA11 /// PIRA2 /// PIRA3 /// PIRA4 /// PIRA6 /// PIRA7	GM1418 /// GM1499 /// GM8760 /// IGK-C /// IGKV4-71	CEBPA	CPAMD8 /// MUG-PS1 /// MUG1 /// MUG4
ERG-in-POBR-FDR005-1.5-Fold-UP	na	EGFP	LMAN1L	FBP1	OTOP1	AQP5	ATP2A3	ALDH1L2	LOC100046616	ALDOC	NKX3-1	PBSN	BACE2	PDE2A	GDF15	FAIM2	KANK4	CRELD2	WARS	CHRNB1	CP	DNAJC3	UNC5B	CXCR1	TECPR1	TMEM97	APBB2	GPR110	SERPINE2	MACROD1	DBC1	DEFB48	APOBEC1	MTHFD2	RASL11A	D17WSU104E	TIAM2	MIA1	WISP1	SLC38A10	LOC666403	HSD3B7	IFITM2	PLAT	FKBP2	CCL11	H2-BL	TULP4	MEGF11
ERG-in-POBR-FDR005-1.5-Fold-DN	na	ANK3	PHC1	CADM1	DCP1B	ABCD3	NME5	RGS9BP	FAM83F	BCL2L13	HR	LOC100046775	RAB38	3110021A11RIK	ZFP612	PPM1K	TRIM2	LRRC31	NFE2L3	CGN	HABP2	RXRG	LOC674427	PRDX6	CCRN4L	ALG9	LOC677375	LOC100047261	MAPK11	ZFP36L1	FZD5	FBXW27	UBE2I	EPB4.1L4B	RASGRF1	B230213E18RIK	ASXL3	ADCY8	KRT8	KCNK5	DNASE1L2	MUC1	SECTM1B	UTS2R	EME2	TRPV6	SLC9A2	RAP1GAP2	NDUFB10
MM-Prostate-PTENinERGneg-P0.005-2fold-UP	na	0610012G03RIK	0610037M15RIK	1110017F19RIK	1190002F15RIK	1190003J15RIK	1300014I06RIK	1600029O10RIK	1700052O22RIK	1700066B19RIK	1700124P09RIK	1810007E14RIK	1810011H11RIK	1810011O10RIK	1810037I17RIK	2010001P08RIK	2010016I18RIK	2010305C02RIK	2010308M01RIK	2010317E24RIK	2200001I15RIK	2200002D01RIK	2210415F13RIK	2210420J11RIK	2310006M14RIK	2310007B03RIK	2310014D11RIK	2310047D13RIK	2510049J12RIK	2610307O08RIK	2610528A11RIK	2700033K02RIK	2810417H13RIK	3000004C01RIK	4632417K18RIK	4732462B05RIK	4732474O15RIK	4833440I11RIK	4930403C10RIK	4930503B20RIK	4930547N16RIK	4930583H14RIK	4930599N23RIK	4933403G17RIK	4933409F16RIK	5730559C18RIK	5830411I20	8030402P03RIK	9030605H24RIK
MM-Prostate-PTENinERGneg-P0.005-2fold-DN	na	1110007L15RIK	1200015N20RIK	1700015E05RIK	1700054O13RIK	1810028F09RIK	1810041L15RIK	1810064L21RIK	1810074P20RIK	2010007H06RIK	2310057J16RIK	2900060P06RIK	3110023E09RIK	4432416J03RIK	4922501C03RIK	4930412O13RIK	4930511J15RIK	6230400G14RIK	6330403K07RIK	6330514E22RIK	8030451F13RIK	9330162L04RIK	9830166G06RIK	A030011A13RIK	A230005G17RIK	A4GALT	AARD	ABCA8A	ACAD10	ACE	ACOT1	ACSL3	ALOXE3	AMY1	AMY2-2	ANK2	APH1A	ARHGAP20	ARHGAP28	ART3	ATOH8	ATP2C1	ATP6V1C2	ATP6V1G2	AU023871	AW120700	AW124722	AXIN2	AY761184
ETV4_AAA-ATAC-25-fold	Mouse	RNASE10	GM10248	MIR181C	GTF3C2	STXBP1	GTF3C1	MARK4	MID1	XIAP	9130019P16RIK	PRDM5	SGK3	NRXN3	EAR2	KLHL13	MIR701	1700012D14RIK	CAP2	CUBN	TEX29	DOCK9	SETX	BEND4	FUNDC1	TBL1X	6820431F20RIK	C1GALT1C1	RAB11FIP2	SH3KBP1	ARHGAP12	9430020K01RIK	NIFK	HABP2	KIF9	PDZD8	GRIA3	FSCN1	ADGRG3	MMP8	CD55B	ZFP362	EXOC4	PLS3	NECTIN3	CTLA2B	1700020N01RIK	FGGY	PDHA2
ETV4_AAA-ATAC-16-fold	Mouse	RNASE10	GM10248	MIR181C	GTF3C2	STXBP1	GTF3C1	MARK4	MID1	XIAP	9130019P16RIK	PRDM5	SGK3	NRXN3	EAR2	KLHL13	MIR701	1700012D14RIK	CAP2	CUBN	TEX29	DOCK9	SETX	BEND4	FUNDC1	TBL1X	6820431F20RIK	C1GALT1C1	RAB11FIP2	SH3KBP1	ARHGAP12	9430020K01RIK	NIFK	HABP2	KIF9	PDZD8	GRIA3	FSCN1	ADGRG3	MMP8	CD55B	ZFP362	EXOC4	PLS3	NECTIN3	CTLA2B	1700020N01RIK	FGGY	PDHA2
TCGA_Cancer_UP_50%absolute_FDR0.01_4-fold	na	HOXC6	hsa-mir-375 hsa-mir-375	HPN	hsa-mir-183 hsa-mir-183	UBE2C	hsa-mir-182 hsa-mir-182	CDCA8	EPHA10	HJURP	CGREF1	SGEF	SIM2	DLX1	hsa-mir-200c hsa-mir-20	BUB1B	KIF4A	CENPA	hsa-mir-92a-1 hsa-mir-9	TPX2	HOXC4	GTSE1	NCAPG	EZH2	SKA3	MYBL2	hsa-mir-96 hsa-mir-96	MKI67	MELK	RRM2	CENPF	hsa-mir-93 hsa-mir-93	TROAP	STX19	DLGAP5	NKX2-3	HOXC5	KIF20A	PLK1	FOXM1	BIRC5	CDC25C	DIAPH3	IQGAP3	HMMR	DLX2	NEIL3	CCNA2	FAM64A
377-Senescence	na	ACSS2	ADAM11	ADAMTS10	ADCY2	ADH5	ADIPOR2	AEBP2	AFF1	AHNAK	AIFM2	AKAP13	ALDH16A1	AMOTL2	ANUBL1	ANXA3	ANXA4	ANXA5	APOD	APP	ARF6	ARL11	ARPC5L	ASPA	ASS1	ATF1	ATM	ATP1B2	ATP5A1	ATP5C1	ATP5F1	ATP5G1	ATP5G3	ATP5J	ATR	AXIN2	B2M	BCL2L13	BGN	BLM	BMI1	BMP5	BRCA1	BSDC1	BUB3	C11orf63	C12orf35	C16orf33	C1QA
ETV4FUS_LUMINAL3_SHARED_UP	0	ABCA3	ABCE1	ABCG1	ACIN1	ACP6	ACSL3	ACTG1	ACTL6A	ADARB1	ADO	AGK	AGPAT3	AGPAT5	AHCY	AIDA	AIFM1	AKR1A1	AKT2	ALB	ALDOB	ALG13	ALG3	ALG8	ANAPC5	ANKRD10	APEX1	APLP2	APOE	ARF6	ARHGDIA	ARL6IP1	ASRGL1	ASXL1	ATAD2	ATAD3A	ATP13A3	ATP2C1	ATP6AP1	ATP6V0E2	ATP6V1C1	ATP6V1G1	ATXN7L3B	AXIN1	B3GAT3	BAX	BAZ1A	BBOX1	BCAM
FISCHER_DIRECT_P53_TARGETS_META_ANALYSIS	> Genes directly bound and regulated by TP53[GeneID=7157].	ABCA12	ABCB6	ACER2	ACTA2	ADCK3	AEN	AGBL5	AK3	AKAP9	ALDH1A3	AMZ2	ANKRA2	ANXA4	APAF1	APOBEC3C	APOD	ARAP1	ARFGEF2	ARHGAP42	ASCC3	ASTN2	ATF3	BAX	BBC3	BBS2	BCL10	BCL2L1	BCL6	BCL9L	BHLHE40	BLCAP	BLOC1S2	BRMS1L	BTBD10	BTG1	BTG2	C10orf32	C12orf45	C12orf5	C17orf82	C17orf89	CCDC90B	CCNG1	CD82	CDC42SE1	CDH8	CDKN1A	CEL
Prostate_p005_2_fold_up	Human	SEMG2	SEMG1	EDDM3A	PATE1	PATE4	PIP	CRISP1	AQP2	TMEM114	PAEP	CLDN2	PAX2	EDDM3B	SLC13A2	PATE2	GRXCR1	PATE3	LHX1	SLC26A3	GPR149	SIM1	SPINK2	DEFB129	LOC100506421	KCNJ16	LCN1	CYP4F8	GPR128	SLCO4C1	CRISP3	HOXB8	POU3F3	DEFB131	FAM3D	MUC6	SLC28A3	NPFFR2	PKD1L2	FUT6	ACSL6	RASAL1	TMPRSS11A	ADTRP	EMX2	MCF2	LOC201477	SULT2A1	HOXB-AS3
Prostate_p005_2_fold_down	Human	CLDN5	PKIG	LOC729178	COL8A1	TLN1	TUBB2B	AGAP8	CCNH	WASF3	HSD17B7P2	CTXN1	TSC22D1-AS1	SLC35F1	NR2E3	EDNRB	PI4KAP1	TEX14	CD99P1	STEAP4	BTNL9	KCNMB4	C12orf5	PARP15	ARL17A	MON1B	RSU1	TMEM165	IFFO1	LIMS2	CAPRIN2	OSTBETA	LINC00176	VPS37A	KANK2	SLC19A3	CDC42EP3	HRH2	PRKCQ	FADS1	BMP8A	CHUK	NSUN5P2	VGLL3	FAM156A	ZNF767	WWTR1	CYP2D7P1	SYCE2
[truncated: 1,722 more columns]
