# Supplementary material for: ETV4 mediates dosage-dependent prostate tumor initiation and cooperates with p53 loss to generate prostate cancer
Source: Sci Adv. 2023 Apr 5;9(14):eadc9446. doi: 10.1126/sciadv.adc9446 (PMC10075989; doi:10.1126/sciadv.adc9446)
Supplement: Supplementary file 2 — Tables S1 to S9 [file sciadv.adc9446_tables_s1_to_s9.zip › adc9446_Table_S4.csv]

Table S4. Rank genes in clusters
	0_n	0_l	0_s	0_p	1_n	1_l	1_s	1_p	2_n	2_l	2_s	2_p	3_n	3_l	3_s	3_p	4_n	4_l	4_s	4_p	5_n	5_l	5_s	5_p	6_n	6_l	6_s	6_p	7_n	7_l	7_s	7_p	8_n	8_l	8_s	8_p	9_n	9_l	9_s	9_p	10_n	10_l	10_s	10_p	11_n	11_l	11_s	11_p	12_n
0	Krt15	3.9535234	181.03682	0	Dcn	4.7651653	245.01715	0	Sfn	5.335963	323.38818	0	Sfn	4.324336	177.02354	0	Cd24a	4.131433	194.63354	0	Bgn	4.7743173	242.86542	0	Lgals1	3.4206586	114.93553	0	C1qb	8.142829	330.5939	0	Pate4	8.342568	235.45126	0	Tgm4	8.2291355	387.53918	0	Krt18	2.1707234	71.410904	0	Tmsb10	3.0741465	166.23746	0	Fcer1g
1	Fxyd3	3.208509	177.38286	0	Serping1	4.564917	191.18117	0	Krt15	5.0374823	219.66779	0	Krt15	4.2449517	150.336	0	Spint2	2.9391065	184.78731	0	Lgals1	4.212343	206.74074	0	Igfbp7	3.3387034	105.42225	0	C1qa	8.24912	284.1717	0	Svs5	7.7532454	221.95906	0	9530053A07Rik	8.745862	247.89049	0	9530002B09Rik	5.4666405	70.45071	0	H2-K1	2.6629324	138.9269	0	Tyrobp
2	Hspb1	2.9606128	161.29373	0	Timp2	3.2004557	152.57506	0	Lgals7	4.9221697	197.9258	0	Fxyd3	2.8950415	120.16571	0	EGFP3UTR	5.100942	159.1361	0	Nbl1	4.872259	201.53046	0	Gsn	3.877441	102.71942	0	C1qc	7.989475	255.0594	0	Cdo1	7.2275124	201.94139	0	Pbsn	7.7233458	190.27138	0	Dnajc10	2.9184356	60.76589	0	B2m	1.7703607	127.398056	0	Lyz2
3	Apoe	2.7133482	146.80171	0	Gsn	4.5594745	141.71411	0	Fxyd3	3.3307223	169.33069	0	Apoe	2.8136482	115.78929	0	Cystm1	3.0566382	145.56567	0	Ifitm1	5.1024175	171.89638	0	Bgn	3.5331757	98.33095	0	Cd74	8.625034	247.29547	0	Cd52	4.953416	149.8146	0	Gm5615	7.4545155	160.0339	0	Cystm1	2.626377	60.57986	0	H2-D1	2.3715122	126.49924	0	Ftl1
4	Cbr2	2.9289415	114.58791	0	Igfbp6	4.4675345	132.73232	0	Tnfrsf12a	2.485259	148.6086	0	Lgals7	3.813697	109.37665	0	Smagp	4.2446136	141.90404	0	Igfbp7	3.6656778	169.46295	0	Mgp	3.8716586	84.29516	0	Fcer1g	6.054452	235.24911	0	Serpine2	3.6563866	132.604	0	Prdx6	4.3936973	143.02362	0	Defb50	4.370946	58.76486	0	Srgn	3.9484246	122.56359	0	Ctss
5	Hbegf	2.372631	113.17835	0	Vim	3.1127312	121.34121	0	Anxa2	2.674952	146.2121	0	Tnfrsf12a	2.3098595	107.19434	0	Epcam	3.275882	140.6187	0	Serping1	3.8193367	155.93748	0	Dcn	3.0370555	83.67782	0	Tyrobp	5.902004	208.9616	0	Svs2	7.4802413	112.59171	0	9530002B09Rik	5.8326955	114.67032	0	Krt19	2.9844525	58.389496	0	Cd52	3.8138134	119.30404	0	Cyba
6	Perp	2.4589581	110.852036	0	Col1a2	4.3955455	120.692924	0	Krt5	3.7194023	127.406586	0	Tpm1	2.5469375	100.942184	0	Ehd4	3.7277544	128.25983	0	Gsn	3.5901425	142.42467	0	Col1a2	3.3475304	81.0464	0	Ctss	6.7604218	193.27441	0	Tspan1	3.1467128	94.17173	0	Dnajc10	3.8828137	107.08216	0	H2afj	1.8957984	57.976604	0	Rps15a	1.6021925	108.9262	0	Fth1
7	Aldh1a1	2.5468788	110.4514	0	Gpx3	5.548548	120.350235	0	Krt14	4.5497236	124.08197	0	Krt5	3.1465952	96.15823	0	Krt18	2.9855173	124.594604	0	Rarres2	4.066847	140.53606	0	Serping1	3.0520782	80.1599	0	H2-Ab1	7.6654353	189.6547	0	Clu	3.4652605	84.81355	0	Rnase1	6.375271	104.67919	0	Prdx6	2.1531396	55.03491	0	Vps37b	4.348039	99.84444	0	Tmsb4x
8	Rpl13	0.97095436	109.00932	0	Fbln1	5.1050205	112.87491	0	Plaur	3.4919484	122.70763	0	Actg1	1.7275393	91.69985	0	Nans	3.8917181	124.59139	0	Mmp2	4.5034285	139.42162	0	Sparc	2.6637826	76.79245	0	H2-Aa	8.025333	189.31976	0	Cldn3	2.75851	79.840454	0	Agr2	5.342377	104.49516	0	Spint2	1.9378885	54.162216	0	Ifngr1	4.41817	95.13337	0	Cd52
9	Rps18	1.131084	107.33809	0	Sparc	3.456564	110.388626	0	Tpm1	2.6536627	121.41508	0	Krt14	3.792369	91.19376	0	Cldn3	3.6009881	117.43944	0	Mfge8	4.046832	136.85419	0	Serpinh1	2.7355025	76.60497	0	Cd14	7.8816586	171.3339	0	Elf5	6.8560658	78.19418	0	Akr1b3	3.6428323	98.8824	0	Tspan1	2.889895	52.3232	0	Cotl1	3.7619534	93.84086	0	Alox5ap
10	Lgals7	3.02507	106.18297	0	Dpt	5.9777827	110.27349	0	S100a11	2.15914	119.816475	0	Perp	2.3369398	82.187965	0	Ctsh	4.0980678	117.19982	0	S100a6	2.8451612	133.03175	0	Col1a1	3.3298879	75.921326	0	Lgmn	4.9785857	143.33957	0	B2m	1.9856797	74.850235	0	Gm37223	7.936625	98.59697	0	Agr2	3.0125837	48.978268	0	Nkg7	10.50299	92.038124	0	Lgals3
11	Rps27	1.0934966	103.78698	0	C3	6.652091	108.67693	0	S100a10	2.3563104	113.38542	0	Tuba1c	2.0864582	81.660286	0	Dusp6	3.4299893	115.9043	0	Ifitm2	2.1421375	128.67303	0	Igfbp6	3.5438156	75.51332	0	Fth1	2.6910915	141.3337	0	Pdzk1ip1	4.2591033	72.3111	0	C1rb	7.604738	98.390396	0	P4hb	1.8105122	48.875557	0	Rgs1	6.022104	91.5754	0	Cd14
12	Krt5	2.9269743	102.43782	0	Lgals1	2.9128184	106.20106	0	Actg1	1.7846216	109.410645	0	Hbegf	2.3948052	80.85411	0	Tceal9	2.0951526	110.688644	0	Serpinh1	3.2131205	124.101295	0	Nbl1	2.9543364	71.77293	0	Ctsb	3.5515933	138.70236	0	Bpgm	5.2243466	71.95843	0	Fkbp2	2.9874158	81.08823	0	Azgp1	4.124597	48.475025	0	Hcst	6.3328633	91.55015	0	Srgn
13	Oat	1.9606549	101.94439	0	Igfbp7	2.8521173	102.04754	0	Fosl1	2.8734894	108.89445	0	Cldn4	2.4378617	76.68541	0	Rab11a	2.4793203	106.20694	0	Mgp	4.7713766	122.25301	0	Junb	1.9191047	66.917946	0	Cst3	2.3861232	137.37192	0	Cwh43	5.241562	68.22067	0	Mt1	2.2539308	80.33924	0	Pgap2	2.3876433	47.69295	0	Il2rb	7.39602	91.28498	0	Ctsb
14	Defb1	2.6860087	99.51527	0	Ccdc80	5.356491	95.22694	0	S100a6	2.3457656	108.10731	0	Tmem176b	1.6865501	76.387886	0	1110008F13Rik	2.4463248	105.343445	0	Olfml3	4.2751603	121.650345	0	Gadd45g	2.6549547	65.49249	0	Ftl1	2.3702073	134.64108	0	Sec11c	1.9244117	67.78868	0	Ssr4	2.6336977	79.80282	0	Krt8	1.9254422	46.044575	0	Rac2	5.279571	91.19945	0	Hmox1
15	Defb50	3.4708333	96.91219	0	C1s1	3.851642	95.039764	0	Sfr1	2.5305488	105.863625	0	Hspb1	2.0046077	74.73327	0	Tcn2	3.7724407	105.15594	0	Sparc	2.8807912	121.29447	0	Selenom	2.4909854	64.18576	0	Csf1r	6.214526	122.7288	0	Serp1	1.8148711	67.5893	0	H2afj	2.341622	78.4553	0	Tgm4	3.83991	44.929462	1.66256375847356e-310	Laptm5	4.1803217	90.7336	0	Crip1
16	Tmem176b	1.6760014	96.90645	0	Lum	6.1117587	94.18026	0	Perp	2.4661982	104.95739	0	Cd9	1.3384598	74.57515	0	Odc1	3.8287828	102.95601	0	Cd63	1.8564787	119.015526	0	Tcf21	3.2286036	64.1564	0	Bcl2a1b	5.7984467	121.17825	0	Nucb2	2.9182713	66.9745	0	Pdia6	2.7489045	77.126396	0	Pigr	3.7537541	44.503963	2.44E-305	Selplg	5.6249437	83.24479	0	Cd53
17	Rps28	1.0493069	96.58869	0	Sparcl1	3.9939244	93.470406	0	Klf5	2.951598	103.944695	0	Atp1a1	1.5814931	73.347206	0	Tspan8	4.1153708	101.00248	0	Cygb	3.8386881	117.136375	0	Egr1	2.1480484	62.427185	0	Unc93b1	4.852876	118.73502	0	Tspan8	2.558664	65.375885	0	Tmed3	2.8393867	76.5962	0	Rnase1	4.1902075	44.442	1.23E-304	Ccl5	9.329792	81.8113	0	Laptm5
18	Dcn	2.015097	96.22949	0	Aebp1	3.6109183	92.7959	0	Sdc1	2.8148794	100.18022	0	Anxa2	1.592552	73.23006	0	Rnf149	3.0717647	98.568436	0	Tcf21	4.1562943	117.10035	0	Crispld2	3.091188	61.860638	0	Lyz2	6.456315	118.290344	0	Defb42	6.092952	63.530674	0	Gsdma	6.6518683	76.34811	0	Cldn3	2.159587	44.154316	1.18E-306	Tmsb4x	1.4708769	81.64961	0	Psap
19	Hmgb2	1.9976257	94.29064	0	Rnase4	2.908981	92.54854	0	Gsto1	2.9040828	98.67288	0	S100a10	1.6833321	71.14064	0	Tmem183a	3.433563	97.765045	0	Crispld2	4.178628	113.53019	0	Rarres2	2.70352	60.858387	0	Laptm5	4.3834624	116.027916	0	Ggt1	3.7841547	63.014374	0	Man1a	3.4012272	74.73145	0	Hoxb13	2.3785913	41.3104	7.24E-275	H2-Q7	4.5279207	80.31315	0	Ccl6
20	Rps15	1.0007187	92.46778	0	Mfap5	4.501431	91.6588	0	Tuba1c	2.0868587	98.01705	0	Gsto1	2.4360883	70.62786	0	Serinc3	1.6017427	96.699974	0	Wif1	6.5646596	113.32544	0	Zbtb20	2.2372396	60.534466	0	Apoe	4.4614677	115.84957	0	Akr1b3	1.8374149	60.100365	0	Tst	4.556542	73.06379	0	5330417C22Rik	3.256656	39.83116	6.44E-259	Crem	3.416073	77.107704	0	Sh3bgrl3
21	Rps8	0.94564766	90.41698	0	Gas1	5.661489	90.74153	0	Cd9	1.4782673	96.61997	0	Tmem176a	1.7284361	68.45308	0	Tpd52	2.4339027	96.367256	0	Rorb	5.331315	106.56237	0	Id3	2.0674083	59.392883	0	Ly86	6.3538303	115.745316	0	Plac8	2.5398417	58.410503	0	Spint2	2.1543531	71.11896	0	Oit1	3.4274557	39.620777	8.42E-257	Rps24	1.2007269	76.3878	0	Ctsz
22	Stmn1	2.4704566	90.01759	0	Serpinh1	2.7066045	88.06255	0	Bcam	2.8177323	96.03022	0	Palld	2.586906	67.97084	0	Ptp4a2	1.9845448	94.9572	0	Matn2	3.6367342	106.22667	0	Col3a1	3.028464	59.05513	0	Ctsz	3.5380564	114.951935	0	Cd24a	1.8222467	56.686073	0	Fkbp11	4.273897	70.23221	0	Tspan13	1.907893	39.22117	3.82E-256	AW112010	5.0903764	76.15186	0	Atox1
23	Aldh2	1.5249277	89.63494	0	Ogn	5.624826	87.96755	0	Eif6	2.0691056	95.15156	0	Bcam	2.354299	67.055115	0	Qsox1	3.9068913	93.55358	0	Efemp1	4.0566034	103.81835	0	Fxyd1	2.6437395	57.112385	0	Srgn	3.9774046	113.470245	0	Spint2	1.4648325	56.667904	0	Tspan1	3.4480417	70.09788	0	Chka	1.8782529	38.96629	2.25E-252	Ptpn18	4.107406	74.773575	0	Fxyd5
24	Sfn	2.4595408	89.45023	0	Lrp1	3.3441184	87.810616	0	Epcam	2.2152538	93.75712	0	Dusp6	2.3288805	66.37418	0	Tspan13	3.3769674	92.65913	0	Ltbp4	2.7444642	102.46746	0	Tshz2	2.226432	55.88615	0	Cxcl16	3.9647982	109.41363	0	Rcn1	1.6893481	56.268993	0	Azgp1	5.124695	69.87837	0	Fkbp2	1.7123551	38.899	1.01E-251	Rps27	1.0444498	74.70323	0	Ccl9
25	Atpif1	1.4330035	89.09312	0	Clec3b	6.716841	87.30524	0	Serpinb5	3.4147904	91.543015	0	Fosl1	2.2808368	65.65622	0	Slc38a1	3.9971542	92.53119	0	Ifitm3	1.6825596	102.11039	0	Timp2	1.7414128	55.56795	0	Ctsc	4.081409	106.329315	0	Svs4	4.308544	55.875698	0	Sec61b	2.0861182	68.59705	0	Pbsn	3.2309759	38.768585	2.36E-249	Fau	0.94880354	74.664406	0	Cybb
26	Cldn4	2.1733084	88.94765	0	Col3a1	4.441526	87.2436	0	Plet1	3.45779	91.41271	0	Dstn	1.3631928	65.313736	0	Smim14	1.8913522	90.98839	0	Zbtb20	2.4510646	101.95826	0	Ltbp4	2.1528578	55.269424	0	Cd83	6.610365	106.07295	0	Ces1d	3.2954524	55.61489	0	Ift20	2.3701792	67.497086	0	Prlr	3.1455455	38.726677	5.75E-248	Il21r	6.326844	72.73387	0	Cxcl2
27	Fmod	3.3239028	88.87979	0	Plpp3	3.4853756	86.363945	0	Krt17	4.5489755	90.81259	0	Eif4a1	1.1385585	64.30463	0	Rab4a	3.8200588	90.53194	0	Selenom	2.7639005	98.56119	0	Nupr1	2.3293135	53.68711	0	Ms4a7	7.6162148	104.07833	0	Shisa4	3.6096961	55.019592	0	Ms4a5	6.9676814	66.831955	0	Slc12a2	3.2462356	38.59279	1.32E-246	Cd3g	7.1596055	72.5578	0	Pfn1
28	Cyr61	2.4342628	88.35275	0	Sult1e1	7.5070944	85.312386	0	Pmepa1	2.4758873	87.19719	0	Klf5	2.2562978	64.25754	0	Lcn2	3.671116	90.491806	0	Wnt2	5.9607925	98.49118	0	S100a6	1.6480067	53.57087	0	Tmsb4x	1.754283	101.5649	0	Phyh	2.4435964	54.508675	0	Atp6v1c2	5.033516	66.723335	0	Gm5615	3.4025764	38.576614	3.35E-247	Ctsw	8.630553	72.190216	0	H3f3a
29	Atp1a1	1.549404	87.825806	0	Meg3	4.9094815	85.286385	0	Hbegf	2.5068352	85.66592	0	Cbr2	2.1611333	63.886345	0	Cst3	2.192437	90.2638	0	Col15a1	3.8440747	95.7397	0	Vim	1.8850658	51.496944	0	Cd68	5.2422757	99.7898	0	Gm16136	4.0287557	54.20719	0	Sdf2l1	3.3151133	65.654655	0	9530053A07Rik	3.2519317	38.30822	5.13E-245	Fxyd5	3.0263946	72.0235	0	Emp3
30	Ddx5	1.1281735	87.77814	0	Bgn	3.101178	85.008606	0	S100a16	2.3333235	85.62824	0	Krt17	3.5060997	63.646675	0	Tgfb1	2.897949	89.65892	0	Col1a2	2.9389298	95.17268	0	Rcn3	2.5264056	51.328625	0	Cyba	2.9019232	99.27187	0	Wfdc15b	5.482471	53.169514	0	Glb1l3	4.777742	65.41397	0	Pdia6	1.6236727	38.251827	1.61E-245	Cd53	4.188539	71.95479	0	S100a4
31	Mt2	1.5010442	87.081276	0	Selenom	2.618248	82.72982	0	Tpm2	2.929852	84.65115	0	Sult5a1	2.521078	61.831074	0	Tmbim6	1.3780758	87.70975	0	Ecm1	2.7021418	95.164795	0	Cd63	1.2539519	50.47019	0	H2-DMa	5.3662596	99.19943	0	Ssr4	1.1846267	52.514477	0	Cystm1	2.5330136	64.16908	0	Dnajc3	1.5346425	38.127335	1.01E-244	Rps23	0.9051701	71.815956	0	Ninj1
32	Rps19	0.93053406	86.652115	0	Col1a1	3.7985299	82.356705	0	Cpe	2.3617163	83.36011	0	Csrp1	1.6036988	61.545883	0	Krt8	2.4270964	86.934784	0	Fxyd1	3.149823	94.357895	0	Cebpd	2.0035493	49.695606	0	Spi1	5.791345	98.55848	0	Sec61b	1.1780246	52.31967	0	Mt2	1.6849821	63.112305	0	Ceacam1	2.6316323	37.94235	5.26E-241	Rps3	0.94645154	70.74783	0	Cotl1
33	Krt14	2.774764	85.58399	0	Col6a1	3.5431674	81.14736	0	Phlda1	2.0674863	82.93264	0	Krt18	1.7832859	61.42346	0	Anxa4	2.4673264	86.7306	0	Mxra8	3.3416326	93.99641	0	Ifitm1	2.6647975	49.161755	0	Cd52	3.1340752	95.842316	0	Pfkfb3	4.1535463	51.728443	0	Wars	3.6491146	62.935745	0	Ssr4	1.3409762	37.712173	5.76E-241	Coro1a	4.4372144	69.4388	0	Gm2a
34	Csrp1	1.6268697	84.21657	0	Matn2	3.39808	80.20193	0	Urah	3.7162695	82.63104	0	Myl12a	1.1571265	58.897938	0	Gng5	1.3445334	86.59555	0	Col1a1	3.1068866	89.73235	0	Klf4	1.7258941	48.9968	0	Npc2	2.2012048	95.603836	0	Krt18	1.3952533	50.300644	0	Calr	1.7157893	62.84733	0	Abhd12	1.9318666	37.419918	2.62E-236	Rpl19	0.9597162	69.262314	0	Clec4d
35	Rpl3	0.9750613	83.83816	0	Inmt	4.6532617	79.537315	0	Eif4a1	1.1370687	82.4632	0	Ncl	1.2959207	57.14481	0	Chchd10	3.0834901	86.313095	0	Serpinf1	3.4221811	89.43601	0	Fosb	1.7327248	48.93828	0	Plek	5.4138618	94.944595	0	Slc31a2	2.710299	50.23451	0	Krt19	2.514928	62.44581	0	Epcam	1.4036146	37.36388	2.00E-240	Ptpn22	6.470583	68.0845	0	Fn1
36	Sult5a1	2.6971624	83.412384	0	S100a6	1.9616127	79.42209	0	Top1	1.6136959	81.70229	0	Map1lc3a	1.3220356	57.08323	0	Ndufa4	1.4343867	83.630356	0	Rcn3	3.2406769	88.758804	0	Col15a1	2.6928089	48.019653	0	B2m	1.4686222	94.63198	0	Hacd2	1.8064405	49.911175	0	Abhd12	2.5163727	62.24496	0	Sdf2l1	2.1041377	37.233017	1.02E-234	Trbc2	7.039386	67.72956	0	Csf1r
37	Rpl18a	0.76114625	80.78515	0	Fstl1	3.7599344	78.601364	0	Map2k3	1.8618697	79.74154	0	Rps8	0.7836631	57.04654	0	Krt23	5.31503	83.56474	0	Wfdc1	4.857336	87.6865	0	Ppp1r15a	1.57834	47.751755	0	Aif1	6.016124	93.56533	0	Suco	2.910481	49.865868	0	Ndufa1	2.0736425	61.710358	0	Sec11c	1.7003107	37.230072	3.50E-235	Rps11	1.0396196	66.70575	0	Itgb2
38	Ube2s	1.3573041	80.53288	0	Rarres2	2.9502263	77.73026	0	Anxa3	2.123976	79.63209	0	Sdc1	1.8043895	56.07251	0	Calm2	1.4770784	83.28743	0	Snhg18	2.8472204	86.402794	0	Mmp2	2.5358334	47.650787	0	Hexb	4.3471203	93.50779	0	Sh3bgrl3	1.5292523	49.56594	0	Krt18	1.6832886	61.36666	0	Lmo7	2.6515398	35.11669	2.83E-213	Rps13	1.1262546	66.048546	0	Prdx5
39	Map1lc3a	1.3716469	80.20161	0	Fxyd1	2.924377	77.259636	0	Cstb	1.6366328	79.25615	0	Atp1b1	1.6050755	55.389645	0	Chic2	2.1651065	82.69872	0	Emp3	2.4996285	83.28151	0	Matn2	2.3480444	46.681267	0	H2-Eb1	6.8146067	91.617805	0	Mdh1	1.268847	47.802284	0	Dnajc3	2.2731144	60.17781	0	Hdlbp	1.5797958	34.887054	6.45E-212	Rpl27	1.257433	65.50098	0	Npc2
40	Atf3	1.6395047	79.472626	0	Egr1	2.2169993	76.43517	0	Fam107b	2.5553684	78.97942	0	Ctsl	1.2913629	55.388786	0	Glmp	2.0266273	82.366135	0	Osr2	3.9404948	83.03284	0	Mfge8	1.8517005	46.667366	0	Cxcl2	6.293468	91.05259	0	Stt3b	1.7369422	47.534473	0	Hsp90b1	1.9780936	60.00924	0	Herpud1	1.5121777	34.692436	1.80E-210	Ptprc	4.6898494	64.13263	0	Plek
41	Rpl8	0.8485249	78.5611	0	Cygb	3.1205118	76.29532	0	S100a14	4.1691422	78.28706	0	Rpl13	0.72097844	54.94912	0	Pon2	2.4176903	81.77219	0	Cxcl14	4.112464	83.01825	0	Osr2	2.9233882	46.491135	0	Ninj1	3.7058344	90.33367	0	Sort1	2.822484	47.418182	0	Sec11c	2.4109178	59.796154	0	5430419D17Rik	6.035601	34.611122	2.36E-207	Rps7	1.0023967	63.87206	0	Mpeg1
42	Rps3	0.8681356	78.53854	0	Cd34	3.3080049	73.36691	0	Palld	2.4792125	75.72056	0	Serpinb5	2.3484473	54.52758	0	Slco2a1	3.2606087	80.738266	0	Des	3.8930366	82.126274	0	Fos	1.9398652	45.262775	0	Trf	4.6100073	89.50515	0	Sgms2	2.3100889	47.111523	0	Uqcrq	1.9073875	58.959198	0	Mme	3.4277608	34.184486	1.00E-203	Arpc3	1.9532951	63.0749	0	Arhgdib
43	Ubc	1.2493782	78.36129	0	Penk	3.5306804	73.354004	0	Col17a1	4.4368377	75.231964	0	Fam107b	2.1053555	54.419872	0	Tspan12	4.1110945	78.23535	0	F2r	4.0524974	81.851326	0	Emp3	1.8520024	45.133568	0	Ctsh	2.946866	88.62704	0	Tmed3	1.2723061	46.845814	0	Mmp7	4.5658274	58.912163	0	Wfdc3	4.8038826	33.64466	3.02E-198	Rpl23a	0.89508235	62.827362	0	Ucp2
44	Rpl21	0.8458825	78.29777	0	Igf1	3.7825363	71.75476	0	Anxa1	2.4322324	75.21734	0	Npm1	1.0283184	54.400356	0	Gabarapl2	1.5156767	77.818596	0	Gas6	2.8376403	81.1604	0	Serpinf1	2.3575494	45.09914	0	Basp1	4.256781	88.5907	0	Qsox1	2.2974694	45.543114	0	Sec61g	1.7491473	58.1028	0	Stard10	1.8663827	33.621662	1.71E-199	Shisa5	2.5868373	62.223095	0	Sem1
45	Rps5	0.8993035	77.994896	0	Tnxb	5.133838	70.483696	0	Ran	1.5157645	74.91214	0	Top1	1.3197906	54.154736	0	Fuca1	2.7612576	77.7724	0	Tuba1a	2.226335	80.992134	0	Ifitm2	1.2156281	44.154808	0	Psap	1.9746157	83.93649	0	Lrrc26	3.7053409	45.357014	1e-322	Slc22a1	4.851801	56.42579	0	Upk1a	4.262815	33.61746	3.49E-198	Tnfaip3	3.7243602	61.930332	0	Cd68
46	Rpl37	0.76809627	77.69628	0	Fth1	1.1263726	70.386375	0	Gjb4	4.6294484	74.72158	0	Epcam	1.5190862	52.83936	0	Carhsp1	2.337521	77.23736	0	Alpl	4.278461	80.837425	0	Plpp3	2.3473585	44.080547	0	Slc15a3	5.9525523	83.71498	0	2310001H17Rik	2.8284528	45.009487	2.505e-320	Uqcr11	1.6705292	55.668472	0	Dcxr	1.8553784	33.255512	4.65E-196	Rpl9	0.7891007	61.472946	0	Unc93b1
47	Rpl18	0.83791506	77.59416	0	Col6a3	5.1777663	69.20386	0	Atp1b1	1.7709969	74.626114	0	Phlda1	1.5429134	52.4497	0	Cox6a1	1.1256971	77.17016	0	Igfbp4	3.0809622	80.23968	0	Slc25a4	1.3661755	43.858704	0	C5ar1	6.644346	83.37233	0	Sord	2.013443	44.001553	9.90540089146e-312	Nkx3-1	5.264546	55.207394	0	Ndufv3	1.2985432	33.169605	3.79E-196	Rpl17	0.9835744	61.444664	0	Lst1
48	Tmem176a	1.5727158	77.478645	0	Col6a2	3.2847848	68.439545	0	Atp1a1	1.397104	74.50669	0	S100a11	1.1233262	51.88952	0	Ezr	1.7100582	77.041374	0	Timp2	1.7240251	80.07726	0	Tuba1a	1.6030817	43.147274	0	Cd86	5.9776373	83.2003	0	Pgp	1.9461987	43.875206	1.76830042325024e-310	Krtcap2	1.9112816	54.65309	0	Nucb2	1.8267616	33.163998	2.27E-195	Rgs2	3.5281687	61.228546	0	Rilpl2
49	Dstn	1.2843702	77.207504	0	Fosb	2.0416741	68.012184	0	Krt19	3.179815	73.19594	0	Rps15	0.76350063	51.82352	0	Fermt2	2.3843064	75.8235	0	Gm48898	5.4600782	79.783905	0	Jund	0.971638	42.91105	0	H2-D1	1.5974282	80.92488	0	Spcs2	1.0970792	43.525223	5.1812686775e-313	Manf	1.928064	54.600502	0	Calr	1.0709248	33.12795	5.80E-196	Cd3d	6.6037655	60.471992	0	Cstb
50	Tpm1	1.7509569	77.03337	0	Htra3	3.849717	67.732605	0	Pdlim1	2.3329926	73.0666	0	Rpl18	0.6988067	50.779366	0	Aldh2	2.0121198	74.98772	0	Gadd45g	2.66823	79.77522	0	Snhg18	1.8841076	42.13104	8.912309953747e-311	Efhd2	3.0685782	79.65303	0	Chd9	1.905882	43.439796	2.49E-305	Fgl1	7.191039	54.59066	0	Slc22a1	3.477262	33.05613	4.23E-193	Rpl37a	0.7685968	60.18694	0	B2m
51	Hsp90aa1	1.0942063	76.750565	0	Serpinf1	2.997471	67.59682	0	Hnrnpf	1.2746918	72.60157	0	Errfi1	1.600463	50.725155	0	Degs2	4.198072	74.17435	0	Htra1	3.6143816	79.73294	0	Fth1	0.82389003	42.008404	1.4305e-319	Pld4	5.26644	79.58963	0	Cystm1	1.3435972	42.811962	0.00E+00	Rpl36al	1.4961776	53.887917	0	Wars	2.2864673	32.984756	4.35E-193	Rpl18a	0.80342996	60.094112	0	Cd74
52	Hspa8	0.91205966	76.67158	0	Pcolce	3.16169	67.51548	0	Cldn4	2.2915676	72.05012	0	Rpl10a	0.7804355	50.55174	0	Gm30648	5.543842	74.09738	0	Entpd2	3.1285458	78.48178	0	Malat1	1.0740978	41.980682	2.87086879e-315	Lcp1	3.9065168	79.090256	0	Adh1	2.1017547	42.723328	1.06E-298	Rcn1	2.098303	53.865078	0	Cldn7	1.6278921	32.632248	4.08E-191	Rps16	0.85777724	60.049896	0	Cd44
53	Myl12a	1.0830647	76.43434	0	C1ra	3.4663424	66.377884	0	Dusp7	2.958458	71.98116	0	Dst	2.0567582	50.51042	0	Tmed10	1.3932989	73.97895	0	Arpc1b	1.546935	78.37416	0	Cavin3	1.9910649	41.036827	8.37E-298	Cd53	3.6262715	77.064224	0	Slc9a3r1	1.4618423	42.58495	1.24E-300	Ndufv3	2.0066714	52.63935	0	Tst	2.3367527	32.342163	3.79E-187	Rplp2	0.98605597	59.203304	0	Slc7a11
54	Rpl14	0.80907065	75.592964	0	Mgp	2.9394548	65.83562	0	Tgif1	1.9540031	71.3531	0	Krt8	1.5674176	49.832836	0	Rab26	6.7242756	73.35881	0	Junb	1.8674152	78.106895	0	Col6a1	2.19986	40.69507	2.25E-294	H2-DMb1	4.9813976	76.41772	0	Tram1	1.3531702	41.445515	1.68E-287	C1s2	6.7645874	52.389683	0	Cd24a	1.4919815	32.30968	7.87E-189	Vgll4	3.864288	58.64938	0	Gmfg
55	Ptma	0.7306817	75.409195	0	Entpd2	2.759157	65.79754	0	Tacstd2	3.410345	71.026306	0	Rpl8	0.7293068	49.771557	0	Gpx4	1.2072431	72.479034	0	Pcolce	3.448068	77.53856	0	Prrx2	3.2639616	40.455944	2.49E-288	Pim1	2.9127736	74.64847	0	Gstm2	1.7590821	41.125187	5.98E-281	Egf	5.2290287	51.160347	0	Abo	5.4760656	31.92312	4.34E-182	Sh2d2a	7.615306	58.617336	0	Vim
56	Rpl9	0.81944716	75.24892	0	Dpep1	5.7935324	65.48949	0	Lmna	1.4501936	68.81089	0	Oat	1.3056881	48.82864	0	Glg1	2.9677167	71.827126	0	Egr1	2.0695186	77.293655	0	Aebp1	1.8930212	39.84197	8.37E-285	Mpeg1	5.1750007	74.31724	0	Tpd52l1	1.9265535	41.092968	4.06E-281	Creld2	2.923516	50.41879	0	Sec61b	1.1515747	31.871635	1.01E-183	Eef1a1	0.7440177	58.615807	0	Btg1
57	Rpl10a	0.8690984	74.43488	0	Ugdh	3.6673129	65.00991	0	Por	1.8678957	68.73903	0	Pqlc1	1.6405667	48.56472	0	1110008P14Rik	2.438618	71.753914	0	Ckb	3.1288888	76.10803	0	Entpd2	2.1250188	39.388535	4.42E-278	Fcgr3	5.304045	74.25265	0	Prom1	2.777956	41.07602	9.87E-279	P4hb	1.8489758	50.20862	0	Slc7a4	2.5208018	31.717676	6.60E-181	Rps3a1	0.8266828	57.99593	0	Gpx1
58	Rps3a1	0.86876774	74.327385	0	Tmsb10	1.3673455	63.71731	0	Ly6d	4.2231975	68.690956	0	Maff	1.3388329	47.822296	0	Limch1	3.5100656	71.36448	0	Igfbp5	3.8218477	74.955475	0	Dusp1	1.4893401	39.209282	4.04E-278	Adgre1	6.2444396	74.05562	0	Gm17689	8.730227	40.40378	1.25E-269	Edem2	3.1021173	50.12189	0	Chchd10	1.6790857	31.621525	2.31E-181	Rpsa	1.14918	57.51828	0	Gngt2
59	Cd9	1.1095998	74.11781	0	Cfh	3.1367624	63.05992	0	Rps2	0.875659	68.61148	0	Slc2a1	2.0075803	47.505714	0	Gstm1	1.8261684	71.32684	0	Fth1	0.97270477	74.92542	0	Ier2	1.238561	39.208324	2.08E-278	C3ar1	6.671084	71.6091	0	Crlf1	4.391502	40.278675	5.57E-269	Pla2g12a	2.799374	49.50898	0	Cldn4	1.4632311	31.464792	3.52E-181	Rpl34	0.7968713	57.13218	0	Spi1
60	Eif4a1	1.0962354	74.092896	0	Cd302	2.653563	62.894184	0	Ncl	1.3280048	68.16658	0	Rpl4	0.687828	47.481323	0	Selenof	1.2869737	71.22635	0	Sfrp2	4.6997366	74.39825	0	Cygb	2.0930936	39.091286	1.90E-275	Selenop	2.640741	70.38087	0	Cope	0.9592867	39.905293	2.09E-274	Ehf	3.1936436	48.820328	0	Smim22	1.717109	31.369106	1.71E-178	Cd3e	6.4818816	55.659157	0	Cfp
61	Uba52	1.2451148	74.02942	0	Ahnak	1.86776	62.524094	0	Tagln2	1.5748566	67.19897	0	Epha2	1.993577	46.865368	0	Pqlc1	1.8522109	70.96544	0	Islr	3.6828845	73.16927	0	Ecm1	1.6391668	39.00327	2.33E-275	Tlr2	5.857348	70.195274	0	Ccnd1	2.3225527	39.63751	3.18E-264	Pdia4	2.4464684	48.572647	0	Ezr	1.2392844	31.31777	1.04E-178	Sub1	1.7178226	55.282433	0	Efhd2
62	Rps6	0.7686558	74.0223	0	Efemp1	2.7035055	61.975967	0	Ly6a	1.7034862	66.87076	0	Sfr1	1.4103214	46.849678	0	Mien1	1.7963421	70.772804	0	Isyna1	3.115772	72.96053	0	Penk	2.3700979	38.978535	7.01E-274	Cd300c2	5.5948462	66.73677	0	Tmbim4	1.2690829	39.417557	2.24E-266	Tmem160	2.044467	48.513744	0	Mmp7	3.0984063	31.171864	1.00E-175	Rps29	0.7706847	55.280178	0	Zeb2
63	Mrps6	1.7011887	73.96125	0	Gfpt2	4.004763	61.005264	0	Hspb1	1.7085998	66.59393	0	F11r	1.4310867	46.806866	0	Dnajc10	2.325335	70.682785	0	Slc25a4	1.5942533	72.17541	0	Gem	2.0178406	38.760468	8.43E-271	Litaf	2.1910596	66.55242	0	Coro2a	2.9376965	38.815327	1.73E-254	Rpl36	0.96680486	48.372345	0	Hsp90b1	1.1744967	30.86963	3.74E-174	Xcl1	10.450755	54.021908	0	Clec4e
64	Rpl27a	0.78186214	73.5457	0	Ly6a	1.7496879	60.62918	0	Rps8	0.76055396	66.3904	0	Fhl2	2.049783	46.566666	0	Itm2c	1.7963102	70.240486	0	Penk	4.0693445	72.126564	0	Ftl1	0.87094265	38.72972	3.66E-275	Bcl2a1d	4.8500834	65.78057	0	Ptgr1	2.2126164	38.667385	6.89E-255	Srp9	1.5740732	47.211227	0	Gm42418	2.670841	30.826635	1.97E-172	Arhgdib	3.4524977	53.99674	0	Rap1b
65	H3f3b	0.76029545	72.645035	0	Ftl1	1.0458947	60.47167	0	Myl12a	1.0912827	65.823425	0	Thbs1	1.7372429	46.495964	0	Tusc3	2.0981724	69.97216	0	Fos	2.326474	70.910034	0	Gadd45b	1.5716529	38.68799	1.75E-271	Rgs10	3.300341	65.089066	0	Rsph9	2.626083	38.64736	9.24E-254	Tspan13	2.2445495	47.03837	0	Manf	1.2213452	30.718185	9.42E-173	Btg1	1.6297197	53.64987	0	Trem2
66	Rpl4	0.7676535	71.76284	0	Col5a2	3.699611	60.466274	0	Jup	2.132228	65.01708	0	Dusp7	2.328777	44.81522	0	Slc9a3r1	2.1345544	69.87673	0	Tshz2	2.226851	70.45951	0	Sfrp2	3.1893432	37.813007	1.74E-258	Tmem189	3.7755377	64.54845	0	Fam189a2	2.8776264	38.29599	8.69E-250	Phyh	3.0475385	46.47332	0	Sec61a1	1.4729025	30.713732	2.72E-172	Rpl13a	1.1278994	53.030544	0	Card19
67	Rps16	0.7528124	71.368454	0	Cavin3	2.432933	60.28979	0	Rac1	1.3219826	64.93933	0	Hsp90aa1	0.816795	44.52932	0	Atp5g3	1.5413237	69.69622	0	Cd81	1.4722657	70.31726	0	Lrp1	1.8585458	37.601727	4.59E-258	Slc11a1	5.8292875	64.29408	0	Prr15l	3.048793	37.625412	7.36E-243	Fuca1	1.8385266	46.244583	0	Apof	3.7022429	30.367918	5.58E-168	1-Sep	4.57547	52.948723	0	Rnf149
68	Wsb1	1.5604571	69.907326	0	Cilp	5.990569	59.120937	0	Cast	2.040331	64.77537	0	Atpif1	0.96739006	44.352314	0	Prkar1a	2.0215857	69.30559	0	Tspan3	2.0298676	70.29078	0	Des	2.401301	37.27654	2.52E-253	Lst1	4.666227	62.61294	0	Atp1b3	1.5392172	37.430004	3.27E-242	Hoxb13	2.4399981	45.242134	1.563031e-316	Clu	2.083217	30.106155	1.13E-166	Rpl39	0.88279384	52.159508	0	Fcgr2b
69	Rps14	0.7894681	69.73441	0	Ifitm3	1.1615577	57.650055	0	Ndrg1	2.2783356	64.76198	0	Map2k3	1.282319	44.23883	0	Lgals3bp	2.8689857	68.66238	0	C1s1	2.7370963	69.980606	0	Klf9	1.5699384	37.26115	6.82E-254	Ctsa	2.7853284	61.540424	0	Rab4a	1.711262	37.428055	1.97E-244	9530003J23Rik	5.860373	45.214542	7.80898440454e-313	Atp6v1c2	2.9306338	30.068016	1.44E-165	Rps9	0.7097098	51.713764	0	Bcl2a1b
70	Rpl11	0.72386765	69.63735	0	Pdgfra	3.133874	57.6071	0	Npm1	1.076946	64.6296	0	Rps3	0.6881407	44.140053	0	Calm1	1.1467608	68.35403	0	Cebpd	2.3222058	69.67497	0	Mfap4	3.6429114	37.181248	4.50E-251	Cotl1	2.5971956	59.625164	0	Dcxr	1.6467108	36.91843	5.67E-238	Tcaf2	4.024579	45.072033	3.5052301971e-312	Ndufa1	1.102126	29.992752	5.21E-166	Trac	7.1385293	51.688236	0	Pla2g7
71	Bcam	1.9974735	69.559395	0	Rcn3	2.5113816	57.606327	0	Arpc2	1.1523465	64.43854	0	Lamb3	2.2206128	43.68896	0	Nucb1	1.7306594	68.18096	0	Pla1a	3.9541342	69.36941	0	Mfap5	2.3080626	36.98122	1.48E-250	Cybb	4.469596	59.487953	0	Fkbp2	0.981264	36.807606	3.47E-242	Timm13	1.5730071	44.228394	5.28E-308	Tcaf2	3.2968106	29.777365	1.20E-162	Tnfrsf18	6.065578	51.63097	0	C1qb
72	Ubb	0.8756228	69.51036	0	Ebf1	3.5271342	57.372673	0	Rpl10a	0.82508826	64.14703	0	Aldh1a1	1.4378511	43.615246	0	Stxbp1	3.9426432	67.37871	0	Itm2b	0.9899687	68.9467	0	Bmp4	2.580871	36.886707	1.97E-248	Lilr4b	5.1445894	58.98461	0	Mycbp2	1.8257637	36.68678	2.65E-234	Sil1	2.7371979	44.18759	2.63E-304	Hspa5	0.9341087	29.63623	9.19E-163	Rpl18	0.83882385	51.410126	0	Tgfbi
73	Mgst1	1.5334005	69.33971	0	Slc43a3	4.3479414	57.356884	0	Dsp	2.5287685	63.74323	0	Tpm2	1.9654579	43.56654	0	Cox4i1	0.98425084	67.005684	0	Igfbp6	2.9983294	68.634544	0	Cebpb	1.2104483	36.53143	1.50E-247	Rilpl2	3.915978	58.721134	0	Aktip	2.0370893	36.419422	1.65E-231	Sars	2.185852	44.174564	2.79E-305	Tmed3	1.2601728	29.547468	5.85E-162	H2-Q6	4.260115	51.32155	0	Ncf2
74	Adm	2.5311358	69.17257	0	Crip1	1.9131542	57.324596	0	Pqlc1	1.7434825	63.361256	0	Rplp2	0.68037564	43.484802	0	Bace2	3.807789	67.00043	0	Lama2	3.7018993	68.52974	0	Rasd1	2.3581321	36.21078	6.50E-241	Slfn2	4.18096	58.135715	0	Arhgap8	3.0023725	36.23978	1.37E-228	Srp14	1.5722462	44.1026	3.98E-306	Egf	3.112158	29.468887	4.58E-160	Isy1	3.6322186	50.51908	0	Cd300c2
75	Dynll1	0.98948795	68.69544	0	Nbl1	1.9790754	56.965378	0	Dst	2.1520646	62.90534	0	F3	2.2879486	43.41075	0	Rap1a	1.8400733	66.97485	0	Tcf4	2.4960816	67.714836	0	Igfbp4	1.9700435	36.195854	4.15E-242	Rab20	2.9021018	58.097042	0	Upb1	3.9899645	36.061493	2.86E-226	Ren1	6.7235475	43.86753	3.42E-299	Sbp	3.1703146	29.23243	1.02E-157	Psmb8	2.7800438	49.511944	0	Ptprc
76	Rps7	0.82300335	68.0326	0	Lox	4.025779	56.860126	0	Cbr2	2.018793	62.714138	0	Plaur	1.7348963	43.386	0	Xbp1	1.736774	66.916824	0	Anxa5	1.3876696	66.61684	0	Olfml3	1.9851977	36.187405	3.57E-242	Fyb	4.178791	57.647747	0	Gsta4	1.9201051	36.020344	1.12E-228	Ppib	1.3669214	43.48891	1.30E-300	Selenos	1.0724777	29.228329	4.04E-159	Orai1	3.988945	49.44353	0	Coro1a
77	Tob1	1.6532812	67.285675	0	Pbx1	2.1052556	56.07407	0	Lsr	1.8644967	62.215267	0	Gnl3	1.3900826	43.37947	0	Ndufa7	1.2534058	66.73933	0	Cd200	3.3457024	66.26379	0	Meg3	2.7602832	35.934856	5.84E-238	Il1b	6.394934	57.543667	0	Chac1	2.909486	35.950832	1.21E-225	Erp29	1.8530828	43.37488	4.59E-298	Edem2	1.8829676	29.216213	3.01E-158	Rpl38	0.8376305	49.429844	0	Sdcbp
78	Aldh1a7	3.491158	66.974236	0	Tnfaip6	4.575887	55.875366	0	Rpl8	0.759822	62.093395	0	Rpl27a	0.64364696	43.316982	0	Aes	1.5223422	66.47797	0	Fzd1	3.2436564	66.23579	0	Cxcl14	2.4768546	35.88633	1.60E-237	Ehd1	2.9891548	57.446087	0	Ero1lb	3.2171838	35.92342	2.23E-225	5330417C22Rik	3.3412125	42.520226	3.74E-287	Rpn1	1.4488387	29.183128	3.49E-158	Rps6	0.7100274	49.235992	0	Lcp1
79	Rpl7	0.84783286	66.81059	0	Slit3	4.6686597	55.76723	0	Dusp6	1.9166431	61.703453	0	Lamc2	2.1399646	43.301502	0	Ift20	1.8618076	66.25281	0	Dcn	2.2303143	65.71678	0	Cd302	1.8504109	35.51635	2.68E-234	Plbd1	5.0725937	57.101936	0	Ildr1	2.4396164	35.312904	6.98E-220	Spink8	2.8769596	42.469227	6.50E-288	Fkbp11	1.9897763	28.765991	3.21E-154	Mbnl1	2.477503	48.833553	0	Serf2
80	Rplp2	0.78979206	66.71786	0	Fgfr1	2.529504	55.58056	0	Lgals3	2.3769782	61.633396	0	Cyp2f2	3.1121755	43.267643	0	Mlec	2.3774958	66.177666	0	Nkd1	3.8803494	65.62465	0	Zfp36l1	1.2303283	35.495075	3.42E-235	Grn	2.2527053	56.994617	0	Atp2c1	1.8043782	35.26042	2.96E-220	Itpk1	3.3713272	42.205395	1.05E-283	Anxa4	1.3376416	28.73476	2.42E-154	Saraf	1.8101329	48.484646	0	Arpc2
81	Mgst3	1.7882345	66.14558	0	Fbln2	4.1059823	55.427624	0	Pkp3	2.7710276	61.368923	0	Rps16	0.63269705	43.199528	0	Rab3b	7.9462285	65.971954	0	Bmp4	3.6600072	65.40926	0	Cd81	1.0677481	35.4279	6.57E-236	Sdcbp	1.7472183	56.46929	0	Trpv6	5.5891957	35.211105	2.19E-217	Smim22	2.3025444	41.950737	8.62E-283	Pla2g12a	1.6556818	28.582224	1.00E-152	Pfn1	1.0770216	48.421917	0	Tmem189
82	Npm1	0.9191918	65.38646	0	Nid1	3.2641492	54.90493	0	Epha2	2.2735672	61.250946	0	Rpl28	0.75191027	42.968887	0	Agr2	3.9755301	65.56477	0	Twist2	3.5646236	65.162704	0	Nr4a1	1.2942683	35.34572	1.45E-233	Trem2	4.718812	56.40593	0	Car2	1.8589897	35.008953	2.49E-218	Dcxr	2.2113683	41.9399	7.73E-283	Tmem238	1.5736196	28.581926	1.02E-152	Dennd4a	3.863787	48.34816	0	Itgam
83	Nasp	1.780354	65.11491	0	Gadd45g	1.8523489	54.870735	0	Mat2a	1.3360225	61.01235	0	Tubb4b	1.1121882	42.892376	0	Tesc	5.1024466	65.351265	0	Notum	5.8681574	64.99455	0	Islr	2.3696783	35.274097	1.19E-230	Rgs1	4.3961926	56.363438	0	Hoxb6	3.51389	34.762867	1.43E-213	Cope	1.4173533	41.857967	4.69E-284	Fuca1	1.3140435	28.380703	3.32E-151	Ostf1	2.601205	48.308105	0	Fam49b
84	Gsto1	1.645687	65.02804	0	Igfbp4	2.5812094	54.766262	0	Lamb3	2.686973	60.833145	0	Hsp90ab1	0.59236246	42.87275	0	N4bp3	3.710147	65.33907	0	Gatm	4.25688	64.988884	0	Mxra8	1.8279946	35.12912	3.89E-230	Sqstm1	1.8356024	55.528877	0	Bspry	2.4550188	34.59295	9.25E-213	Plac8	2.0200691	41.671165	3.53E-283	Bmpr1b	3.73563	28.077038	2.63E-147	Lck	4.9868894	48.163666	0	Ctsc
85	Rpl32	0.69916904	64.8462	0	Thbd	4.376276	54.290146	0	Slc2a1	2.1610324	60.58734	0	Slc25a5	0.96210104	42.85452	0	Trib1	2.0645254	65.26393	0	Nupr1	2.2680974	64.77756	0	Sparcl1	2.1552677	35.020332	8.07E-229	Hexa	2.3242896	55.37521	0	Fkbp4	1.0613195	34.58704	4.15E-216	Cd24a	1.5798962	41.58272	3.07E-286	Limch1	2.5125542	27.956554	1.57E-146	Rps10	0.91374683	47.40723	0	H2-D1
86	Rps17	0.87186635	64.78468	0	Klf4	1.5484526	54.101536	0	Apoe	1.9309006	60.56381	0	Bsg	0.9085092	42.84118	0	Dad1	1.3615777	65.122925	0	Cd302	2.5268836	64.537735	0	Selenow	1.0007358	34.970196	4.49E-229	Arl4c	2.9760196	55.057404	0	Sgk1	1.4297029	34.517277	1.56E-213	Ndufa3	1.3958658	41.465603	9.37E-280	Man1a	1.6494527	27.94094	7.48E-147	Dgat1	4.1880884	47.26855	0	Pld4
87	Rpl37a	0.66237134	64.43923	0	Emp1	2.0815368	53.860317	0	Hnrnpab	1.1635556	60.406933	0	Cpe	1.6173263	42.786552	0	Edf1	1.0942084	64.42508	0	Vim	1.9501089	63.452217	0	Efemp1	1.8837851	34.843613	5.07E-227	Slc3a2	1.5955218	54.91615	0	Rpl36al	0.64975077	34.397022	1.40E-217	Romo1	1.3897781	41.368835	7.09E-279	Prkca	1.8868489	27.926928	1.57E-146	Dnajb6	1.9823725	47.18114	0	Ctsh
88	Rbp1	1.4658216	64.11191	0	Ifitm2	1.1535038	53.42551	0	Fhl2	2.3005183	60.153294	0	Foxa1	1.8694631	42.758965	1.3e-322	Smim22	2.6947947	64.18169	0	Col6a1	2.8616724	63.447144	0	Pmp22	1.587448	34.517544	1.24E-223	Mafb	3.9092412	54.808643	0	Manf	0.8840262	34.364788	1.54E-215	Comt	1.76388	41.11479	3.60E-275	Pdzk1ip1	1.8955858	27.92161	5.82E-147	Il2rg	4.631424	46.870518	9.5e-322	Lgmn
89	Rpl31	0.8620261	63.92702	0	Ifi205	6.0439453	52.94375	0	F11r	1.5322776	59.975494	0	Dsp	1.9693873	42.304665	1.156639e-316	Lrp10	2.1844995	63.905403	0	Cyb5a	1.5447943	61.893883	0	Pdgfra	2.3173742	34.511692	2.31E-222	Nfe2l2	1.8960972	54.776726	0	Fgfbp1	4.1576986	34.039368	5.10E-206	Fcgbp	6.069761	40.549316	2.83E-266	Sel1l3	2.3418214	27.83676	1.44E-145	Fyb	4.2196136	46.766754	4.8e-321	Lilr4b
90	Rpl36	0.6629683	63.549572	0	Cd81	1.2665328	52.352116	0	Baz1a	1.8699058	59.898117	0	Por	1.4570504	41.885906	2.7300812275e-313	Tpd52l1	2.5594943	63.887558	0	Csrp1	1.5604221	61.659363	0	Col6a2	2.0712962	34.330147	3.78E-221	Lrrc25	6.0529323	54.410263	0	Coa3	1.201757	33.70623	2.12E-206	Mt3	4.6705203	40.310608	3.05E-264	Gfpt1	1.6171747	27.740574	3.74E-145	Gimap6	4.6633573	46.465984	3.761183e-318	Atp6v0b
91	Aldh6a1	2.1591032	63.20909	0	Emp3	1.7989122	52.314594	0	Eif5a	0.9070701	59.88354	0	Eif1	0.54623663	41.735413	0	Cd81	1.855947	63.347683	0	Crip1	1.9722431	61.247154	0	Mdk	2.7690296	34.24239	7.98E-219	Got1	3.394069	54.3973	0	Gclm	1.1367624	33.463642	2.52E-204	Smim14	1.4040903	40.218353	1.48E-267	Scd2	1.5334187	27.562447	1.21E-143	Rpl8	0.69733393	46.45107	0	H2-Ab1
92	Bsg	0.995193	62.557957	0	Olfml3	2.3397133	52.108685	0	Areg	4.8298793	59.836014	0	Rps27	0.68042314	41.577984	2.1765625194e-314	Srp9	1.2989597	63.007538	0	Slc29a1	2.5452638	60.554592	0	Cald1	1.7893895	33.993538	1.68E-217	Lyn	3.9536166	54.29375	0	Spink8	2.7096775	33.307423	1.87E-199	Stard10	2.1664746	40.182068	6.78E-265	Spink1	3.3235736	27.512346	2.39E-142	Stk17b	2.6637366	46.40563	3.01044e-319	Lamp1
93	Rpl34	0.7210038	62.36196	0	Ecm1	1.7994274	52.009987	0	Hras	1.8676271	59.833218	0	Rpl7	0.7503638	41.515057	2.123545305157e-312	Atp6v1g1	1.3599422	62.726643	0	Gstm5	2.6103725	60.51661	0	Cd34	2.0383399	33.7969	4.58E-215	Kctd12	3.1346362	54.044525	0	Trabd	1.6109084	33.08705	5.21E-199	Mien1	1.6822063	40.156025	1.03E-265	Akr1b3	1.3455272	27.493618	3.48E-143	Rpl32	0.7084603	46.367176	0	Cebpb
94	Rpl38	0.7288968	62.144875	0	Zfp36l1	1.4370179	51.901543	0	Noct	2.3859658	59.546074	0	Mat2a	1.1089633	41.47244	1.668762082165e-311	Hist1h2bc	1.7947445	62.593204	0	Cavin3	2.27445	60.015724	0	Tmsb10	0.9255336	33.792995	2.59E-219	P2ry6	6.2193723	53.795223	0	Elf3	2.0561714	33.047028	1.22E-197	Chid1	2.870266	40.065666	1.42E-262	Epb41	2.0934649	27.376768	1.40E-141	Dusp2	4.1582894	46.28129	1.80584867e-316	Hexa
95	Hnrnpa1	1.1448818	61.797092	0	Ltbp4	1.7442129	51.87602	0	Fam83g	3.1972077	59.534603	0	Klf6	1.0903888	41.465332	6.3683381332e-313	Arpp19	1.1854904	62.296444	0	Scarf2	3.2913675	59.89286	0	Socs3	1.5603683	33.544895	6.20E-213	Zeb2	3.6256144	53.73412	0	Hoxd3os1	2.5557768	32.919563	4.33E-196	Rabac1	1.1782825	39.990345	2.56E-265	Creld2	1.7124895	27.29736	4.63E-141	Cnbp	1.2041899	46.207382	4e-323	Grn
96	Actg1	0.9857348	61.749	0	Nenf	1.3441844	51.18759	0	Ezr	1.3650928	59.274734	0	Sprr1a	2.4818892	41.32125	7.98E-305	Atox1	1.3679785	62.296066	0	Ptn	3.5317595	59.714043	0	Fkbp7	2.0673206	33.012547	3.64E-206	H2-K1	1.2896951	53.537693	0	Gstm5	1.7030355	32.875664	2.59E-196	Derl3	4.775865	39.92117	2.77E-260	Cdh1	1.4763503	27.198072	1.88E-140	Trbc1	6.841527	45.98686	1.086001888824e-312	Ms4a6c
97	Tuba1b	1.1465257	61.343468	0	Cxcl12	2.774616	51.158916	0	Sprr1a	3.2297404	58.958927	0	Dcn	1.27468	41.25559	0	Cds2	2.9076653	62.03477	0	Sema5a	3.2749238	59.557095	0	Fst	2.4371572	32.410873	1.25E-199	Bcl2a1a	5.587108	53.397182	0	Ramp1	1.4962679	32.633495	1.10E-194	Uqcc3	2.0214455	39.73537	1.39E-260	Abca5	2.415152	26.959614	9.03E-138	Neurl3	3.9966202	45.930332	5.84996998587e-313	Arpc1b
98	Calm2	0.85856426	61.316708	0	Mmp23	3.0547943	51.12115	0	Smtn	2.708266	58.796303	0	S100a16	1.2850602	41.185966	6.24E-307	Pebp1	1.1563766	61.83032	0	Pla2g7	3.392008	59.4887	0	Ptgis	2.332466	32.29277	2.36E-198	Gpr65	4.9983287	53.045246	0	Smim1	1.6186378	32.477055	5.53E-193	Serp1	1.3400667	39.72003	7.39E-263	Sec61g	0.8792581	26.716612	2.08E-136	Sh3bgrl3	1.4494811	45.84256	3.18e-320	Plin2
99	Rplp0	0.6406827	61.304016	0	Pmp22	1.9295777	50.97856	0	Gprc5a	2.4644432	58.515675	0	Cyr61	1.7684361	41.121357	1.63E-304	Akr1a1	1.0936244	61.57964	0	Ppic	2.5266492	59.30043	0	Jun	1.2549622	32.117863	5.13E-198	Ncf2	4.486666	53.024174	0	Prlr	1.8097442	32.347763	6.05E-192	Pgm2l1	3.783737	39.353333	5.38E-255	Ehf	1.8578907	26.606615	5.13E-135	Serpinb9	4.37845	45.7643	2.8708261124315e-311	Ctsd
100	Rps4x	0.7281308	61.20086	0	Prnp	2.037329	50.640575	0	Itgb1	1.4478421	58.408215	0	Rps10	0.8218781	40.82222	8.72E-304	Itga3	2.6583526	61.401432	0	P3h3	2.899498	59.243866	0	Fstl1	1.7713321	32.038567	1.35E-196	Grb2	2.2737427	52.65363	0	Alox5ap	1.7923667	32.191803	1.80E-191	2410015M20Rik	1.3681508	39.30296	1.22E-257	Defb1	2.02362	26.535406	3.03E-134	H2-Q4	2.651109	45.680767	1.38928171288e-312	Fcgr3
101	Apobec3	2.2354355	60.6451	0	Mxra8	2.1384454	50.37923	0	Snrpd1	1.5734953	58.268894	0	Eef1g	0.7295823	40.64674	1.50E-303	Tgoln1	1.6722794	61.23075	0	Drap1	1.5913143	58.4572	0	Klf2	1.576643	31.991865	4.80E-196	Rel	3.3326535	52.609585	0	Uba5	1.4896731	32.16663	8.69E-190	Gata3	2.2790558	39.132263	2.23E-254	Timp4	4.4254856	26.500628	1.73E-133	Rpl12	1.1634073	45.383186	6.7477203e-317	H2-Aa
102	Rpl35a	0.6983892	60.627777	0	Cavin1	2.1328247	50.31342	0	Irf6	2.9623308	58.23241	0	Rpl30	0.76984286	40.48369	3.13E-301	Uqcr11	1.0947396	61.224644	0	Cpxm2	3.8287704	58.414406	0	Fbln1	2.05953	31.98078	1.17E-195	Arhgdib	2.959122	52.54414	0	Atp1a1	0.7996648	32.154655	1.64E-193	Tmem97	3.67893	39.0825	3.06E-252	Uso1	1.5639066	26.488688	4.37E-134	Cd27	5.2010355	45.229313	1.21E-305	Csf2ra
103	Rpl28	0.7883856	60.384773	0	Sfrp1	4.7403045	50.151917	0	Yrdc	1.5710773	58.03502	0	Baz1a	1.5028449	40.481586	3.13E-296	Tbca	1.0632752	60.95761	0	Rbp1	1.7246288	57.78046	0	Il11ra1	1.6314135	31.53287	1.47E-190	Arpc3	1.4431218	52.22623	0	Ssr2	0.8912047	32.127632	2.82E-191	Selenos	1.3744606	38.973125	1.22E-254	Gpx3	1.9275836	26.379646	2.10E-133	Ctla2a	2.861373	44.98336	3.32E-308	Csf2rb
104	Rpl13a	0.87119913	60.32046	0	Serpine2	1.9043591	50.145344	0	Llph	1.479957	57.794872	0	Fam83g	2.6023777	40.475418	4.13E-293	Ppp1ca	1.2156882	60.94591	0	Isl1	4.0059423	57.417114	0	Mfap2	2.481939	31.284008	1.47E-187	Il10rb	3.5070252	52.21663	0	Ptges	1.4822274	32.11328	4.80E-189	Fkbp4	1.576326	38.971893	5.31E-254	Piezo2	3.2433753	26.35367	2.47E-132	Cd37	4.1855497	44.799187	2.91E-302	Eno1
105	Rps21	0.8555438	60.243443	0	Meis2	3.1804047	50.044064	0	Sdc4	1.7812544	57.784405	0	Rpl31	0.76682	40.448864	2.37E-299	Cox6b1	0.92412555	60.758514	0	Igf1	3.0250192	57.003506	0	C1s1	1.6564497	31.157782	1.59E-187	Hcls1	4.0516663	52.1895	0	Slc4a8	5.440323	32.090122	6.44E-187	Anapc13	1.3971782	38.862934	2.07E-253	Usp16	1.6461024	26.329138	1.34E-132	P2ry10	5.6358266	44.793236	1.97E-301	Pim1
106	Rps10	0.8620905	60.125084	0	Ptgis	3.1331596	49.694836	0	Rtn4	1.4014882	57.260494	0	Myl6	0.63853616	40.404552	3.86E-301	Pcbd1	2.8798678	60.358566	0	Socs3	2.053267	56.686882	0	Ifitm3	0.82664	31.126312	4.09E-190	Picalm	2.347728	52.13691	0	Bckdk	1.4692643	32.035934	7.72E-189	Rnf149	1.68834	38.590828	4.83E-251	Slc9a2	3.5621428	26.320652	5.06E-132	Rpl27a	0.7219612	44.59704	6.498183678e-314	Creg1
107	Rpl23a	0.70336044	60.095604	0	Apod	3.6968663	49.33282	0	Tubb6	1.7470855	57.02461	0	Gm12840	1.8414519	40.238686	1.11E-293	Tagln2	1.3649697	60.283043	0	Tsc22d3	2.3615296	56.23178	0	Ptn	2.435163	31.117594	6.28E-186	Tgfbi	3.9698825	52.048412	0	Gata3	1.5838042	31.970856	6.49E-188	Ace	2.6421115	38.55635	2.99E-248	Cope	0.8909321	26.308495	3.53E-133	Ets1	3.0000901	44.397484	2.03E-299	Slc15a3
108	Fmo2	1.8990597	59.975594	0	Selenow	1.128494	49.327248	0	Eif1	0.57777184	56.98358	0	Rps17	0.7597423	40.179577	9.39E-296	Atp1b1	1.5329313	60.104378	0	Laptm4a	1.065484	56.056408	0	Nr2f1	2.8372846	30.8229	1.55E-182	Nlrp3	5.655917	51.42757	0	Sars	1.2334903	31.720007	3.18E-186	Stat5a	3.2723396	38.424908	4.11E-246	Prr9	3.019174	26.286745	7.41E-132	Rps14	0.5854544	44.325924	5.949181e-317	Atp6v0e
109	Rpl6	0.58279693	59.954575	0	Fos	1.6539054	49.255093	0	Lamc2	2.437589	56.720352	0	Tgif1	1.3702021	40.138607	5.37E-293	Uqcrq	1.114038	60.095863	0	Wnt10a	5.046073	55.643745	0	Tspan3	1.2662029	30.735603	1.07E-182	Cd72	6.226244	51.282555	0	9230102O04Rik	3.268798	31.574226	2.30E-182	Slc7a4	3.1260998	38.370823	1.54E-245	Myo5c	3.2161214	26.025715	1.60E-129	Zc3hav1	2.7860007	44.31442	1.63E-298	Ly86
110	Eloc	1.2234824	59.841366	0	Itih5	3.2342079	49.178276	0	Lypd3	4.4397593	56.685017	0	Cp	1.6637758	40.12789	1.09E-291	Adipor1	1.4720166	60.055214	0	Thy1	3.5277905	55.20677	0	Abi3bp	2.797459	30.609169	2.33E-180	Ms4a6c	4.848038	50.862743	0	Hpgd	1.717945	31.564186	1.12E-183	A630095E13Rik	5.1236005	38.30826	2.63E-244	Sil1	1.6399387	25.85081	1.41E-128	Gimap4	5.8125916	44.20423	9.42E-296	C1qa
111	Rpl35	0.7260242	59.643826	0	Lamb2	2.4062033	48.83076	0	Foxq1	2.8962095	56.676506	0	Eif2s2	0.910563	40.108208	4.46E-295	Pitpna	1.3959315	59.96723	0	Hspa1a	2.105661	54.939316	0	Lama2	2.253874	30.480967	2.10E-179	Rab7b	4.1473856	50.80817	0	1110008P14Rik	1.1739131	31.557184	5.07E-185	Sod1	1.5637977	38.306618	3.99E-247	Mlph	2.8824713	25.79781	1.25E-127	Cd7	8.984293	44.17445	3.39E-295	Aif1
112	Slc25a5	1.0193331	59.48884	0	Bicc1	3.386865	48.460915	0	Set	1.2303414	56.433174	0	Chka	1.3050704	39.914757	2.84E-291	Cltc	1.7999405	59.944695	0	Col6a2	2.8216805	54.83574	0	Col23a1	2.8289392	30.244717	1.39E-176	Alox5ap	3.405894	50.33439	0	Syne4	2.1685302	31.529968	1.22E-182	Ndufa7	1.1474047	38.146187	5.80E-247	Serp1	0.8798322	25.751589	1.95E-128	Rplp1	0.75571895	43.72989	2.41E-305	C1qc
113	Ndufa11	1.1551654	59.16524	0	Rbp1	1.5110097	48.15021	0	Tinagl1	2.123058	56.24075	0	Calm2	0.78205603	39.882374	7.53E-294	Sec61b	1.2521933	59.759323	0	C1ra	2.699595	54.764587	0	Sod3	3.1040332	30.242546	1.78E-176	Ptpn18	2.7961812	49.71668	0	Lcn2	1.6141942	31.438038	1.01E-182	Prlr	2.938796	38.115124	2.17E-243	Fam25c	5.9871116	25.623602	5.97E-126	Cxcr6	5.894888	43.464123	8.45E-289	Emilin2
114	Rps2	0.6615171	59.1313	0	Fcgrt	1.8622953	48.11793	0	Ifitm3	1.082104	55.949696	0	Anxa3	1.3156524	39.866657	4.06E-291	Txnl1	1.4198569	59.545883	0	Npdc1	1.7680293	54.757378	0	Pi16	2.42126	29.916758	9.04E-174	Cd81	1.4393699	49.380825	0	Anxa9	4.2347307	31.418823	1.29E-180	Herpud1	1.5654738	37.913673	1.34E-243	Tpd52	1.034638	25.383541	2.90E-125	Cd2	7.040423	43.244747	2.05E-286	Gabarap
115	Rps15a	0.7443494	59.118946	0	Junb	1.2057452	48.112072	0	Arl4c	2.6808352	55.82877	0	Rps2	0.6441562	39.497417	2.34E-288	Anxa3	1.9225643	59.52731	0	Mmp23	3.1617634	54.74633	0	Ppic	1.7016089	29.842278	2.67E-173	Tm6sf1	4.1835794	49.234127	0	Pycr2	1.7100273	31.358706	1.37E-181	Rpn1	1.7611531	37.889156	1.39E-242	Ggt1	2.193206	25.376911	2.72E-124	Ms4a4b	8.516731	43.120457	3.78E-285	Esd
116	Sdc1	1.5071187	59.1005	0	Lsp1	2.5868797	47.906105	0	Hmgn1	1.0760994	55.810776	0	Rpl21	0.6200923	39.41504	6.53E-288	Chmp4b	1.0183778	59.071754	0	Lamb1	3.1516871	54.67199	0	Pdlim3	2.823198	29.697626	4.44E-171	Marcks	2.3735614	48.830997	0	Ptgds	3.873518	31.015661	5.26E-177	Gpt2	3.446752	37.80943	7.74E-240	Ace	1.8474424	25.265375	1.50E-123	Lat	5.588401	42.713642	1.26E-281	H2-DMa
117	S100a10	1.0421029	58.950092	0	Zbtb20	1.4213917	47.69948	0	Tubb4b	1.234557	55.67392	0	Rbp1	1.2169125	39.33141	9.19E-286	EGFP	2.6858428	59.05051	0	Fcgrt	1.9461434	53.12343	0	Chpf	1.8148434	29.382084	2.31E-168	Fxyd5	2.0479774	48.776043	0	Asns	1.8265858	30.984821	7.76E-178	Serf2	0.87605387	37.78786	2.93E-244	Iqgap2	2.1593485	25.191109	1.14E-122	Ankrd11	1.939706	42.612488	1.58E-283	Spp1
118	Id1	1.7988836	58.89537	0	Col5a1	3.7187924	47.658592	0	Rpl4	0.7089291	55.599873	0	Rpsa	0.70549774	39.31786	1.40E-286	Bsg	1.025247	59.0098	0	Ntrk1	4.207907	52.857304	0	Rorb	2.2320561	29.327541	7.84E-168	Cyth4	4.2411556	48.28313	0	Cldn7	1.3836824	30.738625	1.56E-176	Sord	2.148747	37.380135	7.33E-237	Ift20	0.9790945	24.993307	8.50E-122	Dusp5	2.4023726	42.1243	3.46E-278	F10
119	Rpl19	0.65003365	58.728535	0	Socs3	1.9004486	47.62899	0	Actn4	1.4074264	55.58578	0	Eef1b2	0.8035621	39.286167	4.43E-285	Pdia6	1.5347037	58.9027	0	Col3a1	2.2715788	52.76888	0	Tmem100	2.6292598	29.26679	7.79E-167	Irf5	4.0767965	48.273922	0	Usp53	1.7603136	30.583292	6.05E-174	Phgdh	1.8144803	37.285786	1.27E-236	Rrbp1	0.99663305	24.988197	1.63E-121	Rpl11	0.6545325	42.113327	1.30E-288	Prr13
120	Rpl30	0.8695803	58.72545	0	Il11ra1	1.9594601	47.388134	0	Tns4	4.219339	55.54479	0	Plet1	1.8658625	39.258408	4.48E-281	Tnfaip1	2.5060816	58.870296	0	Rab34	2.4084737	52.546974	0	P3h3	1.8349916	29.113972	9.70E-166	Cebpb	1.4274457	48.03687	0	Gde1	1.2007054	30.342829	2.70E-173	Timm8b	1.7061689	37.279655	2.41E-236	Mien1	1.034821	24.956118	2.29E-121	Ptprcap	5.5981474	42.007664	7.97E-275	Wfdc17
121	Rps23	0.6459049	58.628803	0	Ly6c1	1.9231696	46.98283	0	Lrrfip1	1.9672554	55.482697	0	Ifitm3	0.85613173	39.175762	5.35E-291	Cyb561	2.5975277	58.4059	0	Chpf	2.6018882	52.515133	0	Fgfr1	1.6110358	29.006159	8.47E-165	Nfkb1	2.013584	47.685337	0	Srpr	1.0519252	30.28187	1.92E-172	Ceacam1	2.4166088	37.22808	1.56E-235	Acrbp	3.3883543	24.847471	1.47E-119	Supt4a	2.0546875	41.945084	2.02E-276	Rac2
122	Tuba1c	1.3876812	58.425713	0	Lamc1	2.5760658	46.821823	0	Avpi1	2.514834	55.446632	0	Noct	1.898476	39.162823	3.35E-279	Rps27l	1.0767592	58.32082	0	Gstm1	1.3836578	52.439285	0	Scarf2	2.063587	29.003023	1.79E-164	Lamp1	1.24561	47.488888	0	Degs1	1.1113164	30.150837	6.81E-171	Pet100	1.7066473	36.984608	1.74E-233	Tacc2	2.044141	24.420233	3.25E-116	Gpr132	3.7607982	41.768078	2.75E-273	Lipa
123	Eef2	0.6489617	57.89221	0	Slc25a4	1.2006816	46.630478	0	Gnl3	1.4294361	55.435524	0	Lmna	1.0087146	39.140404	2.37E-283	Ercc1	2.944165	58.19801	0	Lamc3	4.1743736	52.32506	0	Fcgrt	1.371682	28.92286	2.62E-164	Bst2	2.3841856	47.219364	0	Sh3bp4	2.338505	30.00919	5.43E-168	Tm9sf3	1.4342004	36.886986	3.84E-233	Hid1	2.9140518	24.313456	3.59E-115	Fasl	9.059878	41.627804	6.91E-271	Ctsa
124	Ctsl	1.0420134	57.69551	0	Cd63	0.9567216	46.56587	0	Tmem176b	1.184587	55.258076	0	Fmod	1.9619422	39.11124	7.09E-279	Prdx6	1.432894	57.712814	0	Dusp1	1.61987	51.813297	0	Pcolce	1.8455067	28.861588	1.83E-163	Marcksl1	2.1284494	46.996437	0	Crb3	1.6072632	29.957333	2.37E-168	Cldn8	3.1854882	36.833416	2.01E-230	Pop5	1.4111459	24.257515	3.07E-115	Gimap1	5.777122	41.306904	4.83E-268	Clec12a
125	Rps27a	0.6471527	57.642853	0	Scara5	4.949238	46.44268	0	Rap2b	2.5912058	55.248043	0	Rpl23	0.61345536	39.09826	8.10E-284	9230104L09Rik	6.580138	57.520916	0	Malat1	0.92372155	51.790073	0	Crip1	1.2130255	28.83409	2.36E-164	Dab2	3.393128	46.802986	0	Tfg	1.1294165	29.956263	3.44E-169	Hdlbp	1.5282575	36.72597	2.10E-231	Copa	1.2442085	24.238111	4.86E-115	Tnfrsf9	7.4725423	41.15029	2.24E-266	Hp
126	Rpl26	0.67039233	57.595432	0	Gdf10	3.3134649	46.41167	0	Phlda3	2.14021	55.024376	0	Nfe2l2	1.1693485	38.948235	1.43E-279	Bnip3l	1.4433284	57.495308	0	Id3	1.6637126	51.534386	0	Wfdc1	2.2003314	28.63064	7.66E-161	Rap1b	1.3654466	46.66843	0	Lurap1l	1.9130615	29.706451	1.77E-165	Cox7c	1.0827986	36.71509	7.52E-232	Asrgl1	2.9746077	24.194122	3.50E-114	Tgfb1	2.3691602	41.044758	9.06E-268	Cdc42
127	Adgrb1	3.015416	57.536366	0	Tuba1a	1.4257691	46.111366	0	Rpl12	0.98278165	54.820263	0	Ly6d	2.5854895	38.583233	1.79E-271	Ssr2	1.3290925	57.49034	0	Morf4l1	1.013766	51.36588	0	Ugdh	1.7117176	28.500322	6.97E-160	Slamf7	6.120012	46.3521	0	Tc2n	3.2684073	29.446909	3.04E-162	Ndufa2	1.178162	36.58505	3.28E-230	Surf4	1.1744109	24.16107	1.87E-114	Hmgb2	1.8154767	40.81054	7.35E-267	Pirb
128	Dbi	1.1994009	57.199135	0	Cald1	1.976123	45.97377	0	Itgb4	2.7823575	54.633507	0	Cdh1	1.5798639	38.48221	6.79E-272	Triobp	2.1660097	57.391087	0	Rnase4	1.6606952	51.13396	0	Col4a5	2.4195838	28.355114	8.54E-158	Hpgds	6.3823905	46.3461	0	Smim22	1.2186481	29.328184	1.88E-163	Cox17	1.4347765	36.18807	3.03E-226	Gne	2.9052868	24.108152	1.69E-113	Gzmb	9.565998	40.500324	3.88E-260	Capg
129	Baiap2	1.4465758	57.145428	0	Has1	4.2019835	45.92552	0	Amd1	1.9025198	54.594704	0	Actn4	1.1689144	38.3739	4.22E-272	Ctbp2	2.5363946	57.317253	0	Ctsl	1.0647178	50.727036	0	Socs1	1.8988867	28.218117	1.08E-156	Rab8b	2.8428535	46.301144	0	Arfgap3	1.5693712	29.309092	4.92E-162	Slc38a10	2.2303455	36.14476	1.50E-224	Fxyd3	1.2454511	24.03573	5.99E-114	Itk	5.99111	40.443348	8.27E-260	Clec4a2
130	Eef1g	0.78657824	57.031944	0	Vit	4.547649	45.742573	0	Klf6	1.1935881	54.406033	0	Rps19	0.58931285	38.14781	1.96E-272	Cox7c	0.91532946	56.992485	0	1500009L16Rik	3.3436754	50.72573	0	Nr2f2	1.9269965	28.199242	1.72E-156	Tgfb1	1.8677082	46.04186	0	Bet1	1.453095	29.241856	1.00E-161	Fut9	5.048207	36.051315	3.12E-222	Cobll1	2.1536574	23.892044	7.57E-112	Rps15	0.675341	40.133266	5.38E-268	Cxcr4
131	Rps24	0.7130374	57.006546	0	Ms4a4d	3.7258484	45.69832	0	Itga3	2.4930618	54.359627	0	Hmgb2	1.1722139	38.139576	4.14E-270	Rab25	2.230588	56.940422	0	Gadd45b	1.7544601	50.376297	0	Osr1	4.0248275	27.958286	1.38E-153	Fcgr1	6.7905765	45.944347	0	Mcfd2	1.2059034	29.22603	5.50E-162	Pdia3	1.1554836	36.033165	1.75E-225	Uggt1	1.8528882	23.858889	1.14E-111	Jpt1	1.5097743	40.051003	8.02E-260	Msn
132	Dlk2	3.257411	56.695423	0	Sptbn1	1.7173821	45.57438	0	Rrs1	2.0122366	54.099976	0	Etf1	1.1147827	37.997955	1.90E-267	Nrarp	4.344328	56.87955	0	Pdgfra	2.6566248	50.012745	0	Igfbp5	1.9010943	27.880114	1.43E-153	Abca1	3.1769688	45.746902	0	Cyb561	1.5784798	28.889973	3.31E-158	Os9	1.5827307	35.85105	1.65E-222	Timm13	0.9040929	23.815678	8.15E-112	Gimap3	6.600332	40.006977	1.46E-255	Rab8b
133	Hspa1a	1.5882145	56.681503	0	Svep1	4.321023	45.524853	0	Eef1g	0.80952585	54.017323	0	Eif6	1.051542	37.314545	5.67E-260	Galm	4.4321256	56.811184	0	Fscn1	2.5394425	49.955513	0	Rsrp1	0.8839007	27.820604	8.95E-154	Pf4	5.411102	45.706966	0	Cldn8	2.187374	28.843931	4.03E-157	Guk1	1.7379221	35.674995	2.18E-220	Lrrc26	2.7755046	23.789639	5.97E-111	Akap13	2.3404262	39.913334	1.60E-256	Slc11a1
134	Rpl5	0.80960023	56.61476	0	Nfia	2.0406778	45.380558	0	Pfn1	0.8349369	53.96297	0	Smtn	2.1301143	37.262997	6.04E-256	Rbm47	2.3179607	56.682426	0	Fhl1	2.462192	49.896782	0	Htra3	1.895516	27.761631	1.78E-152	Snx20	4.1243296	45.41776	0	Cad	2.4977412	28.784294	1.05E-156	Nudt22	2.830284	35.528324	7.96E-218	Pdia4	1.2851592	23.788725	2.56E-111	Ppp1r16b	5.210249	39.81025	6.71E-254	C5ar1
135	F11r	1.3887419	56.440067	0	Fbn1	3.7555282	45.338226	0	Actb	1.2059036	53.58563	0	Mgst1	1.1337199	37.20003	5.25E-259	Crip2	1.4886184	56.57282	0	Gpx8	1.920533	49.869747	0	Twist2	1.9501866	27.529434	5.28E-150	Lilra5	8.212972	45.151875	4e-323	Tmem258	0.6993465	28.71066	2.65E-158	Creg1	1.7706579	35.513332	4.94E-219	Rpl36al	0.7612264	23.690147	8.67E-111	Nr3c1	3.1229432	39.803844	1.45E-254	Cmtm7
136	Krt18	1.3148419	56.302155	0	S100a1	1.5757282	45.311543	0	Capg	1.4639827	53.52695	0	Rpl6	0.50654024	37.19169	1.45E-260	Nus1	2.5705109	56.571102	0	Gpc1	4.2437844	49.83782	0	Apod	2.2187994	27.514309	5.97E-150	Clec12a	4.953006	44.853035	1.599e-320	Cnpy2	0.80202335	28.51964	1.52E-156	Ormdl3	2.032002	35.21679	1.31E-215	Gdpd1	2.7154326	23.666569	5.65E-110	Rps20	0.830554	39.79906	3.40E-262	Abca1
137	Rpl17	0.7100648	56.196575	0	Pi16	3.7634692	44.856354	0	Spint2	1.1173289	53.505802	0	Pgk1	1.0918577	37.019817	7.22E-256	Rab2a	1.1421849	56.558006	0	Prrx2	3.024322	49.638336	0	Inmt	1.956349	27.425673	3.16E-149	Clec4a2	5.0056787	44.805706	4.2905e-320	A4galt	1.7691988	28.509018	1.85E-154	Apof	4.046092	35.039295	1.16E-212	Gm26917	3.5025947	23.566603	5.17E-109	Skap1	6.024232	39.64133	3.85E-252	Actb
138	Rps25	0.6321521	55.86095	0	Gem	1.92455	44.732086	0	Rpl7a	0.7533933	53.36513	0	Rpl12	0.8109069	36.913483	4.43E-256	H13	1.5151876	56.46377	0	Eva1b	2.3959675	49.500645	0	Eln	2.8742995	27.418806	1.32E-148	Fam49b	2.5230129	44.653984	5.71e-321	4931406C07Rik	1.961389	28.4956	5.20E-154	Ndufs6	1.2988225	35.01438	1.28E-214	Cldn8	2.2004273	23.480137	1.61E-108	Ppp1cc	1.8037034	39.618587	2.47E-254	Tlr2
139	Rps26	0.6485257	55.713017	0	Selenop	1.157194	44.31295	0	Tfap2a	2.538849	53.33867	0	Hnrnpab	0.9060376	36.771416	6.76E-254	Atp6ap2	1.538492	56.428703	0	Fkbp7	2.469911	49.349842	0	Ahnak	1.0257695	27.387115	1.52E-149	Arl5c	5.029451	44.335415	6.57995067e-315	Glul	1.1010474	28.477932	1.89E-154	Cyb5b	1.8608521	34.929657	5.95E-213	Uqcrq	0.8336718	23.475801	5.23E-109	Rpl21	0.60359454	39.466908	4.50E-263	Ostf1
140	Dnajb1	1.362564	55.592415	0	Aspn	5.4077106	44.13349	0	Cdh1	1.798148	53.02077	0	Rps24	0.6259401	36.695892	7.76E-255	Calr	1.0635283	56.156776	0	Nenf	1.226506	49.246826	0	Timp3	1.2183449	27.34002	9.77E-149	Fcgr2b	3.891522	44.29291	1.55176328e-315	Cdc42ep1	1.8213754	28.422373	2.00E-153	Degs2	2.7981005	34.89103	6.69E-212	Kcnk1	1.1052129	23.44801	7.18E-109	Rpl36	0.6219746	39.2322	4.08E-259	Msrb1
141	Serpinb5	1.9755504	55.5514	0	Cyba	1.2688037	43.86337	0	Pgk1	1.3179176	52.8717	0	Ube2s	0.82754785	36.53932	3.71E-252	Vamp8	1.1703659	56.061737	0	Aebp1	1.9252977	49.099586	0	Cox6b2	2.3272927	27.320194	1.04E-147	Ccrl2	4.4314723	43.752365	0.00E+00	Slc6a14	6.063919	28.304058	2.53E-151	Cldn3	1.5789322	34.81151	8.58E-215	Prom2	2.5859635	23.42092	5.96E-108	Cytip	3.0391345	39.19318	2.29E-249	Prcp
142	Chka	1.3553722	55.40112	0	Csf1	3.819679	43.720436	0	Rpl18	0.64670414	52.845787	0	Rpl9	0.5981346	36.53205	4.04E-252	Cldn7	2.0694647	55.8342	0	Klf9	1.6011095	49.03464	0	Ubb	0.533047	27.261486	7.97E-149	Glipr1	4.8849306	43.73211	0.00E+00	Fam3b	5.3552327	28.254543	6.96E-151	Bcat2	2.5122395	34.747955	1.75E-210	Gmds	1.7683944	23.340864	1.63E-107	Tnfrsf1b	3.514075	38.3016	4.36E-240	AB124611
143	Slco4a1	3.2298603	55.282745	0	Loxl1	3.1303093	43.68221	0	Dstn	1.0227659	52.715435	0	Actb	0.894817	36.500126	1.11E-251	Scnm1	3.4684327	55.717434	0	Cdh11	3.5079308	48.877197	0	1500009L16Rik	2.2243216	27.102901	1.05E-145	Id2	1.9312583	43.559994	1.4371631223786e-311	Cyp4a12a	7.773561	28.201183	2.39E-150	Bex3	1.5003394	34.40062	1.85E-208	Nudt22	1.8854216	23.321253	2.47E-107	Rpl35a	0.5543756	38.01235	7.04E-249	Cd36
144	Hint1	0.83314705	54.736176	0	Dusp1	1.3561878	43.458534	0	Capns1	1.0600095	52.604225	0	Yrdc	1.2181501	36.44924	1.45E-248	Atp6v1f	1.0102633	55.665127	0	Fxyd5	1.7234244	48.74981	0	Oaf	1.7278373	27.080864	8.45E-146	Csf2ra	3.257899	43.481857	8.42E-307	Gstt3	1.768945	28.193796	1.77E-151	Prodh	3.2316632	34.342686	4.16E-206	Mapk13	1.6342463	23.194496	2.09E-106	Rps18	0.66118175	37.950047	7.32E-245	Arpc5
145	Id3	1.2960682	54.634327	0	Hmox1	1.8657732	43.44347	0	Rpsa	0.7931738	52.200954	0	Col17a1	2.4731317	36.265022	2.53E-244	Arhgef7	3.5166442	55.464497	0	Ier2	1.2572126	48.557846	0	Serpine1	2.0009604	27.014603	5.86E-145	Slamf9	6.032278	42.94003	7.51E-300	Pigc	2.8814	28.155039	1.83E-150	Lamtor2	1.3603674	34.31512	1.29E-207	Svs4	1.0583063	23.184162	4.75E-107	Prkca	2.5801687	37.868153	1.70E-236	Txnrd1
146	Sertad1	1.2358679	54.292618	0	C4b	4.2323217	43.282024	0	Eef1b2	0.8857576	51.988636	0	Rpl11	0.517335	36.256317	2.97E-250	Gata2	2.4921825	55.445263	0	Nsmce3	2.4944572	48.51477	0	Rpl22l1	0.64854544	26.98637	9.18E-146	Syngr2	2.2408586	42.867584	1.11E-301	Etnk1	1.8788345	28.091286	2.88E-150	Ddost	1.2971147	34.273125	1.94E-207	Fam174b	1.7710224	23.15801	4.09E-106	Arhgap45	4.5241637	37.652596	1.67E-233	Capza2
147	Ppp1r10	1.5386883	54.18863	0	Calml4	3.662962	43.18691	0	Ahnak	1.5028583	51.896587	0	Hnrnpf	0.82024425	36.254208	2.27E-248	Rtn3	1.4646251	55.389103	0	Lbp	2.7651455	48.441803	0	Msx1	2.3800435	26.932823	4.65E-144	Nfkbib	2.0341249	42.62505	2.58E-299	Hoxb8	2.849584	28.070055	7.86E-150	Mrps18a	1.7732602	34.18697	1.19E-205	Casz1	2.386876	23.102383	1.97E-105	Nabp1	2.868076	37.649303	4.44E-234	Smpdl3a
148	Col18a1	1.843648	54.146576	0	Fkbp9	1.8861848	43.125305	0	Lad1	3.2040598	51.79278	0	Dusp14	2.2007182	36.195408	1.49E-243	F11r	1.4921288	55.29316	0	Jun	1.4928445	48.40397	0	Gfpt2	1.9433063	26.826988	2.01E-143	Ptafr	4.735102	42.585228	1.42E-296	Sec61a1	1.0627128	28.01266	1.46E-150	Trabd	2.203396	34.183495	3.02E-205	Uqcr11	0.77308995	22.960157	7.18E-105	Prdx6	1.2769333	37.46325	3.28E-238	Sod2
149	Timp3	1.3760229	54.04613	0	Fkbp7	2.2806103	42.911453	0	Eif2s1	1.6574013	51.45418	0	Cfl1	0.62353635	36.131943	1.50E-248	Eif4ebp1	1.9545362	55.166332	0	Hmgcs2	3.3105307	48.336792	0	Dner	3.105381	26.793814	1.45E-142	Atp6v0b	1.400669	42.136826	1.14E-296	Mien1	0.8506933	27.82313	9.64E-150	Tsta3	2.0894842	34.14342	6.17E-205	Tram1	0.9903389	22.874567	4.01E-104	D16Ertd472e	3.1633632	37.20075	1.08E-229	Sirpa
150	Ncoa4	1.6605176	53.981632	0	Hspg2	2.441019	42.647346	0	Eif2s2	0.9767587	51.418354	0	Rpl18a	0.5052826	36.04557	3.08E-247	Snx24	3.3131988	55.026062	0	Gnas	0.68003464	48.03711	0	Loxl1	2.156854	26.69218	5.84E-142	Evi2a	4.643417	42.07308	4.25E-291	Cited4	2.4870286	27.778603	2.32E-147	Chchd10	1.972396	34.058674	8.35E-205	Rab25	1.1895901	22.826012	1.03E-103	Stat3	1.9029335	37.034138	4.38E-229	Picalm
151	Arc	1.8232042	53.950085	0	Plat	1.9633894	42.553516	0	Lyar	1.9681106	51.412357	0	Ndrg1	1.4968954	36.041767	1.80E-243	Polr1d	1.0021704	54.982937	0	Fkbp9	1.9822407	47.94096	0	Efemp2	1.7613308	26.49988	3.34E-140	Ccr5	4.4544907	41.41213	3.29E-284	B4galt4	2.014356	27.702822	8.30E-147	Ndufa13	0.9909572	34.052334	5.91E-206	Ptgr1	1.8325661	22.789902	4.75E-103	Txk	6.494768	37.005753	4.09E-227	Litaf
152	Lamb3	2.1611686	53.811638	0	Serpina3n	4.16147	42.34958	0	Ybx3	1.3130604	50.877815	0	Rplp0	0.58424246	35.914204	2.93E-244	Ndufb9	1.1360192	54.765354	0	Dap	1.434684	47.915302	0	Tnfsf12	1.553098	26.480703	4.53E-140	Tmem176a	1.2477052	41.371822	7.00E-293	Kcnk1	1.0149096	27.62533	1.04E-147	Scand1	1.3142967	34.025322	4.95E-205	Crb3	1.5384643	22.769012	4.94E-103	Ccnd2	1.9599248	36.85773	5.01E-228	Hcls1
153	Gas6	1.112205	53.688946	0	Colec12	2.9015152	42.336113	0	Rsl1d1	1.5798075	50.82257	0	Col18a1	1.5926827	35.88431	1.30E-241	Tmed3	1.6330094	54.7344	0	Glud1	1.7514571	47.720924	0	Dnajb1	1.0378994	26.440012	3.50E-140	Rac2	2.6711257	41.326687	2.25E-286	Gprc5b	2.4823754	27.621027	6.99E-146	Pgap2	1.6814555	33.94007	8.88E-204	Trabd	1.4922976	22.768072	5.39E-103	Pabpc1	0.9397501	36.84472	3.26E-230	Gltp
154	Rpl23	0.62036264	53.47224	0	Klf9	1.4503103	42.13819	0	Serbp1	0.9226425	50.625652	0	Sdc4	1.1596279	35.77207	7.33E-242	Pkm	1.0986862	54.642838	0	Tnfsf12	2.2518005	47.681652	0	Cped1	2.5043697	26.396393	6.32E-139	Ucp2	1.6382259	41.2511	3.01E-286	Xbp1	0.8746882	27.210743	1.04E-143	Pcp4l1	4.1434655	33.851395	2.41E-201	St14	1.697902	22.712652	1.83E-102	Rab8b	2.7120767	36.786503	2.90E-226	Gda
155	Ppia	0.5611423	53.31435	0	Ifi204	3.7122552	41.950035	0	Krt6a	5.118664	50.58033	0	Rpl14	0.54993385	35.625412	4.28E-242	Tjp1	2.7725291	54.44976	0	Adm	2.3124495	47.577656	0	Podn	3.372317	26.370277	1.66E-138	Ccl3	6.1264753	41.098953	1.89E-280	Gm5420	5.138558	27.195396	2.37E-141	Mdh1	1.350711	33.809757	1.05E-202	Smim14	0.8053227	22.682116	9.66E-103	Pnrc1	1.2919327	36.650093	2.59E-227	Pgd
156	Gpx1	1.0104338	53.170307	0	Prss23	2.1625123	41.900745	0	F3	2.5623615	50.395123	0	Rps6	0.53589326	35.383575	4.26E-239	Chpt1	2.6531518	54.35983	0	Rhoc	1.3805674	47.511566	0	Rab34	1.5400449	26.232157	1.05E-137	Ms4a6d	5.0789266	41.06628	2.46E-280	Herpud1	0.88446724	27.1628	2.76E-143	Dgcr6	1.8449676	33.751823	2.10E-201	Golga4	1.5243635	22.646336	6.09E-102	Oaz1	0.65344596	36.551506	3.51E-229	Slc16a3
157	Fau	0.52208376	52.914944	0	Ifi27l2a	2.2567556	41.69961	0	Map1lc3a	1.0664208	50.20209	0	Tfap2a	2.0213716	35.28989	2.64E-233	Cox7a2	0.8883767	54.32706	0	Igfbp3	3.4798148	47.125656	0	Nid1	1.792713	26.227533	1.00E-137	Plekho2	3.2538533	40.987904	2.06E-280	Slc41a2	2.5921772	27.146738	2.16E-141	Atp5e	0.9931852	33.582203	5.41E-201	Scand1	0.87429637	22.638885	2.74E-102	Rpl23	0.6152378	36.539062	7.73E-231	Arg1
158	Pdgfa	2.0098817	52.7747	0	Abi3bp	3.029256	41.687725	0	Rack1	0.81467414	50.154877	0	Rps3a1	0.61272746	35.2522	5.87E-237	Tpi1	1.3157729	54.259144	0	Plpp3	1.9222238	47.111584	0	Ckb	1.4316069	25.95329	2.03E-135	Tank	3.2840066	40.834988	1.60E-278	Rab25	1.0597126	26.954859	2.11E-141	Upk1b	2.3290107	33.485374	1.53E-198	Pmm2	1.5152678	22.585587	1.52E-101	Zfp36l2	1.8707294	36.504692	1.22E-224	Ptpre
159	Rpl36a	0.67462164	52.501865	0	Adamts2	2.765532	41.543373	0	Nfe2l2	1.2432629	50.141598	0	Nop58	1.1124954	35.024582	5.80E-233	Spry1	2.4867122	54.24327	0	Tmem158	2.9298227	46.94806	0	Colec12	2.0712962	25.855925	4.75E-134	Cd48	3.9798384	40.66838	1.17E-276	Dcaf11	1.2763559	26.938795	1.74E-140	Vamp8	1.1523939	33.40533	1.46E-199	Echdc2	1.917604	22.521263	8.19E-101	Bcl2a1b	2.792142	36.442276	8.28E-224	Arpc3
160	Rpsa	0.64624095	51.91442	0	Cebpd	1.4491663	41.534782	0	Kcnn4	2.9211926	49.992344	0	Hspa8	0.5689456	35.007313	9.69E-236	Canx	1.2189164	54.02207	0	Coch	5.0041533	46.91892	0	Irf1	1.5708672	25.838133	4.67E-134	Gatm	3.0114849	40.636093	1.88E-277	2010007H06Rik	3.489069	26.584763	4.45E-136	Bckdha	1.9156868	33.169655	9.94E-196	Edem1	1.4813987	22.511528	5.92E-101	Eef2	0.682045	36.308815	1.34E-226	Ftl1-ps1
161	Ackr4	3.8208055	51.841717	0	Ddr2	3.5264626	41.43321	0	Rps16	0.6333176	49.892357	0	Ybx3	1.0539117	34.878162	3.10E-231	Mdh1	1.2059584	53.94269	0	Rsrp1	1.2001066	46.68914	0	Fkbp9	1.3747861	25.751402	2.55E-133	Coro1a	2.8224928	40.635998	4.10E-278	Slc31a1	1.3013047	26.43416	6.53E-136	2310001H17Rik	2.8019593	32.99003	1.97E-193	Msmb	3.8916857	22.473217	2.99E-100	Serpinb6b	4.6416063	36.27264	1.66E-220	Cytip
162	Rps29	0.51967776	51.124283	0	Ifi211	3.795394	41.41318	0	Rpl27a	0.6285704	49.649536	0	Rpl19	0.50753796	34.82479	2.37E-233	Ppa1	1.6214057	53.898186	0	Wnt6	4.2264695	46.68847	0	Atp1a2	2.9230616	25.722284	1.44E-132	Lpxn	3.7617126	40.609173	3.43E-276	Pglyrp1	2.4402652	26.404808	7.48E-135	Ier3ip1	1.2989287	32.56092	1.54E-190	Lars2	3.4309747	22.394644	1.12E-99	Ppia	0.60039914	36.254417	3.69E-228	Txn1
163	Chchd2	0.626921	50.88633	0	Lpar1	2.7767737	41.305084	0	Ier3	1.3489968	49.466396	0	Amd1	1.4489464	34.820072	4.63E-229	Ptgs1	2.7734659	53.853386	0	Gfra1	4.185896	46.171932	0	Hsd11b1	2.5895748	25.711521	1.39E-132	Ccl4	5.530707	40.599182	2.26E-275	Lifr	2.037139	26.369705	5.90E-135	Tmed10	1.1180623	32.552517	5.09E-191	Clcn3	1.6705867	22.372606	8.87E-100	Lcp1	2.4055684	35.667763	3.78E-216	Ptpn18
164	Palld	1.59298	50.82145	0	Lpl	3.0186944	41.26538	0	Rplp0	0.76013666	49.427826	0	Ran	0.90725005	34.7813	3.49E-230	Vps72	2.2361946	53.83854	0	Jund	0.80910033	45.449383	0	Dynll1	0.5967261	25.689993	1.13E-133	Fcrls	5.813876	40.56087	7.09E-275	Cnn3	0.7592924	26.280796	1.55E-135	Neu1	2.1477551	32.510742	2.65E-189	Stxbp2	1.6530671	22.323538	2.31E-99	Itpkb	3.352518	35.63524	7.68E-215	Clec4a3
165	Hnrnpa2b1	0.83211064	50.78953	0	Ccl7	3.1686344	41.20124	0	Rps3	0.6616561	49.386677	0	Hmgn1	0.7926785	34.759193	2.24E-231	Lamtor2	1.2925736	53.811153	0	Irf1	2.192134	44.991528	0	Zfp36	0.9747395	25.663687	8.19E-133	Zfp36	1.4926003	40.3676	1.06E-277	Dkkl1	3.6819022	26.264206	3.06E-133	Mrps34	1.7489922	32.403065	1.53E-188	Mcee	1.1204519	22.1143	6.27E-98	Rbm39	0.8894997	35.45455	5.26E-217	Rps29
166	Atf4	0.83305	50.682846	0	Adamts1	1.7084728	40.416985	0.00E+00	Etf1	1.137701	49.235188	0	Rpl36	0.5015429	34.75742	8.58E-233	Pigr	3.636143	53.78445	0	Ubb	0.59994787	44.952114	0	Hspg2	1.7531668	25.627354	4.80E-132	Smox	2.554242	40.227196	7.48E-273	Wars	1.3547381	26.235416	2.47E-134	Ufl1	2.7151875	32.383987	1.19E-187	Hyou1	2.5735393	22.047453	5.13E-97	Rbm3	1.1226915	35.424385	2.57E-215	Ncf4
167	Glul	1.085582	50.54048	0	Fam102b	2.5917017	40.310684	9.36E-304	Eif3g	1.1381782	49.22816	0	Mrps6	1.0580773	34.7402	6.27E-230	Pip5k1a	2.204705	53.741234	0	Ccnd3	2.0056915	44.870255	0	Cpxm2	2.2031386	25.449556	3.08E-130	Tpd52	1.6628032	40.092457	1.02E-273	Nefh	5.3873796	25.978292	1.42E-130	Sec61a1	1.5472592	32.364304	1.87E-188	Itpk1	2.0718443	22.037388	4.79E-97	Rps4x	0.55681753	35.279045	5.63E-220	Rhoa
168	Foxa1	1.7547811	50.32034	0	Tshz2	1.4046236	39.95778	3.99E-303	Tomm20	0.90347487	49.082462	0	Mt2	0.9137135	34.683968	7.27E-234	Gprc5a	2.7089748	53.727715	0	Add3	2.1700292	44.765438	0	Cxcl12	1.8290099	25.367964	1.45E-129	Ptprc	2.8818858	39.860043	1.24E-269	Hoxd9	3.3460462	25.963602	9.58E-131	Pmm2	2.1614342	32.318493	2.06E-187	Zfhx3	1.4935619	21.980564	9.81E-97	Slc3a2	1.2221344	35.261086	4.19E-214	H2-Eb1
169	Hoxb13	1.7953297	50.2488	0	Ramp2	2.327913	39.91205	5.23E-300	Atpif1	0.9400603	48.829144	0	Rps7	0.6269571	34.647156	6.85E-230	Tmem37	4.417402	53.648205	0	Axl	1.8163083	44.760952	0	Lpar1	1.9628234	25.312813	4.60E-129	Serinc3	0.98568785	39.725487	9.93E-274	Hoxd8	2.767204	25.905516	2.28E-130	Ang	2.5771356	32.232853	2.51E-186	Gchfr	2.8359218	21.944706	3.05E-96	Rhof	5.2799826	35.233067	1.33E-210	Prkcd
170	Rps13	0.62488884	50.19521	0	Nedd4	1.2791979	39.901127	1.86E-301	Rpl13	0.57023776	48.810722	0	Rps28	0.5358579	34.61247	1.01E-230	Bcl2l1	2.4095578	53.63255	0	Txndc5	1.7296134	44.697685	0	Gng11	1.6013825	25.263334	6.67E-129	Man2b1	2.2650833	39.644413	5.43E-267	1110032A03Rik	1.4806757	25.689724	3.09E-129	Minos1	1.0498368	32.212257	8.29E-188	Nkx3-1	2.6094081	21.69026	2.62E-94	Snrpg	1.2410554	35.083324	1.30E-211	Cd48
171	Nop53	0.89278436	49.91588	0	Cxcl1	2.4629498	39.76255	1.32E-297	Sox9	1.9355263	48.66654	0	Rpl5	0.640084	34.501026	1.07E-228	Pyy	5.8432555	53.580505	0	Gnai1	3.2114391	44.489277	0	Copz2	1.2873871	25.259544	1.00E-128	Cndp2	3.055529	39.523586	9.77E-265	B9d1	1.6251653	25.601652	3.52E-128	Gm53	4.9831843	32.17302	3.79E-185	Gstt3	1.6982231	21.661436	3.04E-94	Plekha2	4.094388	34.954792	3.72E-208	Prdx1
172	Hmgcs1	2.079067	49.7315	0	Nupr1	1.4496841	39.680935	6.07E-302	Eef1e1	2.134351	48.611343	0	Urah	1.787471	34.497684	3.15E-225	Pdia3	1.1053405	53.575428	0	Phlda3	1.92783	44.417274	0	Dpt	1.8987644	25.25901	8.09E-129	Runx3	3.8152125	39.293648	2.82E-262	Odam	5.1076927	25.585197	3.44E-127	Serpine2	1.4511328	32.170807	4.23E-188	Arfgef3	2.692081	21.652815	5.74E-94	Cd82	2.0994785	34.89148	1.44E-208	Tmsb10
173	Hexim1	1.7186989	49.66301	0	Ppp1r2	1.2922918	39.6425	5.25E-298	Pabpc1	0.7228168	48.577484	0	Fam110c	2.3192127	34.4167	3.32E-223	Hsbp1	1.0705297	53.530647	0	Lpar1	2.743476	44.352142	0	Ier5	0.98999494	25.247551	5.62E-129	Lpcat2	2.6694155	39.255753	2.11E-262	Atp1b1	0.7336215	25.519371	1.81E-129	2310039H08Rik	2.0369132	32.144844	7.79E-186	Stat5a	2.1312327	21.631334	6.89E-94	Samsn1	3.4959457	34.49646	3.31E-204	B4galt5
174	Dnajb9	1.1233069	49.627434	0	Ccl2	3.1170986	39.572506	2.48E-294	Lmo1	2.7395601	48.460335	0	Lcn2	1.2697986	34.22675	4.87E-225	Galnt18	2.1014347	53.487392	0	Minos1	1.0751783	44.319706	0	Gpx8	1.2803462	25.232033	1.55E-128	Tmem176b	1.0765389	39.15204	6.74E-270	Emx2	3.8411825	25.44505	4.32E-126	Hspa5	0.9367005	32.14459	2.50E-187	Cldn10	2.3676016	21.591087	1.35E-93	Lpxn	3.7494383	34.390995	4.46E-203	Pilra
175	Nrtn	2.4305594	49.13424	0	Tppp3	2.6452038	39.445473	3.74E-293	Hs3st1	3.4321456	48.382298	0	Adgrb1	2.1833959	34.176807	6.20E-221	5330417C22Rik	3.230246	53.44283	0	Bmp2	3.005055	44.2328	0	Sema5a	1.845394	25.20303	4.78E-128	Cd63	1.1710385	38.81358	8.02E-263	Bex4	1.9433631	25.399446	2.61E-126	Tmem258	1.1233791	32.113243	1.46E-186	Nans	1.0364741	21.558764	6.38E-94	Cyba	1.3819251	34.170216	9.11E-205	Tm6sf1
176	Phlda1	1.0685098	49.09071	0	Col6a5	5.948038	39.41782	7.53E-291	Cdcp1	2.9271195	48.28405	0	Cstb	0.7959321	34.104958	1.61E-224	Xiap	3.227319	53.283585	0	Tmem50a	1.1839086	44.0393	0	Bag3	1.0931023	25.201382	2.13E-128	Il1rn	4.751216	38.808002	1.14E-256	Ank	1.9010398	25.36361	5.05E-126	Atp5j2	0.9494675	32.06326	1.82E-186	Pdia3	0.75354725	21.533615	1.51E-93	Sult2b1	5.6729307	34.053688	1.54E-199	M6pr
177	Hsp90ab1	0.5524448	49.03271	0	Lama4	3.4486518	39.38438	2.95E-291	Ctnna1	1.2991728	48.274952	0	Jup	1.4041193	33.991055	6.71E-220	Sh3bgrl2	3.1077087	53.269764	0	Spon1	2.7656643	44.025234	0	Ar	1.2190809	25.030613	1.09E-126	Gmfg	2.6692982	38.807076	2.63E-258	Tmem248	1.0388093	25.270412	5.67E-126	EGFP	2.5372381	32.035656	2.06E-184	Tes	1.2126927	21.52415	2.81E-93	Thy1	2.5746362	33.930206	5.90E-200	Cd84
178	Atp1b1	1.1692696	48.552074	0	Myoc	6.4887586	39.06621	2.24E-286	Inhba	4.1424227	48.264023	0	Tinagl1	1.4035199	33.981144	2.15E-220	Golga7	2.1417139	53.209087	0	Ctsk	2.692999	43.983166	0	Nfkbia	0.81360406	25.013607	3.35E-127	Metrnl	2.377874	38.62108	9.99E-257	Gm42031	3.2438633	25.160557	1.06E-123	Gmds	2.4044614	31.996145	3.58E-184	Snd1	1.4818795	21.501263	5.47E-93	Rnf125	4.634408	33.75409	6.29E-197	Adgre5
179	Hspa5	0.66769534	48.52271	0	Celf2	1.7103585	38.908245	2.08E-287	Hnrnpk	0.79650897	48.116997	0	Ndufa11	0.871281	33.975536	2.57E-221	Dph3	1.5709609	53.154987	0	Dhx58os	4.3099546	43.91569	0	Nenf	0.8563159	24.940563	3.93E-126	Hmox1	2.5118558	38.58303	2.65E-256	Prss8	1.974358	25.154707	4.75E-124	Sel1l3	2.7865677	31.936352	2.11E-183	Srp9	0.75393635	21.472738	4.12E-93	Rpl30	0.80298465	33.69256	6.59E-201	Ptafr
180	Nr4a1	1.073648	48.306828	0	Sulf2	3.954828	38.864857	2.31E-284	Tmem176a	1.1865553	48.096806	0	Foxq1	2.0630827	33.861095	1.63E-217	Irf8	3.0114362	53.074665	0	Rasl11a	2.54766	43.776123	0	Gdf10	2.0421684	24.929722	1.42E-125	Tnf	4.5711946	38.438076	7.36E-253	Tbx2	2.5492983	25.118513	1.53E-123	Ost4	1.029187	31.719875	5.68E-183	Rab3d	1.5178987	21.46351	9.07E-93	Rpl4	0.5858932	33.643394	9.98E-202	Atp5l
181	Egr1	1.1434538	48.021217	0	Fn1	2.8548472	38.635685	7.93E-283	Rpl7	0.737081	47.98347	0	Rpl7a	0.60885805	33.781643	1.04E-219	Cda	4.678728	53.046875	0	Efemp2	2.3541582	43.35124	0	Pdgfrb	2.6251724	24.911448	3.43E-125	Ifngr2	2.4160407	38.290226	1.47E-252	Eif1a	0.7724209	25.073393	1.62E-124	Lap3	2.087451	31.587675	1.78E-180	2310039H08Rik	1.2957993	21.455454	8.40E-93	Gapdh	0.9824156	33.619896	1.28E-198	Metrnl
182	Cox4i1	0.56879264	47.367252	0	Ntrk2	3.454828	38.52536	2.12E-280	Fam83h	3.2240336	47.874992	0	Coq10b	1.0258996	33.72353	5.14E-218	Arhgap31	2.3182533	53.021004	0	Ndn	2.8867543	43.172718	0	Ndn	1.9978123	24.809101	1.89E-124	Stap1	4.3217187	38.16798	3.11E-250	Gstm7	2.280463	24.900808	7.90E-122	Anxa4	1.4669219	31.574966	3.37E-181	Romo1	0.7468373	21.44012	7.33E-93	Ubald2	1.9392945	33.51835	1.41E-195	Cyp4f18
183	Krt8	1.1062185	47.301914	0	Cd248	3.2631378	38.49797	4.46E-280	Pxn	1.7187624	47.83436	0	Serbp1	0.74001986	33.713493	7.40E-219	Mpc1	1.2910521	52.972122	0	Tubb5	1.183652	42.92478	0	F2r	1.7476934	24.621174	6.92E-123	Txnrd1	1.7013963	37.951	2.97E-250	B3gnt8	2.6863918	24.870243	1.72E-121	Rpn2	1.1680155	31.552374	2.50E-181	Nucb1	0.83723867	21.404612	1.35E-92	Calm1	0.78561324	33.473408	3.80E-199	Hilpda
184	Cp	1.5432134	47.051342	0	S100a13	1.3162036	38.404793	3.55E-282	Rbp1	1.3523211	47.74214	0	Arl6ip5	1.0832697	33.527958	2.60E-215	Mrpl17	1.7421482	52.919586	0	Wt1	3.235426	42.900127	7.866e-321	Ppp1r14a	3.2230473	24.619043	1.86E-122	Rhog	2.3349948	37.92464	6.99E-249	Crabp2	3.026446	24.842222	4.01E-121	Mrpl57	1.599912	31.498068	4.34E-180	Vamp8	0.7545061	21.391531	1.46E-92	Gramd3	4.1811213	33.358948	2.97E-193	Adam8
185	Icam1	1.2926161	46.933212	0	Cyb5a	1.0980574	38.356422	4.21E-282	Arl6ip5	1.3155994	47.606186	0	S100a6	1.0549992	33.51317	6.64E-219	Atp5b	0.85816324	52.913773	0	Fkbp1a	1.0388719	42.889706	0	Tppp3	1.9546566	24.460037	2.38E-121	M6pr	1.7542716	37.85547	6.68E-249	Gpd1	3.0901556	24.712517	6.73E-120	Ufc1	1.4343638	31.486423	3.90E-180	Phgdh	1.027151	21.304087	8.67E-92	Itgb2	3.204494	33.33365	1.44E-193	Clec4a1
186	Cbs	2.807229	46.553658	0	Fst	2.3410609	38.311974	1.21E-279	Uchl3	1.8823243	47.558834	0	Rpl24	0.48822328	33.472656	7.67E-217	Csrp2	2.6477823	52.906693	0	Tspan4	2.1563923	42.84518	1.186e-321	Hspa1a	1.1694207	24.45698	7.60E-122	Blvrb	1.9208709	37.755844	1.36E-247	Slc35b1	0.98194826	24.6663	1.05E-120	Tmem234	1.236438	31.433565	5.46E-180	Spint1	1.5677714	21.262726	3.23E-91	Crip1	1.3797537	33.1869	2.23E-196	2010107E04Rik
187	Atp5a1	0.76914954	46.468277	0	Scn7a	4.519139	38.25061	9.13E-277	Prss22	4.38473	47.527374	0	Aldh6a1	1.4648827	33.398514	2.97E-213	Pgp	2.0260935	52.70775	0	Il34	4.6566787	42.74598	1.867657e-317	Nr4a2	1.2948644	24.438644	2.42E-121	Smim3	2.258937	37.732876	4.18E-247	Hoxb7	2.6627781	24.586971	5.11E-119	Atpif1	0.9563475	31.175486	1.09E-178	Tmem45a	2.0327387	21.249063	5.38E-91	Sla2	7.0421324	33.177845	1.93E-191	Atp6v1g1
188	Hspa2	1.9072795	46.425728	0	Ppp1r15a	1.0537761	38.070057	1.52E-279	Krt18	1.3255441	47.511505	0	Mast4	1.5964774	33.295822	7.49E-212	Manf	1.4159827	52.660618	0	Cald1	1.8148692	42.684025	4e-323	Gas6	1.040917	24.436594	1.47E-121	Rnaset2a	1.7465338	37.645676	6.19E-247	H13	0.7433626	24.481386	1.52E-119	Mrps12	1.6224781	31.165619	6.34E-177	Sgpp1	1.5197726	21.248486	3.98E-91	S100a4	2.8598316	33.16674	2.15E-192	Lyn
189	Rpl24	0.49739796	46.401577	0	Anxa1	1.2130165	37.872234	1.47E-277	Pxdc1	2.071051	47.505226	0	Tuba4a	1.1746972	33.265564	1.28E-212	Fut2	4.3190894	52.6567	0	Mid1ip1	2.1700506	42.6317	5.52425e-319	Rhoc	0.9290871	24.219791	1.15E-119	Osm	5.584433	37.60943	3.90E-244	Tcim	1.8299744	24.409996	1.01E-117	Tceal9	1.0018566	31.13197	3.38E-178	Sprr1a	1.8106532	21.209225	8.68E-91	Rpl13	0.4326389	33.108692	1.60E-199	Mafb
190	Rps11	0.50344443	46.30283	0	Id3	1.1539991	37.865223	1.38E-278	Ywhae	0.85091907	47.450493	0	Rps13	0.5805263	33.196564	1.50E-213	Ndufa13	0.9225908	52.574646	0	Gng11	2.145694	42.598526	1.0277e-320	Rbp1	0.9404576	24.21526	8.40E-120	Lat2	3.8975248	37.489834	2.46E-243	9530003J23Rik	3.0393543	24.408112	2.38E-117	Syne4	2.6796439	31.126284	7.96E-176	Npdc1	0.87789994	21.134062	1.41E-90	Fgl2	2.758305	32.917	5.48E-190	Trf
191	Wls	1.2737542	46.07486	0	Mfap4	3.3770745	37.769306	2.87E-271	Rps10	0.8020359	47.35774	0	Rrs1	1.5203986	33.158577	3.30E-210	Atp5j2	0.92595595	52.528614	0	Tmem100	3.0918515	42.594845	2.0474495e-317	Oaz1	0.5094238	24.21144	1.49E-119	Sh3bgrl3	1.0749806	37.47173	9.19E-249	Bckdha	1.0758666	24.320944	1.39E-117	Macrod1	2.387447	31.108467	8.13E-176	Syvn1	2.3153954	21.12575	5.77E-90	6-Sep	4.0027585	32.666172	5.56E-187	Thbs1
192	Galnt18	1.6909235	45.904858	0	Pnp	1.3872068	37.74747	4.07E-273	Rbms1	1.4117914	47.329716	0	Ddx5	0.5831697	33.134888	2.92E-213	Ocln	2.8413963	52.495285	0	Selenop	1.0165212	42.504383	0	Sphk1	1.4707973	24.193745	5.13E-119	Card19	1.6611204	37.387398	3.26E-244	Rhobtb3	2.4909165	24.297441	1.38E-116	H13	1.2705394	31.102276	5.93E-177	Spcs2	0.7434445	21.014124	1.25E-89	Prkch	3.335016	32.502663	1.28E-185	Mcl1
193	Id4	1.8367058	45.620167	0	Rhoj	2.1389315	37.490555	5.58E-269	Gtpbp4	1.6058695	47.30237	0	Lsr	1.2033192	33.103386	1.04E-210	Bex3	1.6308564	52.457443	0	Nfkbia	1.1382654	42.3675	2e-323	Rgcc	1.5516686	24.155455	9.53E-119	Calm1	0.912121	37.372616	3.24E-247	Pou3f3	4.61322	24.287975	3.70E-116	Spcs2	1.1325953	30.952137	1.31E-175	Uba5	1.2576361	21.003387	2.76E-89	Id2	1.6135396	32.33858	8.50E-186	Blvrb
194	Ktn1	1.340623	45.599705	0	Lrrn4cl	5.3491764	37.452965	2.01E-266	U2af1	1.1374297	47.25249	0	Rap2b	1.834491	32.745316	2.26E-205	Mrpl54	1.4156396	52.432095	0	Lmo4	1.3404378	42.360558	1.0578e-319	Camk2n1	1.1467942	23.937614	6.77E-117	Ftl1-ps1	2.1527598	37.36246	3.44E-243	Enpp5	1.5166456	24.20097	3.47E-116	Asns	2.3161428	30.904053	5.65E-174	Eif3j1	0.9210852	20.995886	2.65E-89	Tma7	1.0823648	32.216106	9.00E-185	Slfn2
195	Eef1b2	0.7129826	45.549877	0	Tgfbr3	2.2313561	37.366367	8.53E-267	Rps15	0.6006784	47.189636	0	Stmn1	1.2831146	32.591576	5.03E-205	Atp5j	0.87821996	52.35718	0	Bok	2.2143176	42.318542	8.8445131e-316	Cyba	0.8886738	23.90262	2.99E-117	Mrc1	4.9751077	37.360134	9.10E-242	Krt8	0.9457235	24.199797	4.65E-117	Pigr	2.7902396	30.798882	5.05E-173	1500011B03Rik	1.7656847	20.992744	4.14E-89	Fcer1g	3.0589607	31.998772	1.44E-181	Lat2
196	Phgdh	1.3743588	45.5001	0	Axl	1.6564251	37.347584	9.87E-268	Gm12840	1.9008605	47.07272	0	Rack1	0.65709037	32.57943	5.01E-206	Comt	1.4745682	52.342754	0	Pink1	1.6484338	42.053444	3.04676895095e-313	Nrp1	1.6212059	23.883942	2.75E-116	Sirpa	3.1664455	37.329983	4.90E-242	Ehf	1.3625551	24.163382	5.08E-116	Rab25	1.728417	30.71831	9.65E-173	Gm33782	4.687518	20.98335	8.70E-89	Itgb7	4.0674047	31.820047	2.46E-179	Tgfb1
197	Hmgn3	1.4805264	45.490025	0	Ndn	2.5525632	37.28366	9.80E-266	Cfl1	0.66668916	46.92161	0	Rps5	0.5590751	32.497566	2.61E-205	Ergic1	2.004312	52.336906	0	Serpinb6a	1.2853411	42.04141	1.37354142e-315	Tmem119	2.513169	23.839132	1.19E-115	Lair1	5.425271	37.176292	1.03E-239	Bhlha15	2.850832	24.15308	3.26E-115	Tmem147	1.5727484	30.686892	2.10E-172	Crabp1	4.602901	20.973114	1.01E-88	Map1lc3b	0.8810188	31.696083	1.41E-180	Tpd52
198	Anxa2	0.81085354	45.474483	0	Col14a1	4.835941	37.241253	7.53E-264	Rpl28	0.7199578	46.88881	0	Ppia	0.47786587	32.393044	1.81E-205	Pfdn1	1.4650486	52.2921	0	Calu	1.5079437	42.018326	8.136082213e-314	Ramp2	1.6626625	23.75591	3.01E-115	Tnfrsf1b	2.9503255	36.678898	1.15E-235	Slc39a7	0.918767	24.106657	6.98E-116	Atp5k	1.090485	30.664099	6.83E-173	Erp29	0.9193599	20.964626	3.67E-89	Slc9a3r1	1.7908553	31.619957	2.34E-178	Il1rn
199	Tsc22d1	1.1692263	45.20664	0	Wt1	3.0348992	37.226974	1.59E-264	Ttc9	5.3856354	46.873375	0	Rpl3	0.55723935	32.331524	8.82E-204	Pla2g12a	1.9714669	52.27219	0	Morf4l2	1.1047426	42.01627	6.37649284e-316	Gstm1	0.8379099	23.741478	1.50E-115	Asah1	1.7569808	36.675114	1.03E-236	Cab39l	1.6066787	24.080982	4.58E-115	Ndufb7	1.2252283	30.628786	1.94E-172	Tuft1	2.2019887	20.909008	2.46E-88	Cd28	6.7132154	31.54598	1.45E-176	Rgs10
200	Rsrp1	0.8917601	45.09728	0	Rpl22l1	0.7303764	37.047367	5.37E-267	Bsg	0.8001004	46.598606	0	Rps15a	0.59411776	32.32928	9.77E-204	H2-D1	1.0873882	52.256966	0	Mmp14	2.0310643	42.00265	6.43509040065e-312	Arl4a	1.1301717	23.695171	1.02E-114	Crlf3	3.3449678	36.446022	9.44E-233	Osbp2	4.3853083	23.968908	1.63E-113	Mrpl54	1.349254	30.618675	3.85E-172	Anapc13	0.7957123	20.875921	1.62E-88	Runx3	3.5550508	31.445154	5.21E-176	Pkm
201	Atp5b	0.67544824	44.93774	0	Adgrd1	5.5692744	36.91646	8.09E-260	Rpl29	0.7357786	46.47379	0	Tpm4	0.8919305	32.30158	1.18E-202	Dpp4	3.4942324	52.037025	0	Nr2f2	2.3354695	41.87139	9.93818363737804e-310	Tceal3	2.5811937	23.672829	3.72E-114	Ccl2	3.4104414	36.309853	9.88E-232	Rnf5	1.08459	23.889866	5.54E-114	Gars	1.7231845	30.488987	1.32E-170	Magt1	1.3129084	20.861656	3.13E-88	Rhoh	5.3903646	31.406158	2.36E-175	Cst3
202	Tgm2	1.4752812	44.92195	0	Vegfd	6.0976114	36.8639	4.22E-259	Iffo2	2.8538556	46.458046	0	Tacstd2	1.7954153	32.227993	3.80E-200	Clic1	1.0624151	51.977024	0	Col23a1	3.344713	41.853374	9.52E-308	Isyna1	1.2661783	23.642866	2.77E-114	Tnfaip8	2.1029215	36.291405	2.89E-232	Svs6	3.701396	23.796677	5.01E-112	Gstm2	1.3112879	30.25968	3.49E-169	Slc45a3	2.0882328	20.846071	6.16E-88	Tpt1	0.5567124	31.385157	1.55E-179	Mdm2
203	Gm11808	0.9856683	44.474186	0	Prelp	1.7885417	36.75334	3.16E-260	G3bp1	1.0883487	46.258766	0	Hnrnpa1	0.79064405	32.162056	2.35E-201	Clu	2.4434972	51.92527	0	Tmsb10	0.88111633	41.78982	0	Rnase4	1.0373474	23.640955	1.68E-114	Nrros	3.9365108	36.176285	8.46E-230	Wipi1	1.6841332	23.739887	3.58E-112	Rrbp1	1.1836088	30.24649	7.33E-169	Timm8b	0.92750925	20.78378	8.80E-88	Prex1	4.173819	31.360277	4.64E-175	Taldo1
204	Mrpl52	0.79689234	44.121056	0	Spon2	2.5131457	36.741432	5.89E-259	Nip7	1.7777169	46.237965	0	Arpc2	0.7142632	32.15654	9.69E-202	Pmm2	2.3521965	51.91388	0	Zeb1	2.5455842	41.672554	4.54E-307	Pam	1.595372	23.634855	5.03E-114	Ifi207	3.78542	36.15726	9.96E-230	Ddrgk1	0.7098873	23.684652	1.24E-112	Gm42418	2.529083	30.20333	2.50E-167	Rhpn2	2.1858728	20.77963	2.05E-87	Fosl2	1.5128984	31.29625	6.52E-176	Impact
205	Rpl39	0.5372154	44.102863	0	Lbp	2.0408294	36.666813	9.03E-259	Rgs12	2.8225987	46.18578	0	Aldh2	0.79085773	31.928135	3.37E-200	Glb1l3	4.169498	51.756756	0	Cnn3	1.1254189	41.615097	2.923604565793e-312	Lgr5	4.189218	23.612368	1.79E-113	Atp2b1	1.483932	35.833214	1.85E-228	Eaf2	2.7113862	23.677027	2.66E-111	Gata2	1.9403292	30.19395	8.91E-168	Cmas	1.3282003	20.769634	1.55E-87	Rps21	0.7241413	31.289549	5.31E-178	Actr2
206	Clstn1	1.3932399	43.911377	0	Cpq	1.7659444	36.65795	9.69E-259	Mif	0.99702466	45.979076	0	Plscr1	1.3999916	31.822168	4.35E-196	Chmp2b	1.7457482	51.725056	0	Nptx2	5.0656285	41.38625	3.78E-301	Eva1b	1.435122	23.43561	2.36E-112	Rnf130	1.6487689	35.775276	1.55E-227	Sar1b	0.80998635	23.66355	2.35E-112	Cdk5rap3	1.9534142	30.168175	2.42E-167	Ap1m2	1.9490167	20.769169	2.24E-87	Bcl2	3.0383065	31.193527	9.41E-174	Ap3s1
207	Rpl27	0.6012329	43.79509	0	Fgl2	2.3077064	36.607147	6.79E-258	Cltb	1.2236179	45.888206	0	Rheb	0.8505281	31.81797	6.04E-197	Tmbim4	1.39712	51.65185	0	Ly6c1	1.8009049	41.374287	8.82E-308	Maob	3.0892801	23.372421	1.79E-111	St3gal6	3.4815207	35.606865	4.18E-224	Sypl	0.76350254	23.530891	2.71E-111	Folr1	3.1783721	30.072535	4.28E-166	Prss8	1.8750956	20.717623	5.02E-87	Kdm2b	3.4941542	31.056473	2.15E-172	Nrros
208	Rpl12	0.69190574	43.68131	0	Sod3	2.923491	36.58893	5.11E-257	Rpl23	0.6033142	45.8182	0	Hnrnpk	0.65463525	31.53103	9.59E-195	Atp5g1	1.0111092	51.62207	0	Mxra7	2.6452208	41.253307	1.52E-301	Calml4	2.288621	23.14038	1.30E-109	Adap2os	5.6348953	35.60187	1.46E-223	Sft2d2	1.4260701	23.391207	2.23E-109	Rnf181	2.1102793	30.059288	3.02E-166	AL590144.2	1.7816237	20.709433	5.61E-87	Gimap9	4.8212104	31.049868	3.55E-172	Slc6a6
209	Uqcrh	0.60985357	43.674892	0	Ddah2	1.5442897	36.542587	9.41E-258	Ndfip2	1.4697965	45.764034	0	Osgin1	1.6596862	31.507685	4.05E-192	Atf6	2.4923525	51.540665	0	Tmem132c	4.682314	41.213314	2.65E-299	Gstt1	1.6261333	23.126913	1.43E-109	Sh3glb1	1.2844386	35.535683	8.67E-226	Spef1	2.8328028	23.309977	3.15E-108	Aldh7a1	1.7964185	30.010963	5.47E-166	Ppa1	0.98810065	20.659298	8.28E-87	Ltb	4.6417627	31.013765	6.67E-172	Fau
210	Scpep1	2.8736718	43.46811	0	Pdpn	1.6743603	36.465637	6.05E-257	Cdv3	1.3190348	45.557186	0	Itgb4	1.9234918	31.430962	4.08E-191	Emb	2.2462888	51.07214	0	Camk2n1	1.585456	41.164925	2.65E-303	Wif1	1.8828176	23.013496	8.40E-109	Srxn1	2.359386	35.53471	5.05E-224	Fam174b	1.4499096	23.242495	2.94E-108	Atox1	0.95504403	29.94545	9.12E-167	Ubald1	1.3574482	20.570961	5.66E-86	Il4ra	3.0824745	30.986574	6.26E-172	H2-DMb1
211	Ackr3	2.0328474	43.430897	0	Nsg1	3.453602	36.35897	1.56E-253	Sult5a1	1.8663454	45.397972	0	Pdlim1	1.207134	31.377539	6.37E-192	Plet1	2.530983	51.060913	0	Aldh2	1.0619209	41.11684	7.26E-308	Bmp2	1.9873813	22.99625	2.20E-108	Itgb2	2.8238196	35.36891	1.37E-222	Hist1h1c	1.1897892	23.225962	4.20E-108	Qars	1.6929928	29.79507	4.23E-164	Tsta3	1.2186557	20.56938	4.52E-86	Rps5	0.49423158	30.92372	1.24E-176	Fam96a
212	Rida	1.5180731	43.42211	0	Cpxm1	3.2673645	36.30428	5.39E-253	Sfpq	1.0485133	45.339024	0	Anxa1	1.1317029	31.205082	1.87E-190	Tmem238	1.9085071	51.026398	0	Ccdc85b	2.4199286	41.09897	7.73E-300	Isl1	2.2271464	22.945326	6.42E-108	Itgb5	2.0305104	35.354588	1.84E-222	Prom2	2.0937512	23.210085	1.47E-107	Cnpy2	1.2121948	29.50397	6.38E-162	Mt1	0.6548447	20.500343	3.03E-86	Bcl2l11	2.842499	30.90202	3.41E-171	Ms4a6d
213	Ncam1	2.2693112	43.215565	0	Tcf21	1.7872112	36.300934	7.01E-256	Arf6	1.1243749	45.303947	0	Raly	0.80139494	31.170338	3.15E-190	Ndufb7	1.1912825	50.99567	0	Gdf10	2.7474492	41.082733	4.87E-300	Add3	1.358076	22.913492	7.97E-108	Tpst2	2.1387281	35.321674	5.38E-222	Ica1	1.8059075	23.145966	3.80E-107	Hid1	3.1686368	29.382803	1.21E-159	Ibtk	2.079053	20.478079	3.66E-85	Sytl3	3.9152212	30.753412	1.44E-169	Adssl1
214	Nop58	1.0869197	42.863857	0	Heg1	2.4640894	35.832275	9.27E-248	Eif5b	1.0551485	45.239483	0	Mgst3	1.10829	31.09217	6.15E-189	Gns	1.9747132	50.967575	0	Tmem159	1.6204679	40.872326	6.43E-299	Col5a2	1.6614254	22.91162	7.05E-108	Ccl7	3.742664	35.195824	5.45E-220	Hoxb9	1.903261	23.09312	8.98E-107	Limch1	2.4419782	29.317924	2.27E-159	Adi1	2.2988644	20.453632	5.67E-85	Uba52	0.92186034	30.748192	3.17E-172	Bax
215	Naca	0.5512042	42.74313	0	Plac9b	3.3920016	35.83043	3.25E-247	C1qbp	1.3918275	45.236828	0	Cast	1.2214059	30.807682	2.55E-185	Plaur	1.9438599	50.96187	0	Cd248	3.0220406	40.5654	2.85E-293	6330403K07Rik	4.103514	22.880829	3.48E-107	Eif4e	1.4861363	35.187584	1.00E-221	Ppp1r1b	3.3116603	23.05008	5.16E-106	Atp5g1	0.98494565	29.270382	6.11E-160	Dnase1l2	3.0562456	20.359873	3.34E-84	Gimap5	4.6482034	30.496124	3.06E-167	Slpi
216	Hmgn1	0.75436825	42.676704	0	Bag3	1.2753522	35.67243	8.92E-248	Aqp3	4.9056306	45.21107	0	Ddx21	1.0954242	30.77559	3.17E-185	Crem	1.5668249	50.95072	0	Ypel3	1.4330266	40.55023	3.01E-296	Fscn1	1.4931066	22.785496	8.53E-107	Stab1	4.3195715	35.088913	1.22E-218	Cryab	1.4835721	23.009094	1.39E-106	Slc39a7	1.413059	29.256947	1.85E-159	Golgb1	1.1382718	20.3069	4.48E-84	H2afz	0.9994181	30.478193	3.26E-169	BC028528
217	Siva1	1.3372066	42.62418	0	Snhg18	1.3204596	35.644474	3.77E-248	Crip2	1.260262	45.163906	0	Rpl32	0.51714677	30.645473	5.19E-185	Stap2	2.6841378	50.674847	0	Prelp	1.9501936	40.49421	2.75E-294	Tcf4	1.1444957	22.721554	2.10E-106	Fcgr4	6.159484	35.07645	3.32E-218	Ces1e	5.644275	22.956806	4.02E-105	Bola2	1.1726427	29.157314	9.51E-159	Pdzk1	4.901928	20.229757	3.58E-83	Mknk2	1.7001079	30.328768	1.36E-166	Nlrp3
218	Trp63	2.895382	42.553288	0	Ahnak2	3.2805831	35.37826	1.00E-241	Ube2n	1.0421125	45.101765	0	Tpt1	0.525555	30.543581	1.07E-183	Fam3c	2.3271697	50.650723	0	Fis1	1.1745133	40.43225	1.23E-295	Drap1	0.84971654	22.705719	3.23E-106	Cdc42	0.9228815	35.045063	4.61E-222	Tspan15	1.4428666	22.95089	6.26E-106	Tmod4	3.7371123	29.13958	2.20E-157	Cmtm8	1.5874401	20.099903	1.65E-82	Arl6ip1	1.424096	30.2606	3.26E-166	AA467197
219	Kitl	1.7820784	42.52442	0	Cdkn1c	2.0393178	35.31791	5.27E-242	Tnfaip8	1.9140505	45.024982	0	Rplp1	0.53986573	30.457445	3.84E-183	Bex4	3.378998	50.62133	0	Pmp22	1.5138053	40.357754	1.04E-295	Ptma	0.41357294	22.701603	1.17E-106	Ifi27l2a	2.2947268	35.036423	1.07E-219	Mthfd2	0.9419602	22.835169	2.87E-105	Dad1	0.85714674	29.111788	9.24E-159	Rasef	2.650524	20.089478	3.36E-82	Tiprl	2.1944451	30.190565	7.05E-165	Il10rb
220	Ndufa7	0.7285486	42.519783	0	Medag	2.8571727	35.217293	3.87E-240	Tuba4a	1.4122887	44.969448	0	Eef2	0.445616	30.369457	4.21E-183	Fam174b	3.0046456	50.608505	0	Prdx2	1.0217729	40.354176	7.19E-296	Alpl	1.6720258	22.641638	1.64E-105	Snx8	3.6147294	34.890778	1.14E-216	Ergic2	0.8897396	22.76266	1.26E-104	Tpd52	1.213189	29.058262	3.05E-158	Serf2	0.51632106	20.085445	1.15E-82	Lsp1	2.0099664	30.188068	1.04E-165	Cox17
221	Magoh	1.0414654	42.349953	0	Mfap2	2.5037894	35.2138	2.09E-240	Lmo7	2.3073845	44.91743	0	Ier3	0.9219409	30.182085	4.18E-180	Arf1	0.8212757	50.574886	0	Htra3	2.132016	40.058994	4.88E-290	Adamts2	1.7583158	22.601147	3.75E-105	Vasp	1.5737233	34.871643	2.75E-218	Mecom	2.212067	22.76138	7.23E-104	Msrb1	1.435905	29.035202	1.53E-157	Usp54	3.302753	20.01409	1.27E-81	Gimap7	8.916437	30.055197	3.84E-163	Adgre1
222	Dusp6	1.3131453	42.176617	0	Flrt2	4.098032	35.17881	4.41E-239	Tpm4	1.0297225	44.907585	0	Slc25a3	0.63239586	30.08375	5.40E-179	Man2a1	2.2812204	50.532795	0	Eid1	1.7573297	40.020233	1.88E-288	C1ra	1.4333254	22.578423	3.98E-105	Pou2f2	3.9258716	34.78456	1.20E-215	Tmsb15b1	1.8337328	22.729355	9.09E-104	Uba52	0.8739779	28.993536	4.62E-158	Ncoa4	1.0790019	19.995718	8.25E-82	Klrd1	6.4995465	30.054289	3.66E-163	Arl4c
223	Myl6	0.51231307	42.15187	0	Ccl11	4.507871	35.12446	1.81E-238	Rpl15	0.65481824	44.903397	0	Rsl1d1	1.1347965	30.06491	1.75E-177	Sdf4	1.1872354	50.420017	0	Ppp1r15a	1.1421577	40.003597	5.92E-292	Rasl11a	1.612417	22.530836	1.52E-104	Ckb	1.8462112	34.682785	7.03E-217	Dtnb	1.7213848	22.683756	2.15E-103	Lysmd1	3.5069504	28.993109	4.49E-156	Svip	2.0338027	19.981806	1.54E-81	Arpc2	0.8786365	29.97516	5.39E-165	Bcl2a1d
224	Eif3f	0.63616914	41.977547	0	Ackr3	2.2549043	34.98611	1.02E-237	Slc25a5	0.87267464	44.709503	0	Snrpd1	1.0347735	29.95908	1.43E-176	Eif6	1.2036772	50.41958	0	Rpl22l1	0.68714136	39.75053	3.82E-293	Htra1	1.3607837	22.49365	2.18E-104	Gna13	1.7814124	34.679096	3.92E-216	Gadd45g	0.95873326	22.663511	6.76E-104	Rpl38	0.7072543	28.63739	2.09E-154	Ctns	2.5631616	19.949562	3.31E-81	Cst7	6.8145156	29.92666	5.07E-162	Basp1
225	Defb2	2.871419	41.83214	0	Rspo3	2.8153934	34.94082	4.68E-237	Thbs1	1.4839605	44.479782	0	Gtpbp4	1.2287968	29.944693	3.82E-176	Cox8a	0.7022294	50.410305	0	Ndrg2	1.9213349	39.695213	3.79E-284	Gm13889	2.0460637	22.4497	7.69E-104	Pde4b	1.7759854	34.65049	4.58E-216	Plpp5	1.5516359	22.624426	5.01E-103	Atp12a	5.1784897	28.628592	1.41E-152	Azin1	1.0090358	19.851608	9.72E-81	H3f3b	0.56045175	29.882975	4.82E-165	Atp5e
226	Ier2	0.84444773	41.530823	0	Gpx8	1.4777458	34.934383	3.59E-238	Msmo1	2.1820886	44.463524	0	Ets2	1.112357	29.92021	2.51E-176	Gm12840	2.1558545	50.399418	0	Fmo1	3.2896814	39.68759	2.83E-282	Epdr1	2.6413233	22.301918	2.10E-102	Tnfaip3	2.1848142	34.553223	1.31E-214	Ndufa1	0.63885766	22.594769	2.34E-103	Erp44	1.2847615	28.587742	2.36E-153	C1rb	2.3534184	19.816122	2.46E-80	Cenpa	3.6722124	29.865238	1.06E-161	Lsp1
227	Stbd1	2.3243675	41.46696	0	Efemp2	1.9780388	34.91743	2.22E-237	Rplp2	0.60551137	44.391247	0	Slc38a2	0.7892627	29.918743	6.72E-177	Retreg1	2.5628796	50.351383	0	Nfic	1.9722655	39.65262	1.31E-283	Rhoj	1.5037115	22.289577	1.38E-102	Gpr132	2.8438373	34.47851	2.78E-213	Krtcap2	0.55898666	22.58398	1.12E-103	Lsm6	1.4511573	28.530048	1.09E-152	Arhgef5	1.5786331	19.756598	6.57E-80	Rsbn1l	2.2137382	29.791328	2.07E-161	Dazap2
228	Ctnnal1	2.0627966	41.342007	0	Ctsk	2.3249927	34.829426	5.03E-236	Krt7	2.9295495	44.330387	0	Pkp3	1.643423	29.781057	4.96E-174	Gm13056	4.4743185	50.32598	0	Gm17416	4.8480334	39.569603	5.62E-280	Col4a1	1.3361154	22.275627	1.44E-102	Zmynd15	5.60559	34.134987	9.59E-209	Folr1	2.9354663	22.478123	2.37E-101	Mrps21	1.1773865	28.492918	1.37E-152	Ndufa7	0.643969	19.691484	1.02E-79	Klk8	4.2007136	29.775099	7.20E-161	Samhd1
229	Hpgd	1.7867002	41.30994	0	Bmp1	2.1214018	34.81075	1.26E-235	Rpl30	0.68210536	44.202843	0	Pabpc1	0.52786726	29.549955	3.67E-174	Ly6e	1.0437618	50.3082	0	Ddah2	1.5980189	39.413784	3.77E-282	Lamc3	2.3435545	22.187681	1.74E-101	Emp3	1.5518667	34.13111	6.69E-212	Hist1h4h	2.1396174	22.461979	1.65E-101	Gm5547	3.9201975	28.452963	3.93E-151	Fam84a	2.1533117	19.674194	2.98E-79	Pik3r1	2.07448	29.758879	3.09E-161	Grb2
230	Zfp296	3.3235602	41.012238	0	Mpp6	2.3069139	34.487537	1.52E-231	Sh3rf1	2.639561	44.194695	0	Luzp1	1.1682988	29.519701	7.15E-172	Hnrnpll	2.123008	50.278954	0	Lhfp	2.1965501	39.037018	2.09E-276	Flnc	2.473903	22.186657	1.87E-101	Nfkbie	3.7596796	34.122356	6.25E-209	Alad	1.1039479	22.411911	1.42E-101	Cops9	1.0229154	28.359911	1.69E-151	Tmem160	0.84485024	19.633665	2.94E-79	Fmnl1	3.6827326	29.73323	1.55E-160	Gapdh
231	Gadd45a	1.2456261	40.80707	0	Akap12	2.207639	34.36959	5.05E-231	Itga6	1.7778937	44.066216	0	Snrpb	0.6454988	29.49439	9.73E-173	Arf5	0.88788533	50.268734	0	Fbln5	3.3041227	38.987507	4.45E-274	Emilin1	1.92142	22.180677	1.59E-101	Cyth1	2.6909685	33.987015	4.87E-208	Chid1	1.2669008	22.382122	2.87E-101	Magt1	1.8027524	28.251236	6.00E-150	Rab11fip1	1.570635	19.55109	1.79E-78	Pla2g16	2.182456	29.717367	9.67E-161	Atp2b1
232	Srrm2	0.79676545	40.72096	0	Vcan	2.7974858	34.3132	2.22E-229	Fam110c	2.539077	43.889816	0	Hs3st1	2.387751	29.372772	2.95E-169	Actg1	0.93891245	50.250515	0	Nr2f1	3.0134342	38.963078	3.52E-274	Maff	0.90537566	22.126833	2.30E-101	Snx5	1.8988973	33.913937	8.13E-208	Ppp1r36	2.503728	22.295336	4.16E-100	Mcee	1.4298824	28.192854	1.25E-149	Cyb5b	1.0967203	19.529272	2.15E-78	Nsd3	1.7217044	29.659025	1.61E-160	Cd300a
233	Nfix	1.0871855	40.468067	0	Col4a1	1.6711048	34.28686	7.20E-231	Rpl6	0.5168811	43.719707	0	Pdpn	1.3768696	29.350561	4.16E-170	Fuca2	2.441927	50.23395	0	Pam	2.160022	38.953396	4.56E-275	Emp1	1.0799997	22.041983	9.35E-101	Il4ra	2.8475578	33.903145	2.89E-207	Smpx	4.9667826	22.286617	9.57E-100	Yipf2	2.446097	28.147036	1.16E-148	Yipf6	1.4688263	19.498379	4.13E-78	Ankrd44	3.5939407	29.641853	1.03E-159	Syk
234	Ces2e	2.685561	40.10438	0	Crtap	2.2780411	34.183098	3.75E-228	Cct5	0.9947498	43.431637	0	Ezr	0.79307854	29.344748	1.06E-171	Tes	1.609149	50.190376	0	Emilin1	2.7399743	38.952312	1.97E-274	Bambi	1.3745756	22.014812	3.08E-100	Lacc1	4.698044	33.674244	3.06E-204	Tspan33	2.6229627	22.285276	6.03E-100	Ddt	1.5364618	28.128225	6.10E-149	2410015M20Rik	0.6916983	19.448828	6.08E-78	Rpl3	0.4772842	29.602385	2.12E-164	H2afz
235	Rpl22	0.576304	40.095417	0	Fmo2	1.64277	34.122086	4.41E-228	Akirin1	1.6590674	43.388123	0	Hspd1	0.9708132	29.289349	8.77E-170	Ndufa1	1.1175431	49.992634	0	Tceal3	3.5209403	38.839066	3.55E-272	Spon1	1.7401371	22.013243	3.35E-100	Kdm6b	1.4848404	33.670193	1.92E-206	Gpcpd1	1.7803811	22.27631	4.68E-100	Ppa1	1.3413166	27.953468	1.24E-147	Tm9sf3	0.8046134	19.436054	8.54E-78	Rps27a	0.43589506	29.416828	1.09E-162	Napsa
236	Cav2	1.333621	40.051857	0	Gpnmb	2.6311038	33.991318	8.46E-226	Ube2d3	0.7165612	43.341972	0	Rps25	0.48177466	29.179064	1.49E-169	Saraf	1.0384324	49.98389	0	Ssbp4	1.8690777	38.779713	2.15E-273	Rspo3	2.2115977	21.955273	1.37E-99	Milr1	4.532971	33.662933	3.36E-204	Cyp2j13	6.8554673	22.193724	5.69E-99	Trappc6a	1.246687	27.82309	1.63E-146	Derl3	2.6878998	19.429241	1.90E-77	Tmem123	1.7694718	29.359186	9.78E-158	Clec4n
237	Ier3	0.85612863	39.91444	0	Ifi203	3.0149374	33.868813	5.16E-224	Mast4	1.735641	43.32562	0	Btf3	0.5255862	29.16424	1.47E-169	Rpl36al	0.86768585	49.78917	0	Enpp2	3.595056	38.605404	2.06E-269	Hmgcs2	1.754809	21.938478	1.49E-99	Skil	1.688562	33.611725	3.04E-205	Pck2	1.2167838	22.144531	2.70E-99	Oit1	2.8662417	27.807558	1.50E-145	Msi2	1.3505394	19.407696	1.90E-77	Ndfip1	1.7941018	29.233025	1.47E-156	Rnf130
238	Glra1	3.7517717	39.878822	0	Sgce	2.1112268	33.846386	2.17E-224	Clu	1.6297596	43.279015	0	Atp5b	0.5683501	29.105421	3.03E-169	Rnf7	1.2207574	49.771343	0	Aes	1.01294	38.52958	4.96E-274	Lhfp	1.5308514	21.915936	2.07E-99	Dusp1	1.3395413	33.532436	5.34E-206	Btg3	0.9443602	22.08087	6.54E-99	Stxbp6	3.064679	27.650337	4.29E-144	Msrb1	0.9297396	19.392937	1.48E-77	Rps12	0.68162346	29.113726	4.78E-158	Skap2
239	Tomm7	0.6786126	39.492325	0	Boc	2.8515377	33.733665	2.19E-222	Npm3	1.3145337	43.26539	0	Ctnna1	0.9457342	28.992516	7.82E-167	Akt1	1.443276	49.643417	0	Gm13889	2.6508746	38.503525	1.72E-270	Fxyd6	1.8444985	21.882833	4.51E-99	Pla2g15	3.8743498	33.462223	2.76E-202	Tmed10	0.5223271	21.994047	6.41E-99	Nxpe3	4.089942	27.497599	1.33E-142	Sox9	1.1403991	19.391827	2.01E-77	Limd2	2.6621192	28.977806	5.31E-154	Ubl3
240	Cirbp	1.0991759	39.491524	0	Olfml2b	3.8694177	33.726376	4.38E-222	Btf3	0.6636579	43.24561	0	Naca	0.51706123	28.889692	1.60E-166	Camk2d	1.68398	49.579075	0	Col13a1	4.6218066	38.23394	1.27E-264	Kcnk2	2.1100945	21.864887	7.71E-99	H2afz	0.9491353	33.43547	2.29E-205	Erp44	0.71462655	21.897915	9.32E-98	Pop5	1.6263644	27.486738	2.87E-143	Mydgf	0.8689959	19.387093	1.90E-77	Glrx	2.3504734	28.9076	1.68E-153	Fem1c
241	Fgfr2	2.0420487	39.363747	0.00E+00	Vkorc1	1.1595104	33.655922	4.03E-223	Ppia	0.5438979	43.215736	0	Tubb6	1.1592305	28.709661	1.22E-163	Pfn1	0.7359584	49.51352	0	Pttg1ip	1.2536975	38.039116	6.55E-267	Foxf1	2.8882468	21.828741	1.86E-98	Hck	5.061454	33.414505	1.18E-201	Spinkl	3.6052654	21.847528	2.97E-96	Mcfd2	1.5033554	27.467615	4.03E-143	Sel1l	1.5079736	19.369644	3.86E-77	Zap70	5.586968	28.787258	5.26E-152	Cd300ld
242	Eif3k	0.62350684	39.256504	0	Crispld2	1.6281039	33.612564	1.80E-223	Anxa7	1.2186496	43.15838	0	Ywhae	0.6173781	28.662603	3.54E-164	Ly6a	2.3395445	49.47048	0	Aldh1a1	1.4242548	38.01299	1.19E-266	Pid1	1.2551831	21.80287	1.63E-98	Ifnar2	1.8036298	33.34494	2.46E-202	Fdft1	1.4776955	21.76664	3.61E-96	1810022K09Rik	1.2463946	27.319847	5.73E-142	Alcam	1.5177329	19.290796	1.43E-76	Cd8a	9.523565	28.758427	1.10E-151	Tnfaip2
243	S100a16	0.921001	39.061882	0	Angpt4	5.650225	33.459385	1.22E-218	Serinc2	2.147002	43.069702	0	Itga6	1.370991	28.653711	1.02E-162	Gnb2	0.87050426	49.330597	0	Socs1	2.111624	38.00672	2.89E-264	Cpq	1.2526357	21.791649	2.02E-98	Ncf4	3.7749195	33.27207	1.49E-200	Plau	3.2855225	21.673586	5.16E-95	Stxbp2	2.0054715	27.295805	3.20E-141	Upk1b	1.5119464	19.289454	1.44E-76	Rpl6	0.39958704	28.679964	2.70E-155	Rel
244	Errfi1	0.9717603	38.8785	1.42E-306	Antxr1	2.7241747	33.455986	3.36E-219	Krt13	5.2498794	43.00554	8e-323	Mif	0.7100698	28.619818	1.03E-163	Cmas	2.179619	49.31737	0	Abhd8	2.9406533	37.923374	7.29E-262	Ccnd2	1.0207634	21.73277	4.32E-98	Wfdc17	3.7645497	33.256798	1.46E-200	Shmt2	1.4138703	21.67002	2.24E-95	Gadd45gip1	1.497155	27.257977	3.31E-141	Tmc4	1.2647743	19.287317	1.35E-76	Stk4	3.4514613	28.64427	6.80E-151	Vamp8
245	Cbx4	1.3756553	38.65397	1.71E-300	Metrnl	1.8446199	33.39473	1.72E-219	Wdr1	1.3497096	42.972202	0	Dynll1	0.5729159	28.612398	4.01E-164	Gna13	1.8822403	49.250797	0	Mtch1	1.1200305	37.737354	1.69E-263	Ccnl1	0.74325013	21.699602	8.07E-98	Gm6377	5.3663177	33.255234	4.99E-200	Epb41	1.4034557	21.637386	4.18E-95	Fut8	2.2732637	27.238455	1.18E-140	Ppib	0.6731506	19.285105	1.10E-76	Grap2	5.2004337	28.641176	9.69E-151	Gnai2
246	Eps8l2	1.6293353	38.618763	6.95E-299	Nfix	1.1710048	33.223007	2.84E-218	Rpl5	0.65379924	42.859303	0	Rpl26	0.4835509	28.523802	1.26E-162	Ssr4	1.1264714	49.231857	0	9530068E07Rik	1.4101914	37.69018	7.88E-262	Gm48898	2.1049356	21.643085	4.80E-97	Lgals3	1.767388	32.987503	2.36E-199	Acsl1	1.5651714	21.631187	4.85E-95	Lmo7	1.7482605	27.033134	1.76E-139	Glb1	1.3680038	19.273163	1.66E-76	Gna13	1.8050953	28.228157	8.44E-148	Nfe2l2
247	Pgrmc1	0.89626306	38.55156	7.28E-301	Sulf1	3.3302047	33.192097	5.80E-216	Slc25a3	0.7226018	42.82356	0	Rps18	0.45054665	28.473253	8.38E-163	Angpt2	5.7837014	49.17556	0	6030408B16Rik	3.3228197	37.56191	1.33E-257	Cd200	1.4203063	21.596006	7.38E-97	Mdfic	3.0712583	32.93501	2.58E-197	Mrps34	0.8735535	21.55518	7.20E-95	Plekhs1	3.0292618	27.011112	1.81E-138	Slc30a2	2.6744082	19.170496	1.37E-75	Crbn	3.4861128	28.098272	4.30E-146	Pitpna
248	Srsf2	0.6875204	38.380714	1.01E-299	Klf2	1.3559061	33.147312	8.80E-218	Rpl31	0.7128306	42.786625	0	Defb1	1.089183	28.257824	2.97E-160	Mydgf	1.3750224	49.134186	0	Atraid	1.292391	37.517487	4.46E-260	Chodl	2.5784116	21.508965	7.28E-96	Adap2	5.7761745	32.898544	1.85E-196	Rasgrf1	4.0907416	21.509415	1.15E-93	Rps27l	0.8522578	26.976814	2.71E-139	Smim1	1.3080331	19.170027	8.99E-76	Prr13	1.4160252	28.02717	2.56E-146	Gusb
249	Dnajb4	1.277515	38.22153	1.93E-294	Cd55	2.4720209	33.112637	2.91E-215	Pdpn	1.8369882	42.785168	0	Rock2	1.1928254	28.256607	8.18E-159	Tmem173	2.787853	48.984016	0	Stra6	3.347337	37.458984	3.19E-256	Bhlhe40	1.0664847	21.501804	4.06E-96	B4galt5	2.3168528	32.85811	4.63E-197	Lamtor2	0.6022322	21.46469	1.83E-94	Fam210b	2.300955	26.897911	1.18E-137	Rcn1	0.85056883	19.13589	9.98E-76	Metrnl	2.0885086	27.84692	1.82E-144	Msr1
250	Eif3h	0.62460864	37.949726	1.39E-293	Cryab	2.509956	33.047646	8.64E-215	Anxa8	4.0740466	42.664185	2.73376e-319	Eps8l2	1.5468038	28.24949	2.00E-158	Cox7b	0.9746662	48.97801	0	Plat	1.6849434	37.388783	5.82E-260	Medag	2.080179	21.498255	7.74E-96	Cx3cr1	5.424329	32.584846	2.05E-193	Bmpr1b	2.3012857	21.4381	2.55E-93	Mydgf	1.2347897	26.881838	4.45E-138	Arg2	1.5911256	19.122078	2.00E-75	Rps2	0.5106512	27.758274	4.71E-146	Plaur
251	Cracr2b	1.7528948	37.935455	6.91E-289	Spon1	2.2056339	33.04027	4.22E-215	Foxa1	1.6333199	42.64602	0	U2af1	0.8239658	28.248632	2.39E-159	Prelid1	1.1479782	48.85405	0	Ctsz	1.1046134	37.258083	4.87E-261	Atf5	1.4705696	21.4609	1.28E-95	Gngt2	2.548928	32.558575	2.35E-194	Emx2os	5.416545	21.368713	1.62E-92	Prr15l	2.8751402	26.860409	3.33E-137	Mrps12	0.943023	19.047983	5.12E-75	Prkar1a	1.1116695	27.722574	4.21E-144	Sh3glb1
252	Eif3e	0.7301974	37.89876	3.32E-292	Prrx1	2.733884	32.857845	2.17E-212	Ctsl	1.0526184	42.619213	0	Clic4	0.99929744	28.15371	2.86E-158	Ddost	1.1481813	48.821217	0	Il1r1	2.5631866	37.159874	8.40E-254	Lamb2	1.318522	21.444895	1.50E-95	H3f3a	0.7230226	32.40734	2.03E-195	Smim14	0.58532375	21.278778	5.71E-93	Camsap3	3.5407517	26.76615	3.10E-136	Ddb1	0.90702426	19.018478	8.84E-75	Pdcd1	5.545101	27.688847	1.85E-142	Bach1
253	Sat1	0.6995443	37.805588	8.62E-293	Vasn	1.864743	32.71111	3.57E-211	Wdr43	1.745728	42.5915	8e-323	Emd	1.159966	28.140268	1.42E-157	Cisd1	1.6244044	48.7622	0	C2	3.197264	37.016582	1.93E-251	Meis2	1.726726	21.3782	6.38E-95	Nceh1	3.5064442	32.38285	1.09E-191	Ptprf	1.0624362	21.256039	2.87E-92	Dnaja4	2.4622283	26.706297	6.89E-136	Mmp15	2.173289	19.010729	1.72E-74	Klf13	1.5811865	27.659727	6.04E-143	Tbxas1
254	Hspb8	1.2850292	37.70352	1.23E-287	Pcolce2	6.815739	32.70193	6.95E-210	Eva1a	2.9310846	42.549816	2.7889e-319	Rpl29	0.5276653	28.106426	1.53E-158	Pck2	2.1308496	48.66043	0	Tuba1b	0.94439644	36.992477	2.57E-256	Spock2	2.7411642	21.325573	2.37E-94	Vsir	3.3340316	32.376568	8.80E-192	Glis3	3.1489854	21.239288	1.29E-91	Tmbim4	1.1783742	26.702028	1.19E-136	Trim2	1.2307851	18.979694	1.88E-74	Bcl2a1d	2.6688764	27.569267	6.22E-142	Actr3
255	Itm2b	0.43157667	37.116833	4.61E-285	Gm12840	1.709376	32.66481	3.63E-211	Plscr1	1.6824644	42.503204	1.6e-322	Cct5	0.7628377	27.965424	1.38E-156	Cmtm8	2.7048903	48.630978	0	Gm34030	4.1073446	36.925587	7.58E-250	Vcam1	1.9939744	21.15151	4.70E-93	Vav1	4.5963216	32.282616	1.56E-190	Nans	0.7755825	21.132198	5.20E-92	Cox7b	0.9324032	26.649822	3.43E-136	Bcat2	1.3909031	18.970358	2.38E-74	Rnaset2b	1.9674232	27.483696	3.98E-141	Sgpl1
256	Ncl	0.68636715	37.013206	2.56E-280	Il6st	1.6485996	32.517506	2.75E-209	Sgk1	1.4678067	42.328655	3.024e-321	Sub1	0.579452	27.93918	1.35E-157	Slc38a10	2.2646296	48.479668	0	Cd34	1.9539559	36.894955	2.04E-252	Ctsk	1.6298938	21.141033	4.62E-93	Cd300a	4.5932894	32.223797	5.72E-190	Stard10	0.9017766	21.102764	2.55E-91	Uba5	1.5842397	26.625814	1.38E-135	Srpr	0.8821142	18.958609	2.28E-74	Jakmip1	5.2940497	27.477493	1.24E-140	Vegfa
257	Zfp36l1	0.8151498	37.00048	9.86E-281	Tgfbr2	1.7682627	32.368893	3.37E-207	Tcp1	1.0838519	42.29069	2e-323	Maged1	1.029729	27.900797	2.50E-155	Timm13	1.1007198	48.437263	0	Plod1	2.3817353	36.870888	1.61E-250	Hhip	3.380856	21.099276	1.79E-92	Actr3	1.2068726	32.19096	9.58E-192	Chchd10	0.96888286	21.102472	2.08E-91	Gmppb	2.2184136	26.608156	3.65E-135	Atp1b1	0.7295284	18.952398	1.42E-74	Fam107b	1.4092994	27.373753	5.29E-141	Tnfrsf1b
258	Use1	0.74924463	36.97945	7.76E-279	Gstt1	1.8577232	32.35921	3.37E-207	Grwd1	2.438217	42.150116	3.21513648e-315	Dlk2	1.9232719	27.86561	1.72E-154	Eno1	1.2837678	48.422787	0	Zfp36l1	1.0186632	36.865013	1.76E-255	G0s2	2.2220788	21.098986	1.41E-92	Arpc2	0.8012981	32.184006	2.24E-193	Edem3	2.0399125	20.97651	9.98E-90	Tmem42	2.3728316	26.489382	4.60E-134	Cdk5rap3	1.2481253	18.951641	3.18E-74	St8sia4	3.5054471	27.192974	2.34E-138	Ifitm2
259	Cited2	1.1329172	36.60657	6.37E-273	Ecm2	3.9387422	32.269634	2.91E-205	Gar1	1.5415412	42.092617	1.8205193e-317	Mapre1	0.8088755	27.860767	1.59E-155	Gfpt1	1.8997757	48.345478	0	Klf2	1.4418828	36.796623	4.60E-253	Tsc22d1	0.87940747	21.094131	6.70E-93	Gusb	2.080327	32.148605	6.16E-190	Slco4c1	3.315976	20.951189	2.21E-89	Glb1	1.8983896	26.477123	3.73E-134	Esrp1	2.017865	18.933477	5.68E-74	Ube2b	1.0412891	27.164427	5.37E-139	Cyth4
260	Gm1673	1.7001767	36.43015	1.67E-268	Il6	2.4947395	31.961634	1.74E-202	Ly6e	0.71344686	42.058525	0	Rpl17	0.5407508	27.854189	1.20E-155	Serinc2	2.3182545	48.33283	0	Tnfsf9	2.6187463	36.771057	2.97E-249	Gfra1	2.3914082	21.056505	3.29E-92	Cyfip1	2.3170638	32.12446	1.26E-189	Defb15	4.757892	20.720242	1.47E-87	Spcs3	1.7329402	26.443281	6.36E-134	Sec16a	1.8307263	18.928528	6.06E-74	Ikzf2	4.065251	27.141598	8.92E-138	Il1b
261	Sbspon	1.4824088	36.28955	4.59E-267	Islr	1.8213172	31.941675	5.79E-203	Hyal2	2.453403	41.825813	3.6548493793773e-311	Gjb4	2.0312932	27.805517	7.58E-154	Chrnb1	4.121998	48.300533	0	Dynll1	0.6580677	36.42525	1.54E-252	Myl9	2.2495203	21.027084	5.21E-92	Pea15a	1.8316134	32.122414	4.81E-190	Pex11g	1.917313	20.608225	5.11E-87	Cox8a	0.7909463	26.439707	2.78E-134	Copb2	0.9509206	18.852058	1.33E-73	Higd1a	1.3680404	27.137156	2.20E-138	Lgals1
262	Tfap2c	1.9974399	36.225758	2.74E-265	Adamts5	3.719186	31.91039	3.44E-201	Cyp2f2	2.7820654	41.7109	0.00E+00	Fbl	0.94924384	27.795013	1.74E-154	Slc12a8	5.9407663	48.21064	0	Pid1	1.7158939	36.22845	2.57E-244	Bdh2	2.2738137	21.014706	6.88E-92	Mgl2	5.1218348	32.06716	2.26E-188	Gpr150	6.3850565	20.520906	5.09E-86	Smim1	1.7773978	26.404083	1.38E-133	Pgrmc2	1.3907886	18.790102	4.49E-73	Cyth4	2.9684134	27.130188	6.01E-138	Igsf6
263	Eif4a2	0.7381885	36.205513	2.07E-268	Rhoc	1.0041174	31.842745	6.18E-203	Rnh1	1.0747157	41.614403	2.9159062706e-314	Aldh1a7	1.7477704	27.762468	1.30E-153	H2-K1	1.0397673	48.152225	0	Hoxa10	2.7368212	35.985085	7.32E-240	Pbx1	1.0150677	20.994877	5.57E-92	Inpp5d	3.6004786	31.99439	5.82E-188	Ss18l2	1.0596911	20.520164	1.11E-86	Pdcd4	1.3970338	26.321772	3.82E-133	Depdc5	2.8698452	18.776772	8.44E-73	Litaf	1.3950909	27.129362	1.74E-138	Mcub
264	Ndrg2	1.2924788	36.138428	6.05E-266	Mustn1	3.6402514	31.793116	4.20E-200	Krt16	5.114175	41.500854	8.48E-305	Set	0.74428594	27.756186	1.65E-154	Ptprk	2.3740726	48.119263	0	Acat1	1.6669074	35.92313	2.82E-240	Ddr2	2.0116472	20.974009	1.26E-91	Rps29	0.51476926	31.853743	1.16E-190	Rab3d	1.1581659	20.431128	6.49E-86	Isoc2b	2.3721676	26.3088	1.66E-132	Shroom3	1.944081	18.74762	1.16E-72	Rplp0	0.44405833	27.094988	2.00E-140	Iqgap1
265	Rpl15	0.41645014	36.116062	2.11E-269	Fgf7	3.6411715	31.691132	8.60E-199	Neat1	1.2696964	41.364014	5.051032900997e-311	Srrm2	0.6965404	27.749796	8.86E-155	Rpn2	1.1352634	48.064793	0	Oaz2	1.2702341	35.900978	1.52E-241	Vcan	1.9993527	20.93611	2.64E-91	Lipa	2.801195	31.827387	1.53E-186	Rnf181	1.094373	20.429537	5.80E-86	Cox6a1	0.77865434	26.301697	2.72E-133	Cutal	2.4828432	18.711477	2.15E-72	Klrc1	10.280036	27.04467	7.19E-137	Ehd1
266	Cox7a2l	0.6101237	35.95414	2.04E-265	Dpysl2	2.2358208	31.33249	2.41E-195	Tpt1	0.6145878	41.34315	0	Tmed5	0.94816244	27.671103	2.45E-153	Tm9sf3	1.130345	48.028427	0	Fgfr1	1.5341078	35.8303	5.14E-241	Sptbn1	0.9830551	20.918674	2.09E-91	Crem	1.3316305	31.786318	2.25E-188	Slc44a3	1.8209943	20.421406	1.42E-85	Slc30a2	3.51398	26.284624	4.53E-132	Gmpr	2.5764735	18.67875	3.66E-72	Rnaset2a	1.578982	26.952587	9.15E-137	Got1
267	Ces1d	1.840634	35.946728	3.45E-262	Xdh	2.7395842	31.31936	7.23E-195	Rbm3	0.78204834	41.216194	0	Eloc	0.73287505	27.522846	2.82E-152	Pop5	1.8950081	47.83066	0	Ar	1.3919017	35.762486	9.33E-240	Tspan4	1.2672975	20.88789	4.78E-91	Cd36	3.477441	31.758142	8.25E-186	Kdelr2	0.65971434	20.411083	4.56E-86	Ccdc167	2.7501197	26.159372	4.12E-131	Atf3	0.7694411	18.660885	2.14E-72	Traf4	2.5809286	26.783783	6.39E-135	Atp6v1b2
268	Gsta3	1.9766836	35.78452	1.76E-259	Ar	1.2740167	31.296864	9.57E-196	Hsp90ab1	0.49262223	41.2053	0	Cnn2	1.1862285	27.51323	1.92E-151	Gmppb	2.7116418	47.548073	0	Rspo3	3.0150049	35.746567	2.67E-237	Igf1	1.3802481	20.849836	7.65E-91	Trps1	2.1452363	31.708841	9.54E-186	Mlph	1.7687223	20.408815	1.61E-85	Nop10	0.92399305	26.14872	7.10E-132	Smagp	0.9799062	18.653528	2.30E-72	Foxo1	2.129035	26.783495	4.55E-135	Malt1
269	Smarca2	1.1639371	35.571697	2.69E-258	Thbs3	3.6789427	31.242458	9.79E-194	Itga2	3.9787056	41.19917	1.08E-301	Rpl23a	0.47899577	27.505705	2.27E-152	Uqcrb	0.81002825	47.515137	0	Cox6c	0.62507606	35.72066	8.42E-243	Akap12	1.6284792	20.84763	9.95E-91	Csf2rb	3.3288686	31.580126	4.70E-184	Rnf7	0.67998254	20.37825	1.16E-85	Hyou1	2.6722834	26.148663	4.79E-131	Sorl1	1.552655	18.6253	6.98E-72	Cd6	8.435401	26.720201	4.09E-134	Bri3
270	Cpe	1.0327162	35.57037	7.84E-260	Ntn1	3.4850554	31.215698	1.55E-193	Bzw1	1.0381752	41.155937	8.9449575371446e-310	Ly6e	0.51611847	27.31745	2.07E-152	Cd55	2.6662867	47.44525	0	Nrp1	1.9757863	35.523285	3.97E-236	Wnt2	1.7253262	20.846985	9.57E-91	Tgif1	1.28683	31.577486	8.58E-186	Atp2c2	4.4828625	20.348577	9.64E-85	Hspa1b	1.9033278	26.108116	7.32E-131	Syne4	1.6653094	18.606129	1.03E-71	Ms4a6b	3.8523655	26.549868	8.14E-133	Lhfpl2
271	Trim29	2.2187464	35.49149	3.39E-255	Myc	1.3101649	31.104523	1.91E-193	Rpl14	0.5375637	41.12093	0	Pdgfa	1.3475708	27.307905	1.87E-149	Plscr1	1.954762	47.422585	0	Hoxd13	2.1334538	35.494644	3.80E-235	Plat	1.204699	20.834957	8.38E-91	Snx18	2.2630563	31.568996	2.84E-184	Slc25a29	1.8874382	20.276695	1.69E-84	Tmem248	1.4482764	25.876122	3.64E-129	Ank3	1.2816458	18.597286	9.86E-72	Mkrn1	1.8076346	26.544008	4.33E-133	Ccr2
272	Zfp131	1.0822589	35.401134	5.49E-256	Vwa1	2.0713265	30.914726	7.48E-191	Vasp	1.3016425	41.05306	1.68E-306	Rps26	0.49745268	27.27642	6.11E-150	Psmb5	1.0781573	47.407097	0	Adprh	1.9106785	35.446922	8.12E-235	Wnt5a	2.7425265	20.827168	2.51E-90	Igsf6	4.884998	31.521957	4.47E-183	Gmppb	1.3478194	20.269564	1.36E-84	Sel1l	1.9490141	25.865274	8.17E-129	Tmem205	0.9032559	18.568188	1.23E-71	Emb	2.3599284	26.49525	1.40E-132	Gpr137b
273	Uqcr10	0.64882684	35.37601	1.89E-257	Msx1	2.382416	30.896732	2.07E-190	Timm17a	1.2593528	41.045853	5.85E-306	Rgs12	1.9407899	27.230055	4.30E-148	Rcn1	1.7385888	47.36517	0	Jam3	2.6983116	35.42681	5.19E-234	Reck	2.314187	20.785921	4.69E-90	Ms4a6b	3.7359715	31.499834	4.07E-183	Mrpl14	0.7349371	20.235117	1.06E-84	Slc16a7	3.05056	25.8268	3.33E-128	Arfgap3	1.275742	18.557415	1.92E-71	Rpl29	0.56407046	26.463083	2.87E-134	Pid1
274	Pdcl3	0.99289894	35.301243	1.12E-254	Myadm	1.9734615	30.750315	5.71E-189	Hmga1	2.4586277	40.82212	4.33E-299	Cdc42ep3	1.5205806	27.195227	3.36E-148	Chmp2a	1.0177679	47.360638	0	Tmed1	1.9213629	35.40448	3.19E-234	Lbp	1.3544638	20.754814	5.15E-90	Specc1l	2.4926193	31.3188	1.33E-181	Ccpg1	1.4159571	20.19245	5.39E-84	Erlec1	1.5255417	25.767605	3.55E-128	Acox1	1.3538706	18.530807	3.08E-71	Icos	4.481887	26.376589	2.39E-131	Mcemp1
275	Junb	0.62084585	35.294243	1.69E-260	Srpx	2.6521716	30.608072	4.21E-187	Rps17	0.714352	40.777176	6.89E-306	Rps21	0.5375785	27.175179	3.22E-149	Cox5b	0.8304802	47.36042	0	Reck	3.3350518	35.20586	6.74E-231	Cpxm1	2.0364397	20.633657	6.47E-89	Fam105a	3.634941	31.176367	6.70E-180	Sh3glb2	1.0103632	20.14786	8.60E-84	Rab3d	1.9090605	25.753275	7.34E-128	Trappc6a	0.81236804	18.52639	2.31E-71	Stk24	1.8635238	26.317785	3.47E-131	Abracl
276	Tmem45b	2.5232272	35.173023	1.24E-250	Zcchc24	2.5288694	30.562206	1.26E-186	Ccdc86	1.649891	40.716106	3.00E-300	Tagln2	0.81258976	27.163565	1.21E-148	Glrx2	1.9282433	47.33064	0	Ergic3	0.9490374	35.20026	1.81E-234	Coch	2.46622	20.600548	1.38E-88	Cyp4f18	4.4307103	31.173656	9.05E-180	Slc25a10	1.6391737	20.13888	1.53E-83	Prom1	2.1381533	25.709272	1.72E-127	Gjb1	2.1836064	18.515427	4.74E-71	Sin3b	1.4039001	26.293694	3.68E-131	Myo1f
277	Apoc1	2.3062382	35.14379	1.27E-250	Slc44a1	1.843773	30.503319	3.21E-186	Snrpb	0.7289535	40.702152	2.47E-307	Gprc5a	1.328854	27.07429	2.72E-147	Cdkn2b	4.6248035	47.31232	0	Fstl1	1.6151198	35.037354	1.79E-232	Crtap	1.6086961	20.565594	2.06E-88	Zc3h12a	2.5403123	31.164717	4.60E-180	P4hb	0.57307017	20.092934	8.28E-84	Mpv17l2	1.9454414	25.684954	2.93E-127	Rab15	1.2856777	18.485296	5.73E-71	Gpsm3	2.3450837	26.28065	8.37E-131	Sema4d
278	Moxd1	2.0446754	35.031044	1.79E-249	Cmtm3	1.4509952	30.445452	4.07E-186	Nifk	1.6649907	40.57392	3.01E-298	Rps12	0.62223905	27.022816	3.16E-147	Sft2d1	1.5133771	47.294907	0	Adamts2	2.2203746	35.030914	2.20E-230	Plac9b	2.227458	20.25072	7.44E-86	Dusp2	2.8585992	30.95094	5.07E-178	Rpn2	0.54262096	20.086605	9.49E-84	Uso1	1.5226989	25.5457	2.73E-126	Lap3	1.1671132	18.484867	5.52E-71	Dock10	3.4302242	26.17581	1.04E-129	Cln8
279	Klc3	1.9358101	34.987198	1.18E-248	Plpp1	1.783704	30.428547	1.15E-185	Cct4	1.0221456	40.56282	1.32E-301	Hras	1.0011878	26.946722	4.46E-146	Glb1	2.2489893	47.24446	0	Oaf	1.8281212	34.988884	2.04E-230	Mt1	0.64679134	20.234243	2.52E-86	Cd33	5.491627	30.741383	1.82E-175	Igsf5	1.7783451	20.074146	5.07E-83	Man1c1	2.271501	25.50147	1.34E-125	Fam210b	1.5836481	18.43535	1.49E-70	Gmfg	2.3173578	26.111547	2.06E-129	Fyb
280	Pcf11	1.0462781	34.895046	1.68E-249	Abca8a	4.482954	30.392864	2.79E-184	Mrto4	1.6263483	40.503075	2.69E-297	Hspa9	0.86569095	26.946423	3.50E-146	Ppib	0.8972073	47.23408	0	Tprgl	1.0898045	34.96371	2.96E-231	Vasn	1.3601	20.211403	1.21E-85	Bri3	1.1607764	30.72791	4.80E-177	Spcs3	1.006489	20.040686	5.02E-83	Ggt1	2.3028874	25.49534	1.50E-125	Slc26a4	6.2134295	18.43168	2.40E-70	Rpl22l1	0.6704761	26.102058	1.14E-130	Soat1
281	Csad	1.2809991	34.705517	4.98E-246	Rspo1	5.2509155	30.319824	2.11E-183	Gsr	1.7993515	40.49148	1.20E-296	Ptpn1	0.94865364	26.844955	3.13E-145	Rrbp1	1.0325028	47.221344	0	Jcad	3.3677602	34.940933	6.66E-228	Itgbl1	2.384797	20.135342	6.07E-85	Gdi2	1.0217464	30.682493	6.71E-177	Rfesd	2.244182	20.034016	1.32E-82	Ssr2	0.9799698	25.47866	4.85E-126	Blnk	1.0902263	18.41863	1.57E-70	Stat4	5.3609295	26.088697	7.90E-129	Cd302
282	Nxn	1.4599375	34.695774	8.31E-246	Postn	4.510092	29.985598	7.02E-180	Ppan	1.7351696	40.451637	1.66E-296	Pxn	1.1835958	26.76421	4.81E-144	Bok	2.8225658	47.16168	0	Sdc2	1.8376819	34.88574	1.06E-228	Adamtsl1	2.3786073	20.093231	1.32E-84	Syk	4.1585107	30.579617	4.54E-174	Mrps12	0.7379669	19.921259	2.32E-82	Etfb	0.9966931	25.40448	2.19E-125	Fkbp5	1.3740095	18.399792	2.43E-70	Eif1	0.38443488	26.049908	2.37E-131	Ifi27l2a
283	Jag2	2.4643888	34.69033	1.99E-244	Mgst1	0.9947204	29.971844	1.41E-181	Rpl11	0.48775116	40.44604	1.88E-307	Llph	0.86103976	26.738525	3.49E-144	Actn4	1.1515648	47.04768	0	Hand2	3.8176653	34.861996	7.79E-227	Bicc1	1.7351052	20.004042	5.36E-84	Skap2	2.277384	30.545448	3.19E-174	Lgals9	1.1857752	19.911774	6.40E-82	Smagp	1.3113595	25.40419	1.13E-125	Cltc	0.90212715	18.3913	2.23E-70	Vasp	1.3630712	26.015785	5.78E-129	Srxn1
284	Tra2b	0.66910964	34.448284	1.30E-244	Col12a1	3.1526341	29.892382	4.72E-179	Lactb	2.231879	40.397957	3.38E-294	Rps27a	0.43656507	26.729496	9.09E-145	Tmed2	0.8426342	46.9248	0	Chodl	3.6950343	34.666435	9.66E-225	Pgf	2.295448	19.990248	8.21E-84	Etv3	2.506369	30.49963	1.08E-173	Gm15889	4.3066807	19.858871	4.03E-81	AI463170	3.809296	25.385519	2.43E-124	Frk	1.8038231	18.385029	3.78E-70	Fyn	2.4475155	25.94686	6.01E-128	Cd37
285	4631405K08Rik	3.0352933	33.925694	3.09E-234	Fndc1	5.376728	29.68137	1.73E-176	Igsf3	2.3320427	40.37958	5.54E-294	Rpl15	0.46309566	26.722109	1.85E-144	Ica1	2.9786763	46.91556	0	C1qtnf7	3.1919615	34.65466	7.18E-225	Sgce	1.4958107	19.97851	7.82E-84	Socs3	1.446376	30.484755	5.25E-175	Tmem214	1.1225054	19.77215	5.91E-81	1500011B03Rik	2.2557402	25.314186	5.49E-124	Pet100	0.87396824	18.361612	3.53E-70	Zeb1	2.3386505	25.861513	2.86E-127	Lpl
286	Nudt14	1.3604794	33.83538	1.84E-234	Vcam1	2.2489119	29.63994	6.79E-177	Utp4	1.9158368	40.22227	6.53E-293	Rpl38	0.4407309	26.6988	9.40E-145	Ndufa12	1.053895	46.71144	0	Lrp1	1.4544009	34.603596	1.64E-227	Bok	1.310603	19.940945	1.35E-83	Ccl12	6.411344	30.46222	9.78E-173	Slc7a4	1.3093196	19.728167	1.42E-80	Nme2	1.5058678	25.307718	3.36E-124	BB123696	5.3166966	18.325075	1.28E-69	Riok1	2.1943922	25.815826	8.18E-127	Itgal
287	Gt(ROSA)26Sor	1.9458117	33.7634	4.01E-233	Plod2	2.6875927	29.560043	1.45E-175	Ddx21	1.2202892	40.22169	2.04E-296	Srsf2	0.62136495	26.633158	1.03E-143	Cpd	2.0064492	46.638145	0	Rhob	1.2003391	34.545887	1.88E-226	Cavin1	1.0526947	19.932917	1.31E-83	Lfng	2.692055	30.416113	7.06E-173	Gramd1a	1.2431505	19.642746	6.20E-80	Ndufaf8	1.3303668	25.259306	6.54E-124	Btg2	0.80204827	18.293959	1.00E-69	Nop53	0.88496584	25.792793	1.91E-127	Acp5
288	Aplp2	0.6846546	33.67631	4.62E-235	P3h3	1.6274041	29.451517	3.83E-175	Denr	1.3067999	40.185146	2.44E-294	Spint2	0.63942355	26.589102	2.26E-145	Adipor2	2.0874913	46.610607	0	Robo2	3.8426905	34.527916	4.01E-223	Fstl3	2.0545237	19.866013	7.28E-83	P2rx4	1.9629345	30.387814	7.98E-173	Srprb	1.0550929	19.611057	9.45E-80	Fam114a2	1.5824425	25.198122	3.11E-123	Supt5	1.1201475	18.289991	1.36E-69	Tbx21	7.3564887	25.791618	2.64E-126	Pgam1
289	Dst	1.0784123	33.60446	1.04E-232	Vat1	1.2144033	29.388224	1.23E-174	Clic4	1.1829607	40.173325	4.95E-297	Cxadr	1.4099748	26.55895	6.03E-142	Dap	1.1375244	46.550743	0	Cpq	1.6291564	34.513634	5.35E-225	Npdc1	0.85927445	19.858227	5.02E-83	Slc11a2	2.6118314	30.318102	7.96E-172	B230118H07Rik	1.3104689	19.443039	1.81E-78	Mlph	2.8038228	25.16251	1.39E-122	Coa3	0.85435086	18.244059	2.10E-69	H2-T22	2.068072	25.787704	1.33E-126	Sirpb1c
290	Snrpg	0.62160826	33.58335	1.26E-233	Ptgs2	1.9182773	29.376799	3.30E-174	Rps7	0.6420292	40.12901	3.15E-299	Mia	1.7337034	26.522299	1.55E-141	Hacd2	1.5062163	46.50567	0	Gem	1.5930423	34.424454	1.76E-224	Ddah2	1.0228349	19.786266	1.98E-82	Slamf8	5.466038	30.301064	3.16E-171	Defb11	4.722865	19.38594	1.16E-77	Gm16136	2.1666186	25.144228	1.08E-122	Abhd2	1.0312371	18.2423	2.48E-69	Klrk1	5.680609	25.57509	1.62E-124	Gla
291	Tnfrsf12a	0.8516118	33.390217	3.25E-231	Mrc2	3.0130486	29.374542	1.60E-173	Pcbp1	0.87811124	40.07672	4.86E-297	Tes	1.1057035	26.481289	1.86E-141	Lima1	1.6175145	46.44098	0	Cped1	2.726819	34.366962	4.36E-222	Smarca2	1.0218691	19.759644	3.22E-82	Atox1	0.8450877	30.195362	4.11E-173	Tmed4	0.80822754	19.365221	4.03E-78	Tcaf3	5.3599763	25.138058	3.34E-122	Krtcap2	0.64973986	18.192383	4.56E-69	Snx20	2.7499235	25.531044	1.79E-124	Nceh1
292	Katna1	1.2553449	33.246338	2.74E-227	Maf	1.6008272	29.372227	2.83E-174	Strap	1.1417491	39.98701	1.99E-293	Rpl27	0.49610627	26.463087	3.15E-142	Selenop	1.5597984	46.32783	0	Nrg2	2.4017615	34.26595	4.71E-221	Lox	1.6689793	19.755959	3.90E-82	Cdkn1a	1.0885063	30.146389	3.47E-172	Ceacam10	3.013066	19.360294	1.82E-77	Snhg9	1.76598	25.123615	1.44E-122	Strbp	1.4571124	18.177305	8.99E-69	Itgae	5.8230495	25.52772	4.01E-124	Glipr1
293	Rps9	0.35530162	33.1892	5.41E-230	Nr4a1	0.9075837	29.249346	4.11E-174	Ripk4	2.1705432	39.983738	2.44E-289	Eif5a	0.49720702	26.373287	2.40E-141	Sod2	1.1553684	46.308903	0	Egflam	3.125115	34.226646	3.61E-220	Fgf7	2.5616734	19.744122	6.65E-82	Pla2g7	2.047098	30.124298	1.14E-170	Endod1	1.5736696	19.298985	2.64E-77	Chn2	2.9038515	25.048458	1.25E-121	Tcaf3	3.7662354	18.169765	1.38E-68	Sfpq	1.0591984	25.490322	1.05E-124	Gclc
294	Rplp1	0.4207629	33.07839	3.21E-228	Il33	1.7390593	29.14032	1.18E-171	Arf1	0.6787062	39.958492	1.53E-298	Rpl37	0.39499035	26.271435	1.93E-140	BC031181	1.1379067	46.289986	0	Hpcal1	1.5199934	34.186283	2.57E-221	Brd2	0.71484286	19.730946	4.59E-82	Sgpl1	2.147797	30.019014	3.02E-169	Sdf2l1	0.7395034	19.279173	7.79E-78	Tbx3	1.8159395	25.03061	9.96E-122	Liph	2.6850207	18.143232	1.92E-68	Igtp	3.002558	25.475777	6.50E-124	Gpsm3
295	Taf1d	0.8613799	32.69772	2.57E-221	Igsf8	1.7794322	29.016407	3.95E-170	Mdh2	0.9142121	39.93889	1.13E-294	Ccdc86	1.3032136	26.21957	1.16E-138	Ndufa2	0.79998696	46.24237	0	Nucb2	1.5263916	34.169666	2.22E-221	Egr2	1.5265504	19.715729	8.72E-82	Clta	0.889052	29.948887	8.55E-170	9530034E10Rik	3.1092722	19.238947	1.14E-76	Nucb1	0.9610401	24.982506	6.09E-122	Bcl2l14	2.854861	18.138432	2.18E-68	Cdc42se2	2.3091612	25.470137	6.43E-124	Gsr
296	Slc5a3	1.5560385	32.688667	5.78E-220	Ctsb	0.74355	28.780483	6.20E-170	Ppp1r14b	1.2341418	39.862667	2.34E-291	Nasp	0.9499712	26.128807	2.36E-138	Dnajc3	1.3064263	46.228436	0	Ramp2	2.0764177	34.163193	7.27E-221	Gnas	0.44470212	19.672546	1.02E-81	Apobec1	3.5980735	29.921019	8.16E-168	Gabrp	3.8016076	19.207298	2.10E-76	Klhdc1	2.6618702	24.94839	7.84E-121	Os9	0.82383484	18.12198	1.53E-68	Epsti1	3.5929446	25.425844	2.12E-123	Ybx1
297	Anxa3	0.8526369	32.575546	6.14E-221	Steap3	3.659997	28.76665	6.66E-167	Anp32b	1.0690309	39.844753	5.05E-292	Cct4	0.76333743	26.08528	5.16E-138	Rab1a	1.0015465	46.21822	0	Sptssa	0.9459166	34.038475	2.37E-221	Angpt1	4.169029	19.666512	3.19E-81	Clec4a3	4.2589173	29.919807	9.17E-168	4933434E20Rik	0.93451846	19.151186	1.83E-76	Hspe1	0.8399739	24.896555	3.36E-121	Agtr1a	2.0089796	18.097298	3.35E-68	H3f3a	0.64511347	25.39611	1.46E-124	Adgre4
298	Rpl29	0.45384425	32.5639	3.47E-221	Itm2a	2.7779956	28.725573	1.14E-166	Trim29	2.710026	39.76634	4.96E-286	Nmd3	1.2685958	26.067722	2.94E-137	Rnf128	1.6831999	46.01583	0	Psap	0.62913275	34.01134	4.74E-225	Mt2	0.673506	19.654808	7.41E-82	Rassf4	4.4264846	29.908997	1.38E-167	Sbno2	0.99228805	19.080812	6.99E-76	Mettl26	1.2768304	24.7908	5.81E-120	Cmpk1	0.8580797	18.062172	3.75E-68	Zcchc11	2.5357006	25.37926	3.92E-123	Asah1
[truncated: 51 more columns]
