# Supplementary material for: ETV4 mediates dosage-dependent prostate tumor initiation and cooperates with p53 loss to generate prostate cancer
Source: Sci Adv. 2023 Apr 5;9(14):eadc9446. doi: 10.1126/sciadv.adc9446 (PMC10075989; doi:10.1126/sciadv.adc9446)
Supplement: Supplementary file 2 — Tables S1 to S9 [file sciadv.adc9446_tables_s1_to_s9.zip › adc9446_Table_S5.xlsx]

## Sheet: clusternumber_with_batch
clusters	E4A_2weeks	E4A_4months	E4Ap53_2weeks	E4Ap53_4months	EWT_2weeks	EWT_4months	TY_2weeks	TY_4months	batch	batch	Big Class	E4A_2weeks	E4A_4months	E4Ap53_2weeks	E4Ap53_4months	EWT_2weeks	EWT_4months	TY_2weeks	TY_4months	batch		E4A_2weeks	E4A_4months	E4Ap53_2weeks	E4Ap53_4months	EWT_2weeks	EWT_4months	TY_2weeks	TY_4months
Basal_1	8	153	11	63	501	914	313	343	1	1	Stroma	202	376	390	254	906	962	507	297	1	Luminal	0.290447	0.160471	0.278825	0.277936	0.102891	0.127877	0.0803859	0.113394
Basal_2	244	259	238	212	1	4	0	0	1		Hemaotpoetic	372	530	367	385	462	226	395	155	2	Luminal	0.250319	0.183505	0.197094	0.311884	0.118329	0.194703	0.0754967	0.095941
Basal_3	45	342	89	354	126	93	75	18	1		Endothelial	29	43	65	69	86	66	45	48	3	Luminal	0.273004	0.330547	0.204073	0.340343	0.0947368	0.247954	0.0670554	0.132362
Basal_4	4	49	35	73	72	27	19	53	1		Basal	301	803	373	702	700	1038	407	414		p-value	0.0971151	0.102156	0.00547505	0.0187809	0.00872675	0.051727	0.000126574	0.307339	4.37956e-05	0.0552689	0.000357748	0.00225228
B_cells	21	142	38	52	50	27	22	33	1		Luminal	377	354	503	587	274	350	125	138			E4A_2weeks	E4A_4months	E4Ap53_2weeks	E4Ap53_4months	EWT_2weeks	EWT_4months	TY_2weeks	TY_4months
Endothelial	29	43	65	69	86	66	45	48	1		SV	11	95	70	106	230	85	73	160	1	Luminal_ETV4	0.159476	0.0462375	0.176829	0.146307	0	0	0	0
Mesenchymal_2	66	151	119	79	429	273	164	115	1		Nerve_cells	2	5	8	6	4	10	3	5	2	Luminal_ETV4	0.15496	0.0507216	0.121289	0.14279	0	0	0	0
Mesenchymal_1	20	77	14	68	228	389	181	84	1		macro and denfritic	280	231	255	162	374	150	348	82	3	Luminal_ETV4	0.147835	0.0866261	0.150713	0.140904	0	0	0	0
Mesenchymal_3	22	120	104	74	158	263	104	82	1		Tcells	92	299	112	223	88	76	47	73		p-value	0.399104	0.00155032	0.000367962	4.46057e-08	#DIV/0!	#DIV/0!	6.99301e-07	0.00436252	6.99301e-07	0.00436252	4.46057e-08	0.000367962
Mesenchymal_4	78	11	129	25	53	24	36	6	1		Total	1298	2206	1804	2112	2663	2737	1555	1217			E4A_2weeks	E4A_4months	E4Ap53_2weeks	E4Ap53_4months	EWT_2weeks	EWT_4months	TY_2weeks	TY_4months
Myofibroblast	16	17	24	8	38	13	22	10	1											1	Luminal_1(AP)	0.00693374	0.0253853	0.00166297	0.0132576	0.0709726	0.092437	0.0450161	0.021364
Luminal_ETV4	207	102	319	309	0	0	0	0	1	2	Stroma	533	634	458	267	696	841	593	541	2	Luminal_1(AP)	0.000425713	0.0235052	0.0050537	0.0305308	0.0444702	0.139227	0.0423841	0.0405904
Luminal_1(AP)	9	56	3	28	189	253	70	26	1		Hemaotpoetic	629	646	334	299	406	182	164	236	3	Luminal_1(AP)	0.00169147	0.0220365	0.00244399	0.0315457	0.0631579	0.126023	0.0313411	0.0897959
Luminal_1(LP)	52	128	54	142	5	43	13	33	1		Endothelial	82	43	76	39	76	101	84	49		p-value	0.493879	0.409501	0.00102652	0.00170379	0.0443233	0.0248782	0.00111497	0.00119089	0.000700328	0.128553	0.148141	0.00053256
Luminal_2	109	47	105	87	9	10	9	6	1		Basal	441	520	348	759	864	1070	473	767			E4A_2weeks	E4A_4months	E4Ap53_2weeks	E4Ap53_4months	EWT_2weeks	EWT_4months	TY_2weeks	TY_4months
Luminal_3	0	21	22	21	71	44	33	73	1		Luminal	588	445	312	664	306	544	114	182	1	Luminal_2	0.0839753	0.0213055	0.058204	0.0411932	0.00337965	0.00365364	0.00578778	0.00493016
SV_ETV4	4	0	28	3	1	0	0	0	1		SV	47	130	38	87	227	46	70	114	2	Luminal_2	0.054917	0.0362887	0.0296905	0.0394551	0.016628	0.00930565	0.0013245	0.00263574
Macrophage_1	135	70	135	101	90	92	48	33	1		Nerve_cells	8	4	6	4	11	10	12	8	3	Luminal_2	0.0679973	0.102584	0.0272912	0.0616894	0.0136842	0.00777414	0.00364431	0.0058309
Macrophage_2	109	18	54	8	190	22	263	16	1		macro and denfritic	503	270	210	121	332	110	119	133		p-value	0.0392506	0.415068	0.0321153	0.00262024	0.072069	0.1377	0.00172172	0.0684345	0.000768722	0.060932	0.00198038	0.0127124
Macrophage_3	15	1	28	1	44	9	15	0	1		Tcells	126	376	124	178	74	72	45	103			E4A_2weeks	E4A_4months	E4Ap53_2weeks	E4Ap53_4months	EWT_2weeks	EWT_4months	TY_2weeks	TY_4months
Nerve_cells	2	5	8	6	4	10	3	5	1		Total	2349	2425	1583	2129	2586	2794	1510	1897	1	Basal+Luminal	0.522342	0.524479	0.485588	0.610322	0.365753	0.507125	0.342122	0.453574
Seminal_vesicle_1	11	95	69	106	222	81	65	154	1											2	Basal+Luminal	0.438059	0.397938	0.41693	0.668389	0.452436	0.577666	0.388742	0.500264
Seminal_vesicle_2	0	0	1	0	8	4	8	6	1	3	Stroma	647	197	792	322	326	744	537	569	3	Basal+Luminal	0.479702	0.639818	0.377597	0.723449	0.358947	0.536007	0.322886	0.507872
Cytotoxic T Cells	78	200	75	189	44	46	31	51	1		Hemaotpoetic	548	155	565	252	204	176	260	120		mean	0.480034	0.520745	0.426705	0.667387	0.392379	0.540266	0.35125	0.487237
Tregs	14	99	37	34	44	30	16	22	1		Endothelial	124	35	66	76	38	60	61	50		p-value	0.125891	0.064987	0.237589	0.0149986	0.157831	0.0584632	0.0430973	0.400908	0.00727057	0.332679	0.000322583	0.047637	0.0031438
Basal_1	15	33	9	79	613	968	395	675	2		Basal	611	407	426	1093	251	704	351	644			E4A_2weeks	E4A_4months	E4Ap53_2weeks	E4Ap53_4months	EWT_2weeks	EWT_4months	TY_2weeks	TY_4months
Basal_2	276	288	250	328	5	10	4	0	2		Luminal	807	435	501	971	90	606	92	227	1	Luminal_1(AP)+Luminal_1(LP)	0.0469954	0.0834089	0.0315965	0.0804924	0.0728502	0.108148	0.0533762	0.0484799
Basal_3	116	165	70	326	175	88	40	43	2		SV	155	74	75	126	41	145	61	101	2	Luminal_1(AP)+Luminal_1(LP)	0.0315028	0.0816495	0.0360076	0.118835	0.0858469	0.178955	0.0543046	0.0616763
Basal_4	34	34	19	26	71	4	34	49	2		Nerve_cells	19	6	8	9	0	9	10	4	3	Luminal_1(AP)+Luminal_1(LP)	0.0358593	0.1231	0.0203666	0.129688	0.0715789	0.229542	0.0437318	0.105539
B_cells	62	120	39	20	52	24	19	37	2		macro and denfritic	391	74	443	112	161	117	212	70		mean	0.0381191	0.0960529	0.0293235	0.109672	0.0767587	0.172215	0.0504709	0.0718985
Endothelial	82	43	76	39	76	101	84	49	2		Tcells	157	81	122	140	43	59	48	50		p-value	0.125356	0.268042	0.000946158	0.0886256	0.00489644	0.0313549	0.0019921	0.0567933	0.048452	0.16619	0.0258074	0.00941031	0.144865
Mesenchymal_2	202	291	147	89	234	229	189	159	2		Total	2956	1316	2455	2853	950	2444	1372	1715
Mesenchymal_1	22	139	16	52	196	350	196	234	2
Mesenchymal_3	80	169	129	78	157	230	143	132	2
Mesenchymal_4	192	21	142	42	69	17	47	3	2
Myofibroblast	37	14	24	6	40	15	18	13	2
Luminal_ETV4	364	123	192	304	0	0	0	0	2
Luminal_1(AP)	1	57	8	65	115	389	64	77	2
Luminal_1(LP)	73	141	49	188	107	111	18	40	2
Luminal_2	129	88	47	84	43	26	2	5	2
Luminal_3	21	36	16	23	41	18	30	60	2
SV_ETV4	21	3	11	10	0	0	0	0	2
Macrophage_1	203	103	109	88	172	61	74	69	2
Macrophage_2	210	43	48	12	60	18	20	23	2
Macrophage_3	28	4	14	1	48	7	6	4	2
Nerve_cells	8	4	6	4	11	10	12	8	2
Seminal_vesicle_1	46	126	36	87	218	40	69	108	2
Seminal_vesicle_2	1	4	2	0	9	6	1	6	2
Cytotoxic T Cells	90	264	78	132	57	33	38	51	2
Tregs	36	112	46	46	17	39	7	52	2
Basal_1	24	69	11	72	178	605	293	556	3
Basal_2	362	125	268	479	6	1	4	5	3
Basal_3	155	186	107	475	51	68	25	53	3
Basal_4	70	27	40	67	16	30	29	30	3
B_cells	48	23	56	29	20	30	22	16	3
Endothelial	124	35	66	76	38	60	61	50	3
Mesenchymal_2	190	63	292	83	149	255	184	183	3
Mesenchymal_1	74	46	64	65	90	242	161	223	3
Mesenchymal_3	153	64	176	100	50	219	128	135	3
Mesenchymal_4	177	21	209	53	17	17	42	17	3
Myofibroblast	53	3	51	21	20	11	22	11	3
Luminal_ETV4	437	114	370	402	0	0	0	0	3
Luminal_1(AP)	5	29	6	90	60	308	43	154	3
Luminal_1(LP)	101	133	44	280	8	253	17	27	3
Luminal_2	201	135	67	176	13	19	5	10	3
Luminal_3	63	24	14	23	9	26	27	36	3
SV_ETV4	45	7	22	4	0	0	0	0	3
Macrophage_1	203	40	265	72	61	64	84	38	3
Macrophage_2	118	9	109	9	59	16	96	10	3
Macrophage_3	22	2	13	2	21	7	10	6	3
Nerve_cells	19	6	8	9	0	9	10	4	3
Seminal_vesicle_1	145	74	73	124	37	139	59	95	3
Seminal_vesicle_2	10	0	2	2	4	6	2	6	3
Cytotoxic T Cells	110	62	66	106	24	39	34	34	3
Tregs	47	19	56	34	19	20	14	16	3
	E4A_2weeks	E4A_4months	E4Ap53_2weeks	E4Ap53_4months	EWT_2weeks	EWT_4months	TY_2weeks	TY_4months
total	6603	5947	5842	7094	6199	7975	4437	4829

## Sheet: ETV4 status in luminal clusters
	Table S5. Cluster_cell_numbers
batch	clusters	ETV4_status	TY_2weeks	TY_4months	EWT_2weeks	EWT_4months	E4A_2weeks	E4A_4months	E4Ap53_2weeks	E4Ap53_4months
1	Luminal_ETV4	neg					3	4	7	4	batch		ETV4_status	TY_2weeks	TY_4months	EWT_2weeks	EWT_4months	E4A_2weeks	E4A_4months	E4Ap53_2weeks	E4Ap53_4months
1	Luminal_ETV4	pos					204	98	312	305	1	Luminal_1(AP)	pos	0	0	0.0514457	0.0675923	0.00154083	0.0049864	0	0.00378788
1	Luminal_1(AP)	neg	70	26	52	68	7	45	3	20	2	Luminal_1(AP)	pos	0	0.000527148	0.0247486	0.0973515	0	0.00412371	0	0.00281822
1	Luminal_1(AP)	pos			137	185	2	11		8	3	Luminal_1(AP)	pos	0	0	0.0378947	0.0900164	0	0.00455927	0	0.00490712
1	Luminal_1(LP)	neg	13	33	2	15	43	85	49	112		t-test				0.0164649
1	Luminal_1(LP)	pos			3	28	9	43	5	30			ETV4_status	TY_2weeks	TY_4months	EWT_2weeks	EWT_4months	E4A_2weeks	E4A_4months	E4Ap53_2weeks	E4Ap53_4months
1	Luminal_2	neg	9	6	5	5	89	29	87	75	1	Luminal_1(AP)	neg	0.0450161	0.021364	0.0195268	0.0248447	0.00539291	0.0203989	0.00166297	0.0094697
1	Luminal_2	pos			4	5	20	18	18	12	2	Luminal_1(AP)	neg	0.0423841	0.0400633	0.0197216	0.0418754	0.000425713	0.0193814	0.0050537	0.0277125
1	Luminal_3	neg	33	73	63	43		19	20	21	3	Luminal_1(AP)	neg	0.0313411	0.0897959	0.0252632	0.0360065	0.00169147	0.0174772	0.00244399	0.0266386
1	Luminal_3	pos			8	1		2	2			t-test				0.0754338		0.000645534		0.038496
1	SV_ETV4	neg							2
1	SV_ETV4	pos			1		4		26	3
	Total		1555	1217	2663	2737	1298	2206	1804	2112	batch		ETV4_status	TY_2weeks	TY_4months	EWT_2weeks	EWT_4months	E4A_2weeks	E4A_4months	E4Ap53_2weeks	E4Ap53_4months
											1	Luminal_1(LP)	pos	0	0	0.00112655	0.0102302	0.00693374	0.0194923	0.00277162	0.0142045
2	Luminal_ETV4	neg					7	1	3	4	2	Luminal_1(LP)	pos	0	0	0.0146945	0.0232641	0.00553427	0.0127835	0.00694883	0.0220761
2	Luminal_ETV4	pos					357	122	189	300	3	Luminal_1(LP)	pos	0	0	0.00631579	0.0478723	0.00507442	0.0174772	0.00285132	0.0178759
2	Luminal_1(AP)	neg	64	76	51	117	1	47	8	59		t-test				0.0837151
2	Luminal_1(AP)	pos		1	64	272		10		6			ETV4_status	TY_2weeks	TY_4months	EWT_2weeks	EWT_4months	E4A_2weeks	E4A_4months	E4Ap53_2weeks	E4Ap53_4months
2	Luminal_1(LP)	neg	18	40	69	46	60	110	38	141	1	Luminal_1(LP)	neg	0.00836013	0.0271159	0.000751033	0.00548045	0.0331279	0.0385313	0.0271619	0.0530303
2	Luminal_1(LP)	pos			38	65	13	31	11	47	2	Luminal_1(LP)	neg	0.0119205	0.0210859	0.0266821	0.0164639	0.0255428	0.0453608	0.0240051	0.0662283
2	Luminal_2	neg	2	5	14	19	113	72	39	68	3	Luminal_1(LP)	neg	0.0123907	0.0157434	0.00210526	0.0556465	0.0290934	0.0835866	0.0150713	0.0802664
2	Luminal_2	pos			29	7	16	16	8	16		t-test				0.409427		0.134427		0.00682868
2	Luminal_3	neg	30	60	37	15	20	34	15	22
2	Luminal_3	pos			4	3	1	2	1	1
2	SV_ETV4	neg
2	SV_ETV4	pos					21	3	11	10
	Total		1510	1897	2586	2794	2349	2425	1583	2129
3	Luminal_ETV4	neg					9	3	7	6
3	Luminal_ETV4	pos					428	111	363	396
3	Luminal_1(AP)	neg	43	154	24	88	5	23	6	76
3	Luminal_1(AP)	pos			36	220		6		14
3	Luminal_1(LP)	neg	17	27	2	136	86	110	37	229
3	Luminal_1(LP)	pos			6	117	15	23	7	51
3	Luminal_2	neg	5	10	10	11	176	101	56	139
3	Luminal_2	pos			3	8	25	34	11	37
3	Luminal_3	neg	27	36	8	21	62	24	14	23
3	Luminal_3	pos			1	5	1
3	SV_ETV4	neg					2		1	1
3	SV_ETV4	pos					43	7	21	3
	Total		1372	1715	950	2444	2956	1316	2455	2853
all_batch	clusters	ETV4_status	TY_2weeks	TY_4months	EWT_2weeks	EWT_4months	E4A_2weeks	E4A_4months	E4Ap53_2weeks	E4Ap53_4months
	Luminal_ETV4	neg	0	0	0	0	19	8	17	14
	Luminal_ETV4	pos	0	0	0	0	989	331	864	1001
	Luminal_1(AP)	neg	177	256	127	273	13	115	17	155
	Luminal_1(AP)	pos	0	1	237	677	2	27	0	28
	Luminal_1(LP)	neg	48	100	73	197	189	305	124	482
	Luminal_1(LP)	pos	0	0	47	210	37	97	23	128
	Luminal_2	neg	16	21	29	35	378	202	182	282
	Luminal_2	pos	0	0	36	20	61	68	37	65
	Luminal_3	neg	90	169	108	79	82	77	49	66
	Luminal_3	pos	0	0	13	9	2	4	3	1
	SV_ETV4	neg	0	0	0	0	2	0	3	1
	SV_ETV4	pos	0	0	1	0	68	10	58	16
	Total		4437	4829	6199	7975	6603	5947	5842	7094
	clusters	ETV4_positive_percentage	TY_2weeks	TY_4months	EWT_2weeks	EWT_4months	E4A_2weeks	E4A_4months	E4Ap53_2weeks	E4Ap53_4months
	Luminal_ETV4		0	0	0	0	14.978	5.56583	14.7895	14.1105
	Luminal_1(AP)		0	0.0207082	3.8232	8.48903	0.0302893	0.45401	0	0.3947
	Luminal_1(LP)		0	0	0.758187	2.63323	0.560351	1.63107	0.393701	1.80434
	Luminal_2		0	0	0.580739	0.250784	0.923823	1.14343	0.633345	0.916267
	Luminal_3		0	0	0.209711	0.112853	0.0302893	0.0672608	0.0513523	0.0140964
	SV_ETV4		0	0	0.0161316	0	1.02983	0.168152	0.992811	0.225543
	clusters	ETV4_negative_percentage	TY_2weeks	TY_4months	EWT_2weeks	EWT_4months	E4A_2weeks	E4A_4months	E4Ap53_2weeks	E4Ap53_4months
	Luminal_ETV4		0	0	0	0	0.287748	0.134522	0.290996	0.19735
	Luminal_1(AP)		3.98918	5.3013	2.04872	3.4232	0.19688	1.93375	0.290996	2.18495
	Luminal_1(LP)		1.08181	2.07082	1.17761	2.47022	2.86234	5.12864	2.12256	6.79447
	Luminal_2		0.360604	0.434873	0.467817	0.438871	5.72467	3.39667	3.11537	3.97519
	Luminal_3		2.0284	3.49969	1.74222	0.990596	1.24186	1.29477	0.838754	0.930364
	SV_ETV4		0	0	0	0	0.0302893	0	0.0513523	0.0140964
	both positive and negative		TY_2weeks	TY_4months	EWT_2weeks	EWT_4months	E4A_2weeks	E4A_4months	E4Ap53_2weeks	E4Ap53_4months
	Luminal_ETV4		0	0	0	0	15.2658	5.70035	15.0805	14.3079
	Luminal_1(AP)		3.98918	5.32201	5.87191	11.9122	0.227169	2.38776	0.290996	2.57964
	Luminal_1(LP)		1.08181	2.07082	1.9358	5.10345	3.42269	6.75971	2.51626	8.59882
	Luminal_2		0.360604	0.434873	1.04856	0.689655	6.64849	4.5401	3.74872	4.89146
	Luminal_3		2.0284	3.49969	1.95193	1.10345	1.27215	1.36203	0.890106	0.94446
	SV_ETV4		0	0	0.0161316	0	1.06012	0.168152	1.04416	0.239639
