# Supplementary material for: ETV4 mediates dosage-dependent prostate tumor initiation and cooperates with p53 loss to generate prostate cancer
Source: Sci Adv. 2023 Apr 5;9(14):eadc9446. doi: 10.1126/sciadv.adc9446 (PMC10075989; doi:10.1126/sciadv.adc9446)
Supplement: Supplementary file 2 — Tables S1 to S9 [file sciadv.adc9446_tables_s1_to_s9.zip › adc9446_Table_S6.csv]

Table S6. Marker genes for Zscore
luminal_1	luminal_2	luminal_3	Anterior_Prostate	Lateral_Prostate	Ventral_Prostate	mesenchymal_1	mesenchymal_2	myofibroblast	M1_genes	M2_genes	MDSC_genes	Tc_genes	Th_genes	Treg_genes	Seminal_vesicle genes
Epcam	Epcam	Epcam	Tgm4	Msmb	Trpv6	Col5a2	Col5a2	Myh11	Il1b	Arg1	Arg1	Cd8a	Cd4	Cd4	Pate4
Cd24a	Cd24a	Cd24a	Gsdma			Lama2	Lama2	Acta2	Il6	Mgl2	Cybb	Ptprc	Cxcr3	Il2ra	Svs5
Krt8	Krt8	Krt8	Krt8			Zeb1	Zeb1	Notch3	Il12b	Retnla	Olr1	Icam1	Ccr4	Foxp3	Cdo1
Krt18	Krt18	Krt18	Cd24a			Wnt2	Sult1e1		Inhba	Tmem26	Fut4	Cd28	Ccr6		Cd52
Nkx3-1	Psca	Foxi1	Krt18			Wnt6	Fgf10		Tnf	Slc7a2	S100a8		Ccr10		Serpine2
Pbsn	Krt4	Atp6v1g3	Nkx3-1			Wnt10a	Rspo1		Nos2	Tmem26	S100a9				Svs2
	Tacstd2		Pbsn			Rorb			Ccr7	Socs2	Il10				Tspan1
	Ly6a								Slc7a2	Ch25h	Tgfb1
									Cxcl9	Flt1	Nos2
									Serpinb2	Pdcd1lg2	Stat3
									Ptgs2	Mcf2l	Ptges2
									Cxcl3	Ccl22
									Il1a	Cdh1
									Cd38	Ccl17
									Lcn2	Itgb3
									Ptges	Il4i1
									Cd200	Aqp9
									Fpr2	Egr2
									Gpr18
