# Supplementary material for: ETV4 mediates dosage-dependent prostate tumor initiation and cooperates with p53 loss to generate prostate cancer
Source: Sci Adv. 2023 Apr 5;9(14):eadc9446. doi: 10.1126/sciadv.adc9446 (PMC10075989; doi:10.1126/sciadv.adc9446)
Supplement: Supplementary file 2 — Tables S1 to S9 [file sciadv.adc9446_tables_s1_to_s9.zip › adc9446_Table_S7.csv]

Table S7. Rank gene list Luminal_1_ETV4 vs Luminal_1(AP)
	primerid	Pr(>Chisq)	coef	ci.hi	ci.lo	fdr	gene_id	n_cells
1	p00001	0	-4.759130478	-4.523703431	-4.994557526	1e-321	hETV4	9304
2	p00092	0	-3.416081469	-3.202350441	-3.629812497	1e-321	Ptp4a1	34605
3	p00554	0	-4.645395035	-4.457378872	-4.833411198	1e-321	Bok	10790
4	p00607	0	-4.445859695	-4.289521951	-4.60219744	1e-321	Tmem37	4279
5	p00691	0	6.487461617	6.782687505	6.192235729	1e-321	Ren1	4674
6	p00710	0	-2.872068305	-2.674131329	-3.070005281	1e-321	Tmem183a	15085
7	p00826	0	-5.511260019	-5.298353957	-5.724166081	1e-321	Qsox1	13948
8	p00867	0	2.968672077	3.049232272	2.888111882	1e-321	Prdx6	37245
9	p01018	0	-3.291214139	-3.101172052	-3.481256226	1e-321	Tagln2	36528
10	p01083	0	-1.17089448	-1.107417773	-1.234371188	1e-321	H3f3a	45817
11	p01123	0	9.161463836	9.342365207	8.980562466	1e-321	Gm37223	4366
12	p01222	0	3.607430596	3.826646949	3.388214243	1e-321	Phyh	13144
13	p01327	0	-5.252078965	-5.086897504	-5.417260426	1e-321	Nrarp	5675
14	p01510	0	-8.273930433	-8.100015309	-8.447845557	1e-321	Lcn2	20539
15	p01529	0	-5.033416658	-4.86339341	-5.203439907	1e-321	Stxbp1	6619
16	p01558	0	4.452924739	4.665364706	4.240484773	1e-321	Gsn	38592
17	p01750	0	-4.950579623	-4.762176802	-5.138982445	1e-321	Nfe2l2	30022
18	p01776	0	2.099526609	2.214862062	1.984191156	1e-321	Dnajc10	17117
19	p01901	0	4.604506299	4.816465328	4.39254727	1e-321	Ehf	10539
20	p02022	0	-5.868496935	-5.658732576	-6.078261293	1e-321	Ehd4	18765
21	p02273	0	-6.287779066	-6.100629627	-6.474928506	1e-321	9230104L09Rik	4322
22	p02274	0	-1.896040427	-1.818032247	-1.974048606	1e-321	Cst3	46663
23	p02291	0	2.306305612	2.440522163	2.172089062	1e-321	Abhd12	21814
24	p02412	0	-1.435731152	-1.338181069	-1.533281234	1e-321	1110008F13Rik	28543
25	p02473	0	-1.964381437	-1.892202492	-2.036560381	1e-321	Serinc3	42843
26	p02565	0	-4.617787085	-4.413059793	-4.822514378	1e-321	Cebpb	43985
27	p02838	0	1.383503245	1.460496871	1.306509619	1e-321	Ndufa1	36928
28	p02964	0	1.845784479	1.920378751	1.771190207	1e-321	Ssr4	37517
29	p03006	0	10.05944461	10.27036012	9.848529097	1e-321	Pbsn	19983
30	p03040	0	-6.178779558	-6.032357629	-6.325201486	1e-321	Msn	22402
31	p03453	0	-4.76737672	-4.558353	-4.97640044	1e-321	Anxa5	38578
32	p03468	0	-5.027980645	-4.844716021	-5.211245268	1e-321	Spry1	12194
33	p03729	0	2.114671706	2.218048514	2.011294898	1e-321	Krtcap2	34967
34	p03762	0	-2.712865219	-2.521093633	-2.904636804	1e-321	Tpm3	35875
35	p03873	0	-4.864603977	-4.644440479	-5.084767475	1e-321	Ecm1	22816
36	p03959	0	-3.175978204	-2.986359005	-3.365597403	1e-321	Atp1a1	36212
37	p04046	0	-2.268431835	-2.145490364	-2.391373306	1e-321	Gstm1	34938
38	p04163	0	5.699525206	5.900784778	5.498265635	1e-321	Egf	3799
39	p04209	0	-1.303831897	-1.229987548	-1.377676246	1e-321	Ube2d3	43876
40	p04350	0	-1.889265522	-1.743287886	-2.035243159	1e-321	Sdcbp	36342
41	p04567	0	-2.26070988	-2.119609812	-2.401809948	1e-321	Nans	17291
42	p04578	0	1.276129913	1.339131062	1.213128763	1e-321	Sec61b	39841
43	p04844	0	-6.291837105	-6.126957551	-6.456716658	1e-321	Rab3b	3083
44	p04890	0	5.416053985	5.624386672	5.207721298	1e-321	Tspan1	13278
45	p04924	0	-7.541865463	-7.379532816	-7.70419811	1e-321	Gm12840	19132
46	p04983	0	8.939384315	9.120602068	8.758166563	1e-321	9530002B09Rik	16598
47	p05100	0	-3.018295955	-2.854166898	-3.182425012	1e-321	Ptp4a2	34687
48	p05176	0	5.990298979	6.208323194	5.772274765	1e-321	Cd52	18493
49	p05311	0	-3.800575766	-3.64422223	-3.956929303	1e-321	Gm13056	3939
50	p05312	0	-5.125987829	-4.961987388	-5.289988271	1e-321	Epha2	16474
51	p05420	0	-3.308169127	-3.095675318	-3.520662936	1e-321	Eno1	29444
52	p05940	0	-3.911113584	-3.700183771	-4.122043398	1e-321	Chic2	29407
53	p06048	0	-6.782235474	-6.611529987	-6.952940961	1e-321	Anxa3	23529
54	p06589	0	7.164256919	7.348172728	6.98034111	1e-321	Azgp1	5350
55	p06913	0	4.370940219	4.518529714	4.223350723	1e-321	Akr1b3	25828
56	p06994	0	4.093969838	4.313817612	3.874122064	1e-321	Tcaf3	1937
57	p06995	0	5.29663456	5.512533397	5.080735724	1e-321	Tcaf2	5799
58	p07193	0	-4.151406734	-3.935131799	-4.367681669	1e-321	Tmsb10	44599
59	p07552	0	9.31306921	9.458174538	9.167963882	1e-321	C1rb	3425
60	p07553	0	6.605470467	6.813231024	6.397709911	1e-321	C1s2	2202
61	p07595	0	-3.261472286	-3.098823966	-3.424120605	1e-321	Cd9	42245
62	p07642	0	4.462408329	4.670576015	4.254240644	1e-321	2310001H17Rik	7130
63	p07691	0	-5.59566892	-5.420252556	-5.771085284	1e-321	Gprc5a	13197
64	p07703	0	1.724919632	1.822084863	1.627754401	1e-321	H2afj	33490
65	p08041	0	-4.839494276	-4.671602408	-5.007386145	1e-321	Kcnn4	10609
66	p08045	0	-7.040385337	-6.86448499	-7.216285685	1e-321	Plaur	21822
67	p08093	0	-8.583728416	-8.465997862	-8.701458971	1e-321	Tgfb1	22229
68	p08137	0	5.127113271	5.333317301	4.920909242	1e-321	Fcgbp	2059
69	p08138	0	12.29952381	12.46431788	12.13472975	1e-321	9530053A07Rik	17411
70	p09178	0	-4.598202443	-4.397882534	-4.798522353	1e-321	Ctbp2	14196
71	p09244	0	-4.355210741	-4.144824064	-4.565597418	1e-321	Ifitm2	41106
72	p09246	0	-4.762194238	-4.549462044	-4.974926433	1e-321	Ifitm3	42632
73	p09298	0	-3.171208954	-3.000221415	-3.342196492	1e-321	Cd81	37668
74	p09561	0	-1.889875294	-1.82633692	-1.953413668	1e-321	Cd24a	28450
75	p09604	0	5.316907879	5.499098704	5.134717053	1e-321	Man1a	18748
76	p09635	0	-1.452193569	-1.358396061	-1.545991077	1e-321	Psap	44866
77	p10071	0	-8.640076465	-8.477256165	-8.802896766	1e-321	Dusp6	21113
78	p10111	0	-6.307920084	-6.100554243	-6.515285924	1e-321	Phlda1	35745
79	p10132	0	-5.321668968	-5.105038716	-5.538299221	1e-321	Tspan8	11927
80	p10145	0	6.684437534	6.950859028	6.41801604	1e-321	9530003J23Rik	4247
81	p10153	0	-3.317364958	-3.113677945	-3.52105197	1e-321	Rap1b	36832
82	p10372	0	-4.479374078	-4.306707686	-4.65204047	1e-321	Arhgef7	6465
83	p10405	0	-4.286247921	-4.118676599	-4.453819243	1e-321	Angpt2	2816
84	p10449	0	-5.309343403	-5.101828889	-5.516857918	1e-321	Plat	12844
85	p10529	0	-4.921767428	-4.752324566	-5.091210291	1e-321	Rbpms	22271
86	p10564	0	6.923042636	7.119135514	6.726949758	1e-321	Fgl1	2487
87	p10959	0	5.557025084	5.785555492	5.328494676	1e-321	Mt3	4105
88	p11168	0	-1.419817197	-1.31565456	-1.523979835	1e-321	Gabarapl2	33907
89	p11292	0	-4.482094217	-4.269364649	-4.694823784	1e-321	Rab4a	10855
90	p11591	0	-4.966756603	-4.761115577	-5.172397629	1e-321	Fermt2	20684
91	p11650	0	5.048267741	5.265316517	4.831218965	1e-321	Ang	8341
92	p11654	0	9.758177255	9.920877931	9.595476578	1e-321	Rnase1	7924
93	p11890	0	6.475631491	6.652570033	6.298692949	1e-321	Nkx3-1	3989
94	p12083	0	-4.467151345	-4.308768956	-4.625533735	1e-321	Casp4	13848
95	p12096	0	6.930221976	7.162237431	6.698206521	1e-321	Mmp7	10482
96	p12262	0	-2.809514253	-2.61744405	-3.001584456	1e-321	Aplp2	35097
97	p12297	0	11.10146292	11.20576225	10.99716358	1e-321	Gm5615	7365
98	p12299	0	6.407078511	6.661071836	6.153085185	1e-321	A630095E13Rik	5715
99	p12315	0	-4.59630076	-4.407340391	-4.785261129	1e-321	Vsig2	2328
100	p12590	0	-1.511475182	-1.423863799	-1.599086564	1e-321	Pkm	41239
101	p12639	0	-1.601660539	-1.494307194	-1.709013883	1e-321	Rab11a	27273
102	p12836	0	-7.680482305	-7.490189527	-7.870775083	1e-321	Ctsh	19625
103	p12862	0	-4.107305881	-3.894989327	-4.319622435	1e-321	Atp1b3	29563
104	p12906	0	-6.957278756	-6.807162048	-7.107395464	1e-321	Slco2a1	14455
105	p12981	0	-1.866295965	-1.746009599	-1.986582331	1e-321	Gnai2	41161
106	p13195	0	12.01083155	12.14366353	11.87799957	1e-321	Tgm4	13533
107	p13236	0	-5.174251617	-4.961788472	-5.386714762	1e-321	Tcn2	21670
108	p13264	0	-3.975495639	-3.811825332	-4.139165945	1e-321	Emid1	3337
109	p13317	0	1.374815802	1.433694657	1.315936948	1e-321	Sec61g	44287
110	p13523	0	-5.118502387	-4.952609615	-5.284395159	1e-321	N4bp3	7375
111	p13548	0	1.136628432	1.194754798	1.078502066	1e-321	Uqcrq	37416
112	p13806	0	-3.698535142	-3.548851962	-3.848218321	1e-321	Chrnb1	3790
113	p13849	0	-5.040901801	-4.848335975	-5.233467627	1e-321	Cxcl16	19826
114	p13862	0	-1.157201824	-1.110973234	-1.203430415	1e-321	Pfn1	47286
115	p14011	0	4.247304756	4.47339777	4.021211741	1e-321	Tmem97	5857
116	p14200	0	-4.529098111	-4.323888145	-4.734308076	1e-321	Itga3	13884
117	p14308	0	7.364831507	7.533821956	7.195841058	1e-321	Gsdma	3432
118	p14332	0	-4.653618494	-4.432361644	-4.874875343	1e-321	Krt23	6136
119	p14346	0	4.996771839	5.201414826	4.792128852	1e-321	Krt19	19549
120	p14378	0	5.361432007	5.560496679	5.162367335	1e-321	Stat5a	6923
121	p14429	0	-8.905551101	-8.651628197	-9.159474006	1e-321	Pyy	13388
122	p14548	0	-3.827106697	-3.631396019	-4.022817374	1e-321	Prkar1a	34241
123	p14688	0	-5.812759764	-5.648227253	-5.977292275	1e-321	Lgals3bp	11732
124	p14755	0	4.857183811	5.069798987	4.644568636	1e-321	Dcxr	15833
125	p15257	0	-5.990659871	-5.775228464	-6.206091278	1e-321	Ctla2a	11086
126	p15598	0	-5.717246016	-5.556792656	-5.877699377	1e-321	Emb	13468
127	p15692	0	7.440478335	7.585482167	7.295474502	1e-321	Atp6v1c2	4726
128	p15694	0	-5.856696982	-5.641704207	-6.071689757	1e-321	Odc1	28293
129	p15967	0	-4.725867574	-4.539350608	-4.91238454	1e-321	Gpx2	6153
130	p16138	0	-1.786961974	-1.719200309	-1.854723639	1e-321	Calm1	46515
131	p16161	0	5.127977744	5.333924012	4.922031476	1e-321	Itpk1	7320
132	p16325	0	-6.379712188	-6.159886566	-6.59953781	1e-321	Selenop	35931
133	p16365	0	5.526626675	5.741978543	5.311274808	1e-321	Prlr	8552
134	p16378	0	-1.283886433	-1.216631327	-1.351141538	1e-321	Sub1	42783
135	p16606	0	-7.898066931	-7.672510768	-8.123623095	1e-321	Ly6a	34491
136	p16608	0	-5.776434251	-5.559050481	-5.993818021	1e-321	Ly6c1	19911
137	p16706	0	7.38987867	7.550581512	7.229175827	1e-321	Tst	9005
138	p16951	0	-4.717365461	-4.507093727	-4.927637195	1e-321	Slc38a1	9544
139	p16984	0	4.30543467	4.502928404	4.107940936	1e-321	Fkbp11	10654
140	p17043	0	-2.147820064	-2.022140619	-2.273499509	1e-321	Smagp	14661
141	p17209	0	-4.622800749	-4.411780028	-4.83382147	1e-321	Litaf	28997
142	p17519	0	-4.976658408	-4.788517605	-5.164799211	1e-321	Arhgap31	13103
143	p17743	0	-5.205868686	-5.006700332	-5.405037039	1e-321	Bace2	10191
144	p17814	0	6.813263653	6.97320179	6.653325516	1e-321	Slc22a1	4294
145	p17951	0	-5.368136489	-5.216438093	-5.519834885	1e-321	Rab26	3318
146	p18249	0	6.182240058	6.432748686	5.931731431	1e-321	Hspa1b	21068
147	p18259	0	-1.910681696	-1.784015261	-2.037348132	1e-321	Clic1	38816
148	p18286	0	-2.440769153	-2.356559908	-2.524978398	1e-321	H2-D1	46909
149	p18310	0	-4.974131476	-4.753436953	-5.194826	1e-321	Ier3	39980
150	p18316	0	-3.892382926	-3.739161041	-4.045604812	1e-321	Ppp1r18	10823
151	p18531	0	1.147258868	1.194101555	1.100416181	1e-321	Rpl36	49281
152	p18604	0	-1.578084799	-1.497602244	-1.658567354	1e-321	Myl12a	45562
153	p18702	0	-2.464374493	-2.39872951	-2.530019477	1e-321	Calm2	47132
154	p18703	0	-1.990957453	-1.916834855	-2.06508005	1e-321	Epcam	25739
155	p18726	0	-5.680031058	-5.468966646	-5.89109547	1e-321	Crem	28098
156	p18869	0	5.639882942	5.898853345	5.380912538	1e-321	Egr1	33184
157	p19103	0	1.935526567	2.054859656	1.816193479	1e-321	Sec11c	24746
158	p19182	0	-6.88784959	-6.718413387	-7.057285794	1e-321	Pqlc1	25946
159	p19372	0	2.504968001	2.616544074	2.393391927	1e-321	Fkbp2	28713
160	p19468	0	8.916022577	9.117372623	8.714672531	1e-321	Ms4a5	4545
161	p19801	0	3.746446766	3.948430514	3.544463017	1e-321	Plekhs1	4642
162	p09999	3.5e-323	-4.520182884	-4.319465005	-4.720900764	4.007e-321	Chpt1	14053
163	p07930	1.3e-322	2.393436171	2.545481801	2.241390541	1.4797e-320	Tmem160	25224
164	p11861	3.593e-320	-4.681503878	-4.434404847	-4.928602909	4.11359e-318	Clu	27150
165	p09735	4.708e-320	3.730263761	3.933641391	3.526886131	5.35765e-318	Ggt1	6604
166	p18250	3.2952e-319	5.155147657	5.426622793	4.883672522	3.7273706e-317	Hspa1a	29250
167	p15710	9.067112e-318	-1.765364308	-1.625397476	-1.90533114	1.01948007e-315	Ywhaq	37524
168	p15231	1.2002035e-317	-1.198401054	-1.120899033	-1.275903075	1.341441775e-315	Hnrnpk	42853
169	p07988	3.61085965e-316	-4.35966552	-4.149306875	-4.570024165	4.0119001e-314	Ercc1	13371
170	p00969	4.67572685e-316	3.941608102	4.152757276	3.730458928	5.164477826e-314	Pcp4l1	2703
171	p18137	8.2792709356e-314	2.090741319	2.225904812	1.955577826	9.091220488717e-312	Ndufv3	27844
172	p12834	1.2832728624e-313	1.760801442	1.860839533	1.660763351	1.4009310777607e-311	Tmed3	30642
173	p18987	5.8598326993e-313	3.853850755	4.106168931	3.60153258	6.360120149974e-311	Spink1	27923
174	p10901	6.863280444664e-312	4.206861199	4.424848943	3.988873455	7.40642625916415e-310	Gpt2	6278
175	p09402	8.740146956968e-311	4.593457573	4.817534094	4.369381052	0.00E+00	Cited2	21725
176	p18199	0.00E+00	-1.368815853	-1.298989532	-1.438642173	2.07E-306	H2-K1	44248
177	p10424	1.23E-307	5.265414725	5.532993566	4.997835883	1.30E-305	Defb50	28002
178	p04031	2.21E-303	-3.511460817	-3.361120928	-3.661800705	2.33E-301	Slc16a4	2457
179	p07672	9.03E-303	-4.162050512	-3.946036145	-4.378064878	9.47E-301	Ybx3	27947
180	p17948	3.90E-302	-3.530733977	-3.377327463	-3.684140491	4.07E-300	Bricd5	2008
181	p14009	6.85E-302	-4.254195225	-4.048378386	-4.460012064	7.11E-300	Tnfaip1	13756
182	p10762	3.87E-301	-4.397985845	-4.191341002	-4.604630689	3.99E-299	Tpm4	34949
183	p15691	4.61E-301	1.500062694	1.582874637	1.417250751	4.73E-299	Pdia6	33285
184	p03673	4.99E-301	-3.485103301	-3.332616773	-3.63758983	5.09E-299	Nes	3245
185	p08452	5.27E-301	4.284622636	4.506609752	4.062635521	5.35E-299	Bcat2	9495
186	p09745	2.25E-299	4.482562571	4.705781692	4.25934345	2.27E-297	Derl3	3182
187	p04734	3.84E-297	-3.661854602	-3.501872336	-3.821836867	3.85E-295	Cdkn2b	3542
188	p16887	1.59E-296	3.679750887	3.884641652	3.474860122	1.59E-294	Creld2	15425
189	p09277	9.83E-295	4.026963508	4.252194546	3.801732471	9.77E-293	Chid1	9565
190	p07716	2.90E-293	-4.455369595	-4.264095014	-4.646644175	2.86E-291	Mgst1	27435
191	p10423	2.35E-290	4.471439734	4.744900737	4.197978731	2.31E-288	Defb1	18794
192	p06028	1.08E-288	-3.839794137	-3.674462164	-4.00512611	1.06E-286	Naaa	6938
193	p12842	6.72E-288	-3.776662691	-3.547089542	-4.00623584	6.54E-286	Plscr1	19535
194	p17408	7.85E-288	-3.373141145	-3.15481341	-3.591468879	7.60E-286	Ppp1r2	30667
195	p16463	9.16E-288	-4.29711213	-4.104468809	-4.48975545	8.82E-286	Klf10	18115
196	p06352	4.80E-285	-1.680338162	-1.573268061	-1.787408263	4.60E-283	Aldh2	35717
197	p02333	1.58E-284	-4.041863171	-3.83915265	-4.244573693	1.50E-282	Bcl2l1	13000
198	p04211	1.20E-283	-3.982390207	-3.798012469	-4.166767945	1.14E-281	Nfkb1	23473
199	p05817	7.83E-282	-3.050168817	-2.909882799	-3.190454836	7.39E-280	Cd38	3956
200	p06693	1.84E-281	-2.69470316	-2.488519634	-2.900886687	1.73E-279	Bri3	31516
201	p11760	2.48E-275	3.355133681	3.559587918	3.150679443	2.32E-273	Atp12a	1716
202	p18654	6.17E-275	-4.068839339	-3.864271841	-4.273406836	5.74E-273	Hnrnpll	15352
203	p14721	1.17E-273	-1.192225255	-1.12987182	-1.254578691	1.08E-271	Actg1	48979
204	p05226	1.57E-273	4.243907895	4.461056277	4.026759513	1.44E-271	Id3	34065
205	p07400	3.29E-273	-3.633316951	-3.470269916	-3.796363987	3.01E-271	Bhlhe40	20729
206	p06866	4.15E-273	-4.315081301	-4.120599055	-4.509563546	3.78E-271	Hilpda	15445
207	p10382	5.05E-273	-1.305209452	-1.201120104	-1.4092988	4.58E-271	Lamp1	39922
208	p17265	1.01E-271	3.104213747	3.289585287	2.918842207	9.15E-270	Sdf2l1	15321
209	p05189	1.43E-271	3.418227218	3.626377644	3.210076792	1.29E-269	Slc30a2	3328
210	p10260	7.80E-270	4.147755093	4.374721806	3.920788379	6.98E-268	Apof	3508
211	p03215	2.39E-269	2.808008406	2.995874562	2.620142251	2.12E-267	Col4a6	4593
212	p02331	4.17E-269	4.678117075	4.935496685	4.420737466	3.69E-267	Id1	24369
213	p16546	1.19E-267	-3.926424727	-3.691400965	-4.161448488	1.05E-265	Trib1	24224
214	p02387	9.73E-267	-1.857311451	-1.705117238	-2.009505663	8.54E-265	Eif6	32561
215	p17909	2.22E-266	-3.639164548	-3.404295292	-3.874033804	1.94E-264	Tnfrsf12a	36196
216	p06838	5.08E-266	-3.618366117	-3.399692928	-3.837039305	4.42E-264	Tspan12	6920
217	p03995	2.08E-265	-3.942444327	-3.762420758	-4.122467896	1.80E-263	Rhoc	27698
218	p11649	6.14E-265	3.53222944	3.749370005	3.315088875	5.28E-263	Rnase4	21857
219	p04064	3.12E-261	3.066936634	3.261672417	2.872200851	2.67E-259	Sars	18757
220	p04419	2.61E-259	3.782480805	4.010482657	3.554478954	2.23E-257	Fut9	2548
221	p18436	1.89E-258	2.923907569	3.116062846	2.731752291	1.61E-256	Gnmt	3004
222	p16745	1.36E-257	-4.00496741	-3.772605215	-4.237329604	1.15E-255	Maff	34811
223	p05639	6.19E-257	-1.717940927	-1.571586508	-1.864295345	5.21E-255	Rheb	38009
224	p10701	7.46E-257	1.394789699	1.476487044	1.313092355	6.26E-255	Uba52	44838
225	p00990	2.44E-256	-2.317020437	-2.125300768	-2.508740106	2.03E-254	F11r	25066
226	p10047	4.92E-256	-3.896072952	-3.710888288	-4.081257617	4.09E-254	Socs2	12374
227	p13150	1.99E-254	2.487937363	2.662602444	2.313272282	1.64E-252	Entpd3	1374
228	p07301	3.05E-254	-1.096983777	-1.016689655	-1.177277898	2.52E-252	Cnbp	44036
229	p14607	4.09E-254	-1.252062925	-1.148353501	-1.355772349	3.35E-252	Sumo2	40384
230	p17663	1.02E-253	3.906647161	4.133778426	3.679515897	8.30E-252	Cldn8	6476
231	p10282	2.06E-253	3.205623346	3.407477823	3.003768869	1.67E-251	Suox	5619
232	p03562	2.51E-253	3.068867731	3.278426318	2.859309144	2.04E-251	Mme	5465
233	p13303	1.01E-252	-3.592865424	-3.421625367	-3.764105482	8.10E-251	Upp1	5485
234	p10456	8.44E-252	-3.730204613	-3.512607659	-3.947801568	6.77E-250	Golga7	16681
235	p07208	1.18E-251	-3.556528723	-3.389097708	-3.723959738	9.45E-250	Hk2	20784
236	p00917	2.22E-251	-3.81004189	-3.627573721	-3.992510059	1.76E-249	Mpzl1	10834
237	p16223	2.36E-250	3.494152035	3.694181891	3.29412218	1.87E-248	Wars	12291
238	p02606	3.75E-250	-3.529535325	-3.361213683	-3.697856968	2.96E-248	Pmepa1	21415
239	p02489	2.05E-249	1.804316462	1.920295056	1.688337867	1.61E-247	Svs2	43464
240	p15879	4.87E-249	0.920286426	0.972699513	0.867873339	3.81E-247	Rpl36al	42918
241	p07478	2.56E-248	-1.167791445	-1.078661272	-1.256921618	1.99E-246	Hnrnpf	40131
242	p06499	2.60E-248	-1.389877824	-1.285360032	-1.494395617	2.02E-246	Cldn3	14025
243	p13939	1.88E-247	-1.851708134	-1.683379254	-2.020037013	1.45E-245	Pitpna	29682
244	p11337	3.71E-247	-3.195219274	-2.979131053	-3.411307494	2.85E-245	Itgb1	31167
245	p09811	9.54E-247	-0.918338377	-0.864831787	-0.971844968	7.31E-245	Bsg	43245
246	p10551	2.45E-246	-2.758275348	-2.543911676	-2.972639021	1.87E-244	Tusc3	20362
247	p13672	2.55E-246	-2.908098632	-2.691343657	-3.124853607	1.94E-244	Map2k3	29634
248	p12314	3.22E-246	-3.293902921	-3.133034072	-3.45477177	2.43E-244	Esam	5101
249	p19739	2.49E-244	-3.601179392	-3.423069826	-3.779288957	1.88E-242	Nfkb2	12995
250	p00449	2.85E-244	-1.447800222	-1.346042161	-1.549558283	2.14E-242	Itm2c	35885
251	p02851	5.20E-244	-3.928090205	-3.711000097	-4.145180313	3.89E-242	Xiap	10218
252	p12042	5.23E-243	1.580605666	1.689297381	1.471913951	3.90E-241	Dnajc3	26943
253	p14648	5.80E-243	-3.315026646	-3.153602062	-3.47645123	4.30E-241	Sphk1	13574
254	p11914	1.69E-242	-2.996559658	-2.847813468	-3.145305849	1.25E-240	Bmp1	9946
255	p09859	2.49E-242	0.906995649	0.963150681	0.850840617	1.83E-240	Uqcr11	39275
256	p11227	9.74E-241	-3.556713301	-3.330599716	-3.782826885	7.15E-239	Irf8	9515
257	p11333	2.21E-240	-0.987687247	-0.917745371	-1.057629123	1.62E-238	Tomm20	40321
258	p11827	5.18E-240	2.954495172	3.154940509	2.754049836	3.77E-238	Defb42	5255
259	p14233	1.33E-239	3.480884788	3.697630741	3.264138835	9.61E-238	Gm53	2494
260	p02384	2.95E-239	-3.528394225	-3.347914157	-3.708874294	2.13E-237	Procr	7241
261	p09983	9.26E-239	1.401401274	1.490586467	1.31221608	6.66E-237	Hsp90b1	38845
262	p02617	1.27E-237	0.897889683	0.955258886	0.84052048	9.13E-236	Atp5e	43509
263	p12023	6.55E-237	-3.881556536	-3.689959929	-4.073153142	4.68E-235	Spry2	14470
264	p19814	1.23E-236	2.699535241	2.892919326	2.506151157	8.77E-235	Pnliprp1	1057
265	p14542	1.91E-236	-3.275301084	-3.051556056	-3.499046111	1.35E-234	Gna13	17656
266	p06332	6.38E-235	-3.054258105	-2.902331644	-3.206184566	4.50E-233	Rasal1	2239
267	p12460	1.30E-234	-2.282948917	-2.039791764	-2.52610607	9.11E-233	Plet1	18884
268	p01241	1.25E-233	3.769125103	3.996697941	3.541552264	8.77E-232	Gata3	14586
269	p09330	2.70E-233	-3.806695859	-3.609096658	-4.004295061	1.89E-231	Ccnd1	13067
270	p03265	3.73E-232	-1.683078834	-1.545128314	-1.821029353	2.59E-230	Sat1	43416
271	p14322	3.06E-231	-3.598928439	-3.412724266	-3.785132613	2.12E-229	Igfbp4	15334
272	p16454	8.63E-231	3.490779767	3.708997333	3.272562201	5.96E-229	Gm16136	6434
273	p02383	8.99E-231	3.115697624	3.322051634	2.909343615	6.18E-229	Edem2	11733
274	p17927	9.35E-229	2.696252123	2.93008817	2.462416075	6.41E-227	Sbp	32617
275	p05482	1.62E-228	-1.778185005	-1.622812102	-1.933557908	1.11E-226	Gnb1	36230
276	p03674	1.04E-227				7.08E-226	Bcan	1246
277	p14254	1.06E-226	3.334251422	3.54720731	3.121295533	7.17E-225	Prr15l	4620
278	p14628	5.02E-226	-0.855737429	-0.806286838	-0.905188021	3.39E-224	H3f3b	49580
279	p13611	8.58E-226	2.234754035	2.41041224	2.05909583	5.78E-224	2210407C18Rik	743
280	p00353	6.75E-224	-1.257469845	-1.147689805	-1.367249885	4.53E-222	Arpc2	42629
281	p14574	1.09E-221	0.831483174	0.880490247	0.782476102	7.30E-220	Rpl38	48931
282	p19379	1.28E-221	3.4698069	3.700270016	3.239343785	8.54E-220	Macrod1	8985
283	p04987	2.02E-221	2.485768571	2.664387495	2.307149647	1.34E-219	Mycl	2552
284	p04325	3.76E-221	2.907988804	3.10738687	2.708590738	2.48E-219	Ptger3	4503
285	p17521	5.25E-221	3.591780721	3.822369958	3.361191483	3.46E-219	Upk1b	10233
286	p17281	2.86E-220	3.652297588	3.879417595	3.425177581	1.88E-218	Slc7a4	7639
287	p17590	4.38E-220	3.105348198	3.317105101	2.893591294	2.87E-218	Tmem45a	5923
288	p08726	4.90E-220	-3.158371042	-2.993784275	-3.32295781	3.20E-218	Prcp	9425
289	p17292	7.66E-220	3.676028458	3.906570306	3.44548661	4.98E-218	Prodh	6891
290	p08826	3.27E-219	3.409660717	3.626802682	3.192518751	2.12E-217	Pgap2	18908
291	p08084	7.40E-219	4.162225382	4.39587226	3.928578503	4.77E-217	Ceacam1	9554
292	p19053	1.91E-218	-3.348550856	-3.170612735	-3.526488977	1.23E-216	Smim3	13136
293	p19375	1.37E-217	3.594789463	3.826984937	3.36259399	8.80E-216	Nudt22	7848
294	p17033	1.77E-217	3.015176526	3.215943544	2.814409509	1.13E-215	Mettl7a1	8586
295	p13566	2.26E-217	4.020624687	4.256640312	3.784609062	1.44E-215	Pdlim4	20061
296	p04147	5.98E-217	-3.689493885	-3.466457381	-3.912530389	3.80E-215	Camk2d	18569
297	p17572	2.04E-216	-3.479569606	-3.261740946	-3.697398267	1.29E-214	Cd47	28338
298	p08006	6.92E-216	-3.224298603	-3.055802577	-3.392794628	4.36E-214	Relb	13281
299	p17451	1.58E-215	-3.008552022	-2.848951447	-3.168152598	9.94E-214	Slc12a8	2306
300	p12684	2.25E-215	-2.934729408	-2.712650031	-3.156808785	1.41E-213	Tpm1	30439
301	p19219	5.41E-215	2.197156587	2.419775202	1.974537972	3.38E-213	Chka	31871
302	p14739	7.07E-215	1.419374999	1.519996601	1.318753397	4.39E-213	P4hb	31215
303	p17578	5.25E-214	3.044663976	3.248276911	2.841051041	3.26E-212	Nxpe3	2483
304	p17620	2.54E-212	-3.286906973	-3.062060139	-3.511753807	1.57E-210	Chmp2b	18930
305	p13008	9.01E-212	-1.09202616	-1.001481143	-1.182571177	5.55E-210	Rhoa	38743
306	p15888	1.76E-211	-2.527290132	-2.314890107	-2.739690156	1.08E-209	Arf6	30220
307	p02399	7.81E-211	1.127302164	1.211885557	1.04271877	4.77E-209	Romo1	34787
308	p18107	1.00E-210	-3.849541724	-3.611701479	-4.087381969	6.12E-209	Cdkn1a	35588
309	p15993	3.76E-210	-3.598956547	-3.381701205	-3.816211889	2.29E-208	Actn1	18874
310	p04745	5.34E-210	2.635711438	2.875476155	2.395946722	3.23E-208	Jun	37965
311	p10741	7.06E-210	-3.038638338	-2.873726932	-3.203549745	4.26E-208	Plvap	4911
312	p11874	9.71E-210	-2.034214149	-1.844605246	-2.223823052	5.84E-208	Bnip3l	26885
313	p06031	1.17E-209	-2.352808322	-2.214908356	-2.490708288	7.00E-208	Art3	3906
314	p02498	3.48E-209	-2.887717857	-2.658029972	-3.117405742	2.08E-207	Sdc4	30229
315	p02772	1.28E-208	-2.241448464	-2.036540436	-2.446356492	7.63E-207	Atp6ap2	23971
316	p09597	2.10E-208	-3.037465203	-2.810211147	-3.264719259	1.25E-206	Nus1	12565
317	p07118	4.65E-207	-2.460370965	-2.320248338	-2.600493592	2.76E-205	Abcg2	5010
318	p11609	5.29E-207	-3.336323734	-3.155235786	-3.517411682	3.12E-205	Gch1	15625
319	p00113	6.34E-207	-3.028092025	-2.864949957	-3.191234093	3.73E-205	Neurl3	6765
320	p16727	4.03E-206	-3.225953771	-3.00736176	-3.444545782	2.37E-204	Triobp	14250
321	p10471	5.00E-206	-2.71519018	-2.566948433	-2.863431927	2.93E-204	Tacc1	13232
322	p15268	7.57E-206	-3.410397564	-3.199559542	-3.621235586	4.41E-204	2010111I01Rik	14482
323	p18530	1.14E-205	1.232384138	1.328105273	1.136663004	6.61E-204	2410015M20Rik	33731
324	p18886	1.20E-205	-3.362975444	-3.174733301	-3.551217587	6.97E-204	Tmem173	8145
325	p10388	1.72E-204	-1.785875062	-1.612522547	-1.959227578	9.96E-203	Gas6	31124
326	p05726	8.09E-204	-2.213524984	-2.013139796	-2.413910173	4.66E-202	Ywhah	29309
327	p08781	5.91E-203	3.485148662	3.722718223	3.247579101	3.39E-201	Pgm2l1	5138
328	p06312	6.45E-203	2.202013332	2.371567546	2.032459118	3.69E-201	Tbx3os1	2459
329	p16177	1.14E-202	-3.212813638	-2.9740565	-3.451570776	6.49E-201	Ifi27	22935
330	p15135	4.27E-202	-3.197389319	-2.971156215	-3.423622422	2.43E-200	Ninj1	21740
331	p13105	8.60E-202	-2.992079617	-2.829247292	-3.154911942	4.88E-200	Tgfbr2	13864
332	p00162	1.18E-201	-3.086522769	-2.917524321	-3.255521217	6.68E-200	Map4k4	13683
333	p01977	1.98E-201	1.112104598	1.19766098	1.026548216	1.12E-199	Srp14	33955
334	p11160	3.25E-201	-3.369114521	-3.157163767	-3.581065276	1.83E-199	Znrf1	16111
335	p12021	1.32E-200	1.504034541	1.61576543	1.392303652	7.42E-199	Gm10076	38551
336	p05109	3.06E-200	-3.2809756	-3.044490774	-3.517460426	1.71E-198	Tinagl1	18714
337	p04783	1.25E-199	-3.35929661	-3.156087866	-3.562505354	6.97E-198	Pde4b	16675
338	p09339	4.06E-199	-2.797863103	-2.637285566	-2.958440639	2.25E-197	Akap12	6492
339	p02367	4.50E-199	-1.889053882	-1.704510657	-2.073597107	2.49E-197	Raly	36630
340	p05443	8.92E-199	-3.177878321	-2.999521688	-3.356234953	4.93E-197	Acot7	7401
341	p03730	3.38E-198	2.416613159	2.609314869	2.223911449	1.86E-196	Dpm3	28228
342	p14423	4.38E-198	-3.306134338	-3.112687032	-3.499581645	2.41E-196	Dusp3	11046
343	p04275	5.59E-198	2.309231864	2.484513366	2.133950362	3.06E-196	Mcoln2	1224
344	p00569	1.09E-197	-3.216794401	-3.038546833	-3.39504197	5.96E-196	Pam	12537
345	p15500	1.22E-197	-3.573461509	-3.365303926	-3.781619091	6.65E-196	Map1b	12479
346	p17079	1.93E-197	-1.28018421	-1.188572358	-1.371796061	1.05E-195	Krt8	27985
347	p08557	2.02E-197	1.356434836	1.463051593	1.249818079	1.09E-195	Selenos	32393
348	p08443	2.29E-197	-0.920093693	-0.862787204	-0.977400183	1.23E-195	Ftl1	49664
349	p13943	4.56E-197	-0.828054774	-0.762391053	-0.893718495	2.45E-195	Ywhae	40411
350	p09393	5.56E-197	-3.379821634	-3.1793177	-3.580325568	2.98E-195	Hivep2	22390
351	p10829	8.14E-197	2.654637447	2.904053463	2.40522143	4.35E-195	Dnajb1	35179
352	p17187	4.31E-196	-1.630416145	-1.46037027	-1.800462019	2.30E-194	Carhsp1	22264
353	p17928	9.23E-196	-2.699629027	-2.545448751	-2.853809303	4.91E-194	Sbpl	1704
354	p06700	1.80E-195	-1.102158412	-1.00125371	-1.203063113	9.57E-194	Arpc1b	43907
355	p08414	2.60E-195	-3.440875186	-3.235933491	-3.645816882	1.38E-193	Rras	15969
356	p13797	4.51E-195	-0.788880663	-0.739046111	-0.838715215	2.38E-193	Eif4a1	47348
357	p13288	5.89E-195	-0.701983233	-0.656820737	-0.747145729	3.10E-193	Ppia	48800
358	p03294	9.52E-195	-3.253046799	-3.055591813	-3.450501786	4.99E-193	S100g	2911
359	p19396	1.14E-194	-1.521913926	-1.381650572	-1.662177281	5.94E-193	Slc3a2	40781
360	p12396	4.17E-194	2.005761984	2.169313978	1.84220999	2.17E-192	BC049987	1195
361	p10406	8.06E-194	-3.157894242	-2.943166032	-3.372622452	4.19E-192	Agpat5	15299
362	p13489	9.12E-194	-2.280056683	-2.143491742	-2.416621625	4.73E-192	Flt4	1454
363	p14354	1.44E-193	-0.691511796	-0.647728704	-0.735294887	7.43E-192	Eif1	49644
364	p16336	1.49E-193	0.754262361	0.801892789	0.706631934	7.68E-192	Rpl37	49483
365	p05555	2.74E-193	-2.843274409	-2.61173036	-3.074818457	1.41E-191	Sri	27419
366	p06743	6.49E-193	-1.099891723	-1.001613301	-1.198170144	3.33E-191	Hmgb1	42882
367	p03001	9.84E-193	2.374538676	2.559764323	2.18931303	5.03E-191	Rab39b	2767
368	p18904	1.43E-192	0.776776154	0.831776171	0.721776136	7.31E-191	Ndufa2	40849
369	p17628	6.27E-192	-2.394837042	-2.253593891	-2.536080193	3.19E-190	Samsn1	4973
370	p18485	1.08E-191	3.03181366	3.244354377	2.819272943	5.46E-190	Satb1	5818
371	p05570	2.70E-191				1.36E-189	Sema3a	1485
372	p04418	6.03E-191	3.258662163	3.493741421	3.023582904	3.04E-189	Ufl1	7912
373	p16340	1.15E-190	-2.79972258	-2.64070477	-2.95874039	5.79E-189	Ptger4	7197
374	p01783	1.25E-190	-3.267548256	-3.045114693	-3.489981818	6.25E-189	Itgav	18385
375	p01620	3.61E-190	-2.65245471	-2.499981926	-2.804927493	1.81E-188	Fmnl2	5219
376	p09791	7.26E-190	-0.962272877	-0.885241173	-1.039304582	3.62E-188	Cstb	42510
377	p08917	9.02E-190	-3.215560863	-2.992032456	-3.439089269	4.49E-188	Galnt18	14220
378	p15844	1.13E-189	-2.826681127	-2.595033995	-3.058328259	5.61E-188	Nfkbia	41218
379	p06377	1.34E-189	-2.662673888	-2.509620895	-2.815726882	6.65E-188	Camkk2	6233
380	p02568	1.36E-189	-3.157502357	-2.9769337	-3.338071013	6.72E-188	1200007C13Rik	3166
381	p14686	3.04E-189	-3.331144352	-3.129892628	-3.532396076	1.50E-187	Timp2	30973
382	p14440	8.79E-189	-2.565534604	-2.414116584	-2.716952624	4.32E-187	Rundc3a	2224
383	p01896	1.24E-188	-3.051752607	-2.879303923	-3.224201291	6.08E-187	Cd44	14896
384	p13978	1.90E-188	-2.832044477	-2.670805858	-2.993283095	9.29E-187	Myo18a	6529
385	p13751	2.56E-187	-2.251134866	-2.103650191	-2.398619541	1.25E-185	Pik3r6	1969
386	p16959	7.88E-187	-2.280781423	-2.144883305	-2.41667954	3.83E-185	Rapgef3	2204
387	p15793	1.58E-186	-3.323469047	-3.107797404	-3.53914069	7.67E-185	Arl4a	22277
388	p04955	3.23E-186	-0.945348951	-0.86524502	-1.025452881	1.56E-184	Ybx1	45192
389	p07711	2.01E-185	-2.114503448	-1.97849019	-2.250516706	9.69E-184	Rerg	3327
390	p17081	2.89E-185	-0.913883272	-0.846459226	-0.981307318	1.39E-183	Krt18	30513
391	p01630	3.55E-185	-3.024881592	-2.846765971	-3.202997214	1.71E-183	Cytip	7813
392	p01104	4.64E-185	-3.159579196	-2.942089352	-3.377069041	2.22E-183	Degs1	22728
393	p01581	1.77E-184	-2.156495597	-2.020278572	-2.292712623	8.48E-183	Nek6	3975
394	p16157	2.57E-184	-2.975743076	-2.800627352	-3.150858801	1.22E-182	Lgmn	14807
395	p18143	3.10E-184	-2.806426541	-2.644957291	-2.967895791	1.48E-182	Sik1	13209
396	p18655	4.70E-184	-3.289077841	-3.08259097	-3.495564712	2.23E-182	Galm	5065
397	p17965	9.21E-184	3.34793117	3.573261679	3.122600662	4.35E-182	Snhg9	11815
398	p03949	1.40E-183	3.393236733	3.626169906	3.16030356	6.60E-182	Fam46c	12680
399	p08063	4.94E-183	0.79891413	0.853594597	0.744233664	2.33E-181	Rabac1	41627
400	p18599	9.65E-183	-3.164806458	-2.938986813	-3.390626104	4.53E-181	Tgif1	25581
401	p07936	1.08E-182	3.125246627	3.344592042	2.905901211	5.05E-181	Slc1a5	24100
402	p06313	1.24E-182	1.431006532	1.568512892	1.293500173	5.81E-181	Gm16063	716
403	p06347	1.29E-182	1.733553474	1.877305892	1.589801055	6.03E-181	Erp29	24073
404	p02494	2.63E-182	1.513175485	1.622903215	1.403447756	1.22E-180	Svs5	46845
405	p00236	5.92E-182	-3.214003274	-2.994331478	-3.433675071	2.75E-180	Coq10b	29167
406	p15695	2.79E-181	-3.080110838	-2.858964894	-3.301256783	1.29E-179	Hpcal1	16091
407	p07030	3.57E-181	-1.394462975	-1.263987599	-1.524938352	1.65E-179	Tmem176b	37670
408	p08023	2.06E-180	-2.958702689	-2.785220781	-3.132184596	9.47E-179	Pvr	11244
409	p05501	3.04E-180	-2.844231013	-2.674001895	-3.014460131	1.40E-178	Mxra8	12369
410	p06453	7.69E-180	-1.442690967	-1.294873363	-1.590508572	3.52E-178	Ran	37270
411	p07004	1.16E-179	2.168094845	2.335817039	2.000372652	5.28E-178	Pdia4	21092
412	p07798	1.49E-179	0.979868074	1.058238054	0.901498095	6.81E-178	Ndufa3	36167
413	p09607	5.43E-179	-2.298653702	-2.158503931	-2.438803473	2.47E-177	Gja1	10830
414	p07267	5.47E-179	-2.779283479	-2.613989388	-2.94457757	2.48E-177	Tgfa	6977
415	p00638	6.23E-179	-2.987377172	-2.779998131	-3.194756213	2.82E-177	Cd55	7848
416	p04215	1.27E-178	2.59116415	2.798193302	2.384134997	5.75E-177	Ppp3ca	27625
417	p11690	3.39E-178	-2.696972397	-2.473400847	-2.920543947	1.53E-176	Lrp10	16914
418	p10924	7.63E-178	2.504778708	2.701071183	2.308486233	3.43E-176	Nkd1	7114
419	p17026	7.98E-178	-2.890599091	-2.659870988	-3.121327195	3.58E-176	Lima1	20568
420	p04169	1.41E-177	2.079507869	2.258008583	1.901007155	6.30E-176	Pla2g12a	13446
421	p19078	5.59E-177	-1.938472244	-1.804908823	-2.072035665	2.49E-175	Afap1l1	3332
422	p10539	8.12E-177	-2.040588653	-1.911401528	-2.169775778	3.61E-175	Dusp4	2830
423	p08211	1.40E-176	-1.073134807	-0.97134082	-1.174928794	6.21E-175	Capns1	39266
424	p19007	1.41E-176	-2.562649774	-2.338840645	-2.786458902	6.24E-175	Eif1a	28604
425	p10566	1.45E-176	-2.904990246	-2.68277435	-3.127206141	6.39E-175	Asah1	19099
426	p01490	3.54E-176	2.002951765	2.173567357	1.832336173	1.56E-174	Ass1	9186
427	p04200	7.10E-176	-3.703121707	-3.471212842	-3.935030573	3.12E-174	Gm30648	4248
428	p06834	2.03E-175	-2.41391534	-2.265449289	-2.562381392	8.90E-174	Gm20186	8062
429	p06844	2.14E-175	-3.138927011	-2.917641172	-3.36021285	9.35E-174	Fam3c	13327
430	p16277	3.55E-175	-2.298192716	-2.080111348	-2.516274084	1.55E-173	Akt1	22099
431	p00238	3.57E-175	0.986334032	1.062932946	0.909735118	1.56E-173	Hspe1	38624
432	p05247	4.19E-175	-0.935963013	-0.844565897	-1.02736013	1.82E-173	Cdc42	40153
433	p03900	5.75E-175	2.894022034	3.109117603	2.678926466	2.49E-173	Hist2h2aa1	5454
434	p15572	1.91E-174	-3.021165515	-2.829441449	-3.212889581	8.24E-173	Plpp1	9712
435	p10787	2.90E-174	-3.325936514	-3.107076025	-3.544797003	1.25E-172	Hmox1	21939
436	p05662	1.17E-173	-1.30511651	-1.159191506	-1.451041514	5.04E-172	Dnajb6	32023
437	p07549	3.18E-173	2.067780515	2.240083299	1.89547773	1.37E-171	C1rl	1417
438	p07625	4.22E-173	1.897404404	2.049620926	1.745187882	1.81E-171	Fkbp4	25798
439	p07842	4.36E-173	0.716544095	0.766285349	0.666802841	1.87E-171	Rpl28	48501
440	p12744	1.10E-172	-3.059566851	-2.85673043	-3.262403273	4.68E-171	Tmod3	16907
441	p14467	2.28E-172	-2.132555256	-1.995750926	-2.269359585	9.73E-171	1700023F06Rik	2845
442	p14513	5.67E-172	-2.508124851	-2.354626737	-2.661622965	2.41E-170	Icam2	3227
443	p00461	6.36E-172	-0.695264213	-0.648123515	-0.742404912	2.70E-170	Ptma	49208
444	p10314	7.27E-172	2.372328885	2.557938297	2.186719474	3.07E-170	Pet100	21786
445	p14590	4.28E-171	-1.761093525	-1.5722404	-1.949946649	1.81E-169	Slc9a3r1	20233
446	p07334	4.29E-170	2.008110033	2.175726628	1.840493438	1.81E-168	Klf15	3495
447	p02297	5.55E-170	-1.623871285	-1.458671371	-1.789071199	2.33E-168	Fkbp1a	35116
448	p06518	8.64E-170	-2.717069968	-2.488850805	-2.945289131	3.62E-168	Por	26939
449	p05278	4.61E-169	0.810993202	0.874465104	0.7475213	1.93E-167	Minos1	38444
450	p11336	1.80E-168	-2.032043181	-1.902912115	-2.161174247	7.49E-167	Nrp1	9342
451	p15963	5.45E-168	2.59156202	2.790002553	2.393121487	2.27E-166	AI463170	2737
452	p05820	1.39E-167	3.231467471	3.461301352	3.00163359	5.79E-166	Prom1	7337
453	p18870	2.73E-167	-1.80858741	-1.619727539	-1.997447282	1.13E-165	Etf1	30832
454	p07137	8.33E-167	-2.994424993	-2.769637213	-3.219212773	3.45E-165	Gng12	23679
455	p10279	8.36E-167	0.712307939	0.762796507	0.661819371	3.45E-165	Rps26	48644
456	p10196	8.80E-167	2.748544206	2.957725631	2.539362782	3.62E-165	Slc16a7	4213
457	p16892	1.22E-166	3.09407625	3.324430679	2.863721821	5.03E-165	Trabd	12120
458	p03817	1.23E-166	-3.22117493	-2.985788133	-3.456561726	5.04E-165	S100a11	42082
459	p00216	1.28E-166	-2.971871297	-2.775780441	-3.167962153	5.22E-165	Nab1	16658
460	p10105	1.48E-166	-2.692331622	-2.457320811	-2.927342433	6.05E-165	Csrp2	16058
461	p00508	8.09E-166	3.395960481	3.637855174	3.154065788	3.30E-164	Ramp1	16332
462	p02766	2.38E-165	2.051780575	2.236058341	1.867502808	9.67E-164	Srpx	4136
463	p04105	2.77E-165	-2.950629916	-2.764073736	-3.137186095	1.12E-163	Frrs1	7461
464	p10276	3.44E-165	0.720239503	0.769616926	0.670862081	1.39E-163	Rpl41	49854
465	p16837	4.23E-165	2.714508669	2.919529188	2.509488151	1.71E-163	A4galt	8182
466	p08648	1.54E-164	-3.142657363	-2.916831832	-3.368482893	6.21E-163	Iqgap1	23241
467	p11020	6.22E-164	-2.4912473	-2.336215718	-2.646278882	2.50E-162	Cmtm3	13319
468	p19320	1.22E-163	-2.635551773	-2.410602208	-2.860501339	4.88E-162	Neat1	35515
469	p04007	1.08E-162	-1.225534674	-1.087951666	-1.363117682	4.34E-161	Rap1a	27601
470	p17944	1.18E-162	1.493670399	1.637693458	1.349647339	4.71E-161	Dnase1l2	2417
471	p15780	1.19E-162	2.82539352	3.020952291	2.62983475	4.73E-161	Agr2	10156
472	p19319	6.18E-162	-2.352594375	-2.148685691	-2.556503059	2.46E-160	Malat1	49511
473	p07178	1.31E-161	3.106999294	3.342380284	2.871618303	5.20E-160	Rnf181	10608
474	p12018	4.06E-161	-2.607629998	-2.382068486	-2.83319151	1.61E-159	Ndfip2	21229
475	p02668	1.27E-160	0.784967332	0.840252982	0.729681682	5.04E-159	Rps21	48285
476	p02504	2.93E-160	-2.852023253	-2.670797539	-3.033248967	1.15E-158	Wfdc2	9056
477	p00258	2.38E-158	-2.14904935	-1.937037732	-2.361060969	9.37E-157	Bzw1	29571
478	p04008	3.73E-158	2.897045071	3.117742387	2.676347756	1.47E-156	Gm5547	2625
479	p15884	4.22E-158	2.791842318	3.009483635	2.574201001	1.65E-156	Klhdc1	4725
480	p18634	4.27E-158	-2.909935296	-2.720712201	-3.09915839	1.67E-156	Crim1	12457
481	p09928	5.54E-158	-0.891158028	-0.803270156	-0.979045899	2.16E-156	Aes	33675
482	p00342	7.14E-158	0.6591978	0.706184932	0.612210667	2.78E-156	Rpl37a	49610
483	p09544	7.65E-158	-1.439403474	-1.278397781	-1.600409167	2.97E-156	Snx3	32200
484	p04352	1.15E-157	1.415641818	1.55483873	1.276444907	4.44E-156	Tox	2518
485	p08924	1.24E-157	-2.308552024	-2.160345865	-2.456758184	4.80E-156	Tead1	9547
486	p05202	2.47E-157	1.501027243	1.705952716	1.29610177	9.55E-156	Rsrp1	39389
487	p12667	6.89E-157	0.802443171	0.862371738	0.742514604	2.66E-155	Ppib	41045
488	p11403	1.08E-156	-2.52841967	-2.364903844	-2.691935496	4.17E-155	Kcnk5	4064
489	p04552	1.76E-156	-2.674738159	-2.497942527	-2.851533791	6.77E-155	Shb	11982
490	p15749	2.08E-156	1.249852085	1.378657336	1.121046835	7.97E-155	Slc26a3	893
491	p19411	4.50E-156	2.153520116	2.346176669	1.960863563	1.72E-154	Uqcc3	17320
492	p09077	6.00E-156	3.074274749	3.314576922	2.833972576	2.29E-154	Zfp771	14289
493	p06755	6.99E-156	3.014127639	3.260101656	2.768153622	2.66E-154	Hsph1	12961
494	p06076	7.28E-156	3.188392234	3.416103211	2.960681258	2.77E-154	Plac8	14002
495	p19763	9.98E-156	-1.608353158	-1.483342803	-1.733363514	3.78E-154	Neurl1a	1517
496	p13789	1.67E-155	-2.714679199	-2.51413391	-2.915224488	6.33E-154	Trp53	20718
497	p00919	1.80E-155	2.271092299	2.472268753	2.069915845	6.80E-154	Creg1	18910
498	p00566	8.61E-155	-2.312163092	-2.161351774	-2.462974409	3.25E-153	D1Ertd622e	7475
499	p08550	1.69E-154	-3.018261843	-2.800345923	-3.236177763	6.35E-153	Tjp1	9474
500	p18738	1.73E-154	-2.065629475	-1.930954576	-2.200304373	6.51E-153	Zeb1	7367
501	p11120	2.99E-154	1.208478917	1.335591098	1.081366736	1.12E-152	Lncbate1	604
502	p10367	5.87E-154	-2.763254617	-2.556602545	-2.96990669	2.20E-152	Rab20	16458
503	p15282	8.56E-154	-2.120987802	-1.912852661	-2.329122943	3.19E-152	Ctsl	40560
504	p05894	2.03E-153	-2.647356638	-2.474547713	-2.820165563	7.56E-152	Apbb2	9064
505	p02402	3.98E-153	1.571524111	1.715109027	1.427939194	1.48E-151	Scand1	28814
506	p10016	4.29E-153	-0.777516389	-0.713414951	-0.841617828	1.59E-151	Slc25a3	43357
507	p02159	4.56E-153	-1.080850209	-0.964959294	-1.196741125	1.69E-151	Snrpb	40363
508	p14606	6.20E-153	-2.044251539	-1.837287146	-2.251215932	2.29E-151	Jpt1	34372
509	p00004	1.86E-152	2.517590791	2.78261869	2.252562893	6.88E-151	EYFP	6591
510	p17054	6.39E-152	-2.610357414	-2.3699488	-2.850766027	2.35E-150	Nr4a1	35105
511	p14251	9.10E-152	2.789121192	3.022605693	2.555636692	3.34E-150	Copz2	18448
512	p11355	1.38E-151	-2.968889272	-2.768657555	-3.169120989	5.07E-150	Flnb	13390
513	p17634	7.82E-150	-2.863393303	-2.65109758	-3.075689025	2.86E-148	Btg3	18571
514	p09276	8.46E-150	-2.25086303	-2.101230136	-2.400495925	3.09E-148	Tspan4	12587
515	p07845	9.62E-150	3.011126729	3.242352833	2.779900625	3.51E-148	Isoc2b	6663
516	p12001	1.09E-149	2.818807626	3.068395786	2.569219465	3.97E-148	Lmo7	11798
517	p06358	1.70E-149	-2.366609227	-2.206749757	-2.526468696	6.19E-148	Sh2b3	6655
518	p16999	4.01E-149	-2.76072984	-2.518879354	-3.002580327	1.45E-147	Tuba1a	28691
519	p08692	4.20E-149	-2.643564539	-2.420113084	-2.867015994	1.52E-147	Zfand6	22487
520	p03846	4.53E-149	-2.738724463	-2.512021807	-2.965427118	1.64E-147	Pip5k1a	13180
521	p11630	5.58E-149	-1.686354402	-1.568315804	-1.804392999	2.01E-147	3632451O06Rik	2597
522	p11781	1.24E-148	2.45891493	2.665536379	2.252293481	4.47E-147	Mrpl57	19112
523	p02240	1.35E-148	-0.805391666	-0.745436813	-0.865346519	4.85E-147	Dstn	40226
524	p10872	1.95E-148	0.763913714	0.821528538	0.70629889	6.99E-147	Calr	42962
525	p16587	2.11E-148	-2.810952358	-2.610732977	-3.01117174	7.54E-147	Arc	16433
526	p13499	4.21E-148	-1.144259853	-1.04301073	-1.245508976	1.50E-146	Sqstm1	40133
527	p09642	5.47E-148	-2.934224107	-2.70701945	-3.161428765	1.95E-146	Pcbd1	10408
528	p03198	8.24E-148	-2.336728253	-2.180584991	-2.492871516	2.93E-146	Mum1l1	5526
529	p01899	1.17E-147	1.113236582	1.235782925	0.99069024	4.15E-146	Gm13874	347
530	p09464	1.69E-147	-1.846931208	-1.71476309	-1.979099326	6.00E-146	Epb41l2	9500
531	p18364	3.88E-147	2.864377451	3.085818402	2.642936499	1.37E-145	Gm42418	32656
532	p02570	4.97E-147	-2.668477463	-2.435514311	-2.901440616	1.75E-145	Ptpn1	25060
533	p16769	1.09E-146	-1.809881107	-1.681637345	-1.938124869	3.83E-145	Syngr1	2420
534	p03128	1.30E-146	-2.759161499	-2.536389397	-2.9819336	4.57E-145	Sh3bgrl	22275
535	p13383	1.36E-146	-2.547897932	-2.321427163	-2.774368701	4.79E-145	Rtn4	33939
536	p13268	1.58E-146	-1.200325094	-1.066919584	-1.333730603	5.54E-145	Xbp1	27245
537	p08189	1.41E-145	-2.456937687	-2.291855514	-2.62201986	4.92E-144	2200002D01Rik	6641
538	p19390	1.44E-145	-1.46988737	-1.289693798	-1.650080942	5.03E-144	Rtn3	25270
539	p04134	6.00E-145	-1.071357293	-0.954152385	-1.188562202	2.09E-143	1810037I17Rik	35767
540	p19334	6.12E-145	0.612107402	0.657277235	0.566937568	2.13E-143	Fau	49574
541	p10312	7.28E-145	2.710877515	2.925757513	2.495997516	2.53E-143	Camsap3	3533
542	p11155	7.37E-145	-2.533312843	-2.305309911	-2.761315775	2.55E-143	Glg1	12734
543	p16053	8.75E-145	2.947995026	3.177570894	2.718419158	3.03E-143	Aldh6a1	16513
544	p18122	8.93E-145	2.811830657	3.032343733	2.591317581	3.08E-143	Ccdc167	5241
545	p11742	1.12E-144	-2.701483122	-2.489489758	-2.913476485	3.86E-143	Dhrs1	13754
546	p14063	1.41E-144	-2.235865557	-2.081659284	-2.39007183	4.84E-143	Slfn2	7079
547	p08612	1.50E-144	-2.616172368	-2.389464366	-2.84288037	5.16E-143	Abhd2	19998
548	p11944	1.52E-144	-2.72032443	-2.496892598	-2.943756262	5.22E-143	Lcp1	12089
549	p10659	3.22E-144	-2.069380077	-1.925966505	-2.212793648	1.10E-142	Lzts1	1877
550	p05683	5.88E-144	0.810610005	0.88129865	0.73992136	2.01E-142	Ost4	39046
551	p16449	6.26E-144	-1.787916158	-1.599998635	-1.975833681	2.13E-142	Ywhaz	30834
552	p07981	8.90E-144	-2.588863559	-2.361359982	-2.816367135	3.03E-142	Vasp	23443
553	p13839	1.43E-143	-1.876468169	-1.740910933	-2.012025406	4.86E-142	Bcl6b	1492
554	p16315	3.13E-143	-2.004482869	-1.865862821	-2.143102917	1.06E-141	Rapgef5	2412
555	p15721	4.46E-143	3.415454153	3.671153007	3.1597553	1.51E-141	Id2	32585
556	p18260	1.28E-142	-2.786009566	-2.57613994	-2.995879191	4.32E-141	Ddah2	17792
557	p03364	1.66E-142	2.11451055	2.314314854	1.914706246	5.59E-141	1810022K09Rik	23758
558	p04216	1.77E-142	1.334111779	1.469182104	1.199041454	5.97E-141	Emcn	2365
559	p13962	2.85E-142	-2.811092614	-2.585532523	-3.036652704	9.58E-141	Cpd	13655
560	p01481	7.51E-142	3.215582288	3.455289297	2.975875279	2.52E-140	Ptges	18880
561	p12488	7.82E-142	-2.617508502	-2.388229383	-2.846787621	2.62E-140	Rdx	25093
562	p08596	8.51E-142	-2.068396768	-1.92444894	-2.212344597	2.84E-140	Slco3a1	5848
563	p15527	1.03E-141	-2.986561792	-2.77263596	-3.200487624	3.45E-140	Mast4	17421
564	p03533	1.96E-141	-2.391781091	-2.225655967	-2.557906215	6.52E-140	Wwtr1	12375
565	p06691	2.21E-141	-2.623177078	-2.438859196	-2.80749496	7.34E-140	Tecpr1	7262
566	p07182	5.89E-141	-1.956987616	-1.760573178	-2.153402053	1.95E-139	Mat2a	37225
567	p12509	6.69E-141	2.708474322	2.958009696	2.458938947	2.22E-139	Dnaja4	8681
568	p01265	6.77E-141	-2.638314046	-2.443357185	-2.833270907	2.24E-139	Rsu1	18939
569	p15483	7.71E-141	-3.113175845	-2.900099202	-3.326252488	2.54E-139	Gm10260	11655
570	p08176	1.18E-140	-1.677369904	-1.496926014	-1.857813794	3.88E-139	Actn4	28702
571	p06315	1.65E-140	3.234288575	3.479767948	2.988809202	5.44E-139	Tbx3	11911
572	p09386	1.81E-140	-1.76812593	-1.641403195	-1.894848665	5.94E-139	Phactr2	6309
573	p10962	1.23E-139	1.128809193	1.215053452	1.042564935	4.03E-138	Mt1	47755
574	p16736	1.44E-139	-2.617995767	-2.433970065	-2.80202147	4.71E-138	Micall1	8117
575	p11702	3.36E-139	1.853919512	2.024003802	1.683835223	1.10E-137	Slc7a8	6500
576	p05718	5.68E-139	-2.921058395	-2.706243769	-3.135873021	1.85E-137	Fosl2	26407
577	p11113	1.00E-138	2.252427189	2.458552043	2.046302335	3.26E-137	Cyb5b	17026
578	p00484	1.44E-138	-1.534334493	-1.417572006	-1.651096979	4.67E-137	Mroh2a	1068
579	p10969	1.95E-138	1.960322515	2.130049012	1.790596018	6.32E-137	Herpud1	29816
580	p05137	3.53E-138	0.933171618	1.014449783	0.851893454	1.14E-136	Atpif1	38570
581	p09271	2.32E-137	0.610582027	0.657507787	0.563656268	7.50E-136	Rplp2	49278
582	p16295	3.33E-137	-1.268578314	-1.122995736	-1.414160893	1.07E-135	Crip2	28694
583	p19246	5.22E-137	-0.787740754	-0.708769774	-0.866711733	1.68E-135	Ppp1ca	35982
584	p19026	1.15E-136	-1.838087999	-1.703019966	-1.973156031	3.71E-135	Ppic	12515
585	p01512	4.09E-136	-2.633965294	-2.44466107	-2.823269518	1.31E-134	Slc25a25	12782
586	p09384	4.32E-136	-1.67469645	-1.55250387	-1.796889029	1.38E-134	Plagl1	3394
587	p04242	5.03E-136	-2.736632565	-2.51093522	-2.96232991	1.61E-134	Pdlim5	16120
588	p13532	8.48E-136	-1.094036591	-0.97124392	-1.216829261	2.71E-134	Ube2b	36348
589	p03849	8.96E-136	-1.987018858	-1.737950104	-2.236087612	2.86E-134	Scnm1	9313
590	p09885	1.42E-135	0.994519149	1.086332118	0.902706179	4.52E-134	Timm13	30566
591	p15907	1.92E-135	-2.482414163	-2.308695251	-2.656133075	6.11E-134	Frmd6	12479
592	p18183	2.90E-135	0.675833634	0.7276344	0.624032867	9.21E-134	Rps28	49448
593	p10692	4.96E-135	0.921130565	1.005274854	0.836986276	1.57E-133	Cope	32911
594	p18667	5.27E-135	-2.020596095	-1.877860338	-2.163331851	1.67E-133	Pkdcc	4059
595	p09356	6.60E-135	-1.698795764	-1.571350954	-1.826240574	2.08E-133	Lrp11	1337
596	p00618	5.14E-134	-2.224431689	-1.996151078	-2.4527123	1.62E-132	Actr3	29383
597	p04477	5.41E-134	-2.561521301	-2.35626777	-2.766774832	1.70E-132	Enho	4516
598	p01588	1.48E-133	0.627392967	0.677308114	0.577477819	4.66E-132	Rpl35	48763
599	p08449	1.91E-133	1.370057404	1.508691662	1.231423147	6.00E-132	Plekha4	1761
600	p05092	2.53E-133	1.370015807	1.500124033	1.239907582	7.93E-132	Tmem234	28403
601	p03695	2.80E-133	2.765129779	2.991606033	2.538653525	8.74E-132	Sema4a	10640
602	p18439	2.89E-133	2.895793941	3.132399541	2.659188341	9.02E-132	2310039H08Rik	12636
603	p05828	3.37E-133	2.829908026	3.071652764	2.588163288	1.05E-131	Lap3	12473
604	p05015	3.86E-133	-2.115215136	-1.894511028	-2.335919245	1.20E-131	Yrdc	25333
605	p13045	1.15E-132	3.324938883	3.575672169	3.074205596	3.56E-131	Spink8	9989
606	p15801	1.28E-132	-2.356365713	-2.191158532	-2.521572895	3.97E-131	Dock4	3316
607	p09697	1.95E-132	1.417964103	1.568404794	1.267523412	6.04E-131	Egr2	8157
608	p07150	3.74E-132	2.115207074	2.30098606	1.929428088	1.16E-130	Igkc	6747
609	p19436	6.91E-132	0.929751866	1.015688781	0.843814951	2.13E-130	Tmem258	35407
610	p06183	1.97E-131	1.469989216	1.616334382	1.32364405	6.07E-130	P2rx2	1525
611	p09470	5.18E-131	-2.741737271	-2.528680436	-2.954794106	1.59E-129	Ptprk	9462
612	p12837	7.33E-131	-0.670304707	-0.607678968	-0.732930446	2.25E-129	Morf4l1	42165
613	p19116	8.95E-131	-2.434796478	-2.254676871	-2.614916086	2.74E-129	Tubb6	24153
614	p01125	1.59E-130	-1.658267472	-1.531705077	-1.784829866	4.85E-129	Hlx	1978
615	p07423	1.96E-130	-1.653422209	-1.446995042	-1.859849375	5.99E-129	Arpc4	27340
616	p13495	2.31E-130	-2.449967227	-2.267195708	-2.632738745	7.03E-129	Rnf130	20468
617	p18190	3.56E-130	-2.067162297	-1.84486803	-2.289456564	1.08E-128	Tapbp	26972
618	p15911	4.28E-130	-0.963161273	-0.857477086	-1.06884546	1.30E-128	Psma3	37793
619	p09274	1.13E-129	-2.081622258	-1.84755269	-2.315691827	3.44E-128	Cd151	22456
620	p13007	2.56E-129	2.623909025	2.844119711	2.403698339	7.76E-128	Tcta	6478
621	p00962	2.64E-129	-1.783259258	-1.649535004	-1.916983511	7.98E-128	Fcgr2b	4209
622	p11731	2.70E-129	2.103445043	2.289881233	1.917008854	8.16E-128	Rec8	2600
623	p05967	3.71E-129	-3.114045262	-2.873104585	-3.35498594	1.12E-127	Igfbp7	26529
624	p06641	4.13E-129	-1.681824399	-1.552157207	-1.81149159	1.24E-127	Lfng	5862
625	p10708	7.58E-129	-2.60500658	-2.358296582	-2.851716577	2.28E-127	Gdf15	8076
626	p04671	8.39E-129	-0.84448901	-0.747471398	-0.941506622	2.52E-127	Atp6v1g1	33015
627	p16809	1.56E-128	-1.030909593	-0.905870361	-1.155948826	4.66E-127	Snu13	38830
628	p09837	1.70E-128	-0.625930279	-0.575414634	-0.676445924	5.10E-127	Gpx4	43608
629	p14176	1.72E-128	2.729937347	2.977052673	2.482822022	5.13E-127	Nme2	15441
630	p14932	1.74E-128	-1.282094924	-1.12655968	-1.437630169	5.20E-127	Hist1h2bc	26601
631	p13710	1.97E-128	2.47990436	2.693179227	2.266629493	5.86E-127	Mmgt2	4907
632	p01270	3.55E-128	-2.04053704	-1.890426141	-2.190647939	1.06E-126	Hacd1	5728
633	p18874	3.89E-128	2.275911259	2.486170853	2.065651666	1.15E-126	Sil1	12032
634	p00527	5.17E-128	0.969537571	1.065390474	0.873684667	1.53E-126	Cops9	34614
635	p05859	7.68E-128	-1.484161895	-1.368660617	-1.599663172	2.27E-126	Pcdh7	3538
636	p03183	2.23E-127	-0.707128176	-0.647242951	-0.767013401	6.58E-126	Tceal9	38407
637	p00839	2.32E-127	-2.152429637	-1.998011911	-2.306847363	6.83E-126	Ralgps2	8237
638	p13625	2.68E-127	1.835125545	2.012693771	1.657557319	7.90E-126	Guk1	20267
639	p12795	3.02E-127	-2.459853676	-2.241286521	-2.678420831	8.86E-126	Sh3bgrl2	7638
640	p08792	3.02E-127	-2.329872286	-2.094646202	-2.565098371	8.87E-126	Rab6a	24257
641	p05225	4.49E-127	0.546895738	0.591060205	0.502731272	1.32E-125	Rpl11	49033
642	p05235	9.15E-127	-2.705641685	-2.499943877	-2.911339494	2.67E-125	Luzp1	21884
643	p07187	1.22E-126	-1.451433094	-1.284232518	-1.618633671	3.57E-125	Tgoln1	25441
644	p06565	1.32E-126	-0.709223034	-0.639846584	-0.778599485	3.84E-125	Gnb2	39873
645	p16153	2.74E-126	-2.082277601	-1.926733133	-2.237822068	7.98E-125	Atxn3	3707
646	p16409	4.72E-126	-1.57761521	-1.456706565	-1.698523854	1.37E-124	Ankrd33b	2420
647	p10222	1.12E-125	2.821342705	3.073436973	2.569248436	3.25E-124	Ddit3	15265
648	p12291	1.76E-125	2.515793748	2.729918345	2.301669152	5.09E-124	Pate4	29653
649	p17666	5.16E-125	1.241492275	1.367647773	1.115336778	1.49E-123	Sod1	27464
650	p09630	9.95E-125	2.751783472	2.985883741	2.517683204	2.87E-123	Ddit4	15057
651	p17000	1.50E-124	-1.133003612	-1.008651129	-1.257356095	4.32E-123	Tuba1c	34300
652	p03181	1.84E-124	-2.426635868	-2.248652993	-2.604618742	5.30E-123	Bex1	3800
653	p08802	3.12E-124	2.237331308	2.430767378	2.043895237	8.98E-123	Stard10	15442
654	p03346	5.21E-124	-0.7006867	-0.621241575	-0.780131825	1.49E-122	Tpd52	23199
655	p14409	9.54E-124	0.604144035	0.654009839	0.554278231	2.74E-122	Rpl27	46795
656	p16427	1.01E-123	-2.452290264	-2.235756337	-2.668824191	2.90E-122	Rida	15815
657	p19302	1.29E-123	-0.639012699	-0.586354548	-0.691670851	3.68E-122	Cfl1	46961
658	p09332	1.82E-123	1.071743152	1.191453518	0.952032786	5.20E-122	1810010D01Rik	395
659	p18744	1.30E-122	-1.849806258	-1.626593411	-2.073019105	3.70E-121	Rab18	27199
660	p00729	2.26E-122	-2.029650669	-1.874954602	-2.184346736	6.42E-121	Shisa4	6969
661	p19267	3.51E-122	-2.420845055	-2.206529444	-2.635160666	9.97E-121	Ctsf	13812
662	p06149	3.76E-122	1.056291938	1.166224459	0.946359417	1.07E-120	Atp5k	34064
663	p16221	3.88E-122	2.263575914	2.466591716	2.060560112	1.10E-120	Slc25a29	4163
664	p14746	7.15E-122	-2.768292883	-2.547171261	-2.989414505	2.02E-120	Mafg	21111
665	p09734	9.68E-122	1.261364252	1.397205189	1.125523315	2.73E-120	Lrrc75b	2738
666	p04241	2.28E-121	1.971835906	2.15685143	1.786820382	6.42E-120	Bmpr1b	3512
667	p03187	2.51E-121	-1.025391203	-0.887027398	-1.163755008	7.07E-120	Morf4l2	36006
668	p12956	2.54E-121	0.989797418	1.076279618	0.903315218	7.14E-120	Manf	34076
669	p11587	3.40E-121	-2.406652721	-2.206297055	-2.607008386	9.56E-120	Ero1l	8792
670	p10003	3.49E-121	-1.303789897	-1.125326469	-1.482253326	9.79E-120	Arl1	28679
671	p05441	8.57E-121	-1.609946821	-1.486389638	-1.733504004	2.40E-119	Espn	3000
672	p01650	1.40E-120	-1.831991507	-1.692285251	-1.971697763	3.90E-119	Rbms1	24804
673	p01253	1.55E-120	-2.098602191	-1.940625672	-2.256578709	4.33E-119	Pfkfb3	7205
674	p00724	2.33E-120	1.259401323	1.392334929	1.126467717	6.50E-119	Gpr37l1	613
675	p04362	2.41E-120	-2.02320771	-1.869433003	-2.176982418	6.70E-119	Plekhf2	9133
676	p19042	2.70E-120	-2.497516935	-2.312038731	-2.682995138	7.51E-119	Slc12a2	9191
677	p16604	6.36E-120	-0.890834432	-0.814327796	-0.967341068	1.77E-118	Ly6e	44402
678	p19627	8.49E-120	-1.57023775	-1.450815409	-1.68966009	2.35E-118	Myof	8555
679	p09668	2.31E-119	-2.156524898	-1.989394758	-2.323655038	6.39E-118	Srgn	15636
680	p07458	3.44E-119	0.611008491	0.661312566	0.560704416	9.49E-118	Rpl32	49379
681	p15512	3.79E-119	-2.337773885	-2.108460437	-2.567087334	1.04E-117	Ocln	8995
682	p14665	4.54E-119	-2.256355961	-2.02902137	-2.483690553	1.25E-117	Sec14l1	13072
683	p02066	8.28E-119	0.808402273	0.874961205	0.741843341	2.28E-117	B2m	48578
684	p02133	1.77E-118	1.962227388	2.14365566	1.780799115	4.86E-117	Gm14005	2669
685	p17800	2.10E-118	-2.052242612	-1.825698144	-2.27878708	5.76E-117	Sft2d1	19559
686	p03741	2.37E-118	2.46947865	2.687631489	2.251325811	6.49E-117	Gm15417	8049
687	p05456	2.38E-118	2.848320185	3.092399296	2.604241074	6.50E-117	Smim1	11368
688	p13909	2.62E-118	2.224651518	2.426571715	2.022731321	7.16E-117	Ctns	4095
689	p08611	3.64E-118	-2.429011285	-2.235344879	-2.622677691	9.93E-117	Mfge8	26926
690	p11754	6.88E-118	-1.474675726	-1.355363954	-1.593987499	1.87E-116	Cma1	905
691	p19703	8.09E-118	2.84621754	3.096729369	2.59570571	2.20E-116	Scd2	15899
692	p19769	9.13E-118	-2.070175271	-1.8384758	-2.301874741	2.48E-116	Sfr1	32188
693	p01243	1.39E-117	1.519188412	1.677105371	1.361271453	3.77E-116	4930412O13Rik	939
694	p13535	1.62E-117	-1.165467349	-1.016762585	-1.314172113	4.38E-116	Ppp2ca	36630
695	p00908	2.10E-117	0.93952665	1.053439799	0.825613501	5.68E-116	Gm36945	284
696	p08015	3.41E-117	-2.256737038	-2.07786015	-2.435613926	9.19E-116	Bcam	17683
697	p05206	3.67E-117	-2.428731424	-2.201596421	-2.655866427	9.89E-116	Clic4	27071
698	p08817	4.15E-117	2.308845362	2.515372332	2.102318392	1.12E-115	Lrrc51	4369
699	p01669	4.80E-117	-1.833460806	-1.690828935	-1.976092678	1.29E-115	Galnt3	7644
700	p12692	5.14E-117	-2.736334919	-2.516739179	-2.955930658	1.38E-115	Anxa2	36874
701	p17291	6.87E-117	2.295480717	2.508255262	2.082706172	1.84E-115	Dgcr6	16855
702	p18322	9.94E-117	2.176736967	2.425790063	1.927683871	2.66E-115	Ppp1r10	22372
703	p06141	1.04E-116	-2.486920624	-2.26097057	-2.712870678	2.77E-115	Tmed5	27262
704	p03572	1.88E-116	-2.615603892	-2.385673298	-2.845534485	5.01E-115	Tiparp	25072
705	p17968	2.37E-116	2.15402096	2.359467637	1.948574284	6.32E-115	Msrb1	19015
706	p10422	4.49E-116	1.082002103	1.208237182	0.955767023	1.19E-114	AY761184	774
707	p01900	4.59E-116	0.788378966	0.892691617	0.684066315	1.22E-114	Gm13869	349
708	p10609	6.02E-116	2.743013994	2.98321441	2.502813579	1.60E-114	Spcs3	12538
709	p12962	6.68E-116	-2.267234468	-2.09287554	-2.441593397	1.77E-114	Cish	13194
710	p15015	8.23E-116	-2.035999848	-1.878644167	-2.193355529	2.18E-114	Pxdc1	14286
711	p02582	9.72E-116	-2.380199838	-2.165939813	-2.594459863	2.57E-114	Tshz2	22241
712	p04900	1.91E-115	-0.64430051	-0.589486811	-0.699114209	5.03E-114	Prdx1	46347
713	p04435	2.97E-115	-1.148350002	-1.020702351	-1.275997653	7.81E-114	Pnrc1	38680
714	p12465	5.14E-115	1.495617785	1.64847116	1.34276441	1.35E-113	Timm8b	22734
715	p12587	6.12E-115	-1.905710709	-1.685073942	-2.126347476	1.61E-113	Hexa	20978
716	p12200	1.40E-114	2.730777889	2.969409249	2.492146529	3.68E-113	Yipf2	7398
717	p12902	1.59E-114	1.15524221	1.268183939	1.042300481	4.16E-113	Anapc13	30979
718	p05852	2.50E-114	2.415933734	2.634445388	2.19742208	6.54E-113	Smim20	7211
719	p08697	3.50E-114	-1.984521209	-1.747263163	-2.221779255	9.14E-113	Ctsc	16258
720	p12814	4.76E-114	1.068169612	1.190493905	0.945845319	1.24E-112	Mrap2	623
721	p07641	5.16E-114	2.13161376	2.326674924	1.936552595	1.34E-112	Clec2d	6436
722	p15415	5.93E-114	0.562402043	0.612211883	0.512592204	1.54E-112	Cox7c	44424
723	p10264	7.50E-114	1.251881641	1.389151417	1.114611866	1.95E-112	Cnpy2	27079
724	p14232	9.40E-114	2.401945447	2.609106902	2.194783993	2.44E-112	Hoxb13	13119
725	p08017	9.89E-114	-1.934894984	-1.783663904	-2.086126064	2.56E-112	Bcl3	12992
726	p00656	1.30E-113	-1.564212435	-1.43754228	-1.690882589	3.36E-112	Dyrk3	2600
727	p05063	1.72E-113	-2.372745125	-2.172949092	-2.572541158	4.45E-112	Phc2	11507
728	p12434	1.97E-113	-2.529051109	-2.322117177	-2.73598504	5.09E-112	Sik3	9501
729	p00399	2.42E-113	-2.296916714	-2.104895618	-2.488937811	6.23E-112	Chpf	11771
730	p19641	3.50E-113	-2.073772662	-1.913128418	-2.234416906	8.99E-112	Pdlim1	20969
731	p06787	3.59E-113	-1.288996472	-1.123950552	-1.454042392	9.23E-112	Pon2	19225
732	p14936	4.08E-113	-2.316906556	-2.072826062	-2.560987051	1.05E-111	Hist1h1c	16974
733	p02069	4.49E-113	2.757288109	2.990307985	2.524268233	1.15E-111	Sord	14983
734	p05742	6.12E-113	-1.914961564	-1.763951257	-2.06597187	1.57E-111	Gm1673	9586
735	p06733	8.28E-113	-1.890736409	-1.658624733	-2.122848085	2.11E-111	Ubl3	21659
736	p08448	1.28E-112	-2.116113839	-1.893849572	-2.338378105	3.27E-111	Ppp1r15a	37790
737	p16423	1.34E-112	-2.252732944	-2.036065239	-2.469400648	3.41E-111	Laptm4b	13742
738	p08475	1.41E-112	1.009033422	1.128216519	0.889850324	3.60E-111	Grin2d	757
739	p17957	1.45E-112	-1.776157873	-1.634854367	-1.917461378	3.69E-111	Npw	1748
740	p09455	1.59E-112	-2.203040157	-1.977971295	-2.428109019	4.05E-111	Stx7	18967
741	p02884	2.19E-112	-2.35492944	-2.127122341	-2.58273654	5.54E-111	Hprt	23113
742	p18669	2.40E-112	0.79617147	0.873222962	0.719119978	6.08E-111	Cox7a2l	42553
743	p15502	4.83E-112	2.496427974	2.721474906	2.271381041	1.22E-110	Mccc2	6281
744	p14106	5.75E-112	1.837953677	2.038105247	1.637802107	1.45E-110	Bcas3	4484
745	p03220	8.22E-112	-2.332578189	-2.107256143	-2.557900236	2.07E-110	Acsl4	11907
746	p09739	8.90E-112	2.179122839	2.405594252	1.952651426	2.24E-110	Ddt	17701
747	p16978	9.57E-112	1.314366135	1.454522577	1.174209693	2.41E-110	4930415O20Rik	975
748	p02252	1.20E-111	2.71087561	2.956801202	2.464950019	3.02E-110	Smim26	10466
749	p14717	2.10E-111	2.420687293	2.646314348	2.195060238	5.26E-110	Ndufaf8	18590
750	p18280	2.12E-111	-1.747242964	-1.609705406	-1.884780523	5.30E-110	Tnf	3402
751	p17799	2.15E-111	-0.987822438	-0.841466964	-1.134177912	5.38E-110	Mpc1	29709
752	p01103	7.95E-111	0.681697678	0.74494197	0.618453385	1.98E-109	Srp9	35336
753	p19179	1.57E-110	-1.749687064	-1.525112402	-1.974261727	3.90E-109	Gm16286	22645
754	p14790	1.94E-110	-2.127483568	-1.955793976	-2.299173159	4.83E-109	Net1	12055
755	p04759	2.50E-110	-1.352032379	-1.235359582	-1.468705176	6.23E-109	Kank4	2288
756	p03806	2.60E-110	1.966831422	2.235062551	1.698600294	6.46E-109	Sprr1a	16453
757	p00503	3.87E-110	2.532395829	2.75844286	2.306348798	9.59E-109	Mlph	5103
758	p10306	5.22E-110	2.314897279	2.528667879	2.101126679	1.29E-108	Pex11g	4081
759	p18129	1.31E-109	-1.483368979	-1.360281107	-1.606456851	3.23E-108	Abcg1	2652
760	p15515	1.40E-109	-2.349654408	-2.138658017	-2.5606508	3.47E-108	Ak6	14893
761	p06006	2.88E-109	-1.660008559	-1.524619208	-1.795397911	7.11E-108	Pf4	3926
762	p00458	4.60E-109	1.720555195	1.893472627	1.547637762	1.13E-107	B3gnt7	1396
763	p04257	5.45E-109	-1.827227384	-1.604875345	-2.049579422	1.34E-107	Sh3glb1	30306
764	p03863	7.45E-109	-2.288397724	-2.062245499	-2.514549949	1.83E-107	Cers2	18694
765	p09519	1.12E-108	1.74120429	1.913214124	1.569194456	2.74E-107	Slc16a10	5980
766	p10445	1.32E-108	-1.81240286	-1.590316226	-2.034489494	3.24E-107	Vdac3	24618
767	p19670	2.09E-108	-1.550786742	-1.422939651	-1.678633833	5.12E-107	Hoga1	2786
768	p15877	2.80E-108	0.57650994	0.626349978	0.526669901	6.84E-107	Rps29	49602
769	p19382	2.95E-108	0.479683265	0.526598245	0.432768285	7.19E-107	Cox8a	46233
770	p05687	4.50E-108	2.685114196	2.925338333	2.444890058	1.10E-106	Preb	13865
771	p06480	7.23E-108	-1.533487417	-1.405588562	-1.661386272	1.76E-106	Auts2	10006
772	p03290	7.66E-108	1.430636254	1.580260257	1.28101225	1.86E-106	Rbbp7	33491
773	p09020	1.66E-107	0.914071589	1.029863603	0.798279576	4.03E-106	3100003L05Rik	321
774	p00635	1.78E-107	-1.543729323	-1.417926131	-1.669532515	4.31E-106	Cxcr4	4831
775	p10512	1.88E-107	-1.648509818	-1.515218147	-1.781801489	4.56E-106	Rnf122	4325
776	p19032	2.63E-107	2.392866136	2.629614038	2.156118233	6.37E-106	Aldh7a1	14691
777	p06858	3.77E-107	-0.626725993	-0.55951027	-0.693941716	9.12E-106	Arf5	38634
778	p01904	4.05E-107	1.333296193	1.47514444	1.191447946	9.78E-106	Elf5	3205
779	p15347	4.62E-107	0.92216734	1.01949978	0.824834901	1.11E-105	Ndufs6	30935
780	p03539	7.44E-107	0.85738158	0.941792087	0.772971073	1.79E-105	Serp1	34084
781	p00564	8.16E-107	1.274549085	1.418142281	1.130955889	1.96E-105	Slco4c1	1863
782	p02060	1.28E-106	-2.320937198	-2.12573854	-2.516135856	3.06E-105	Casc4	7195
783	p01416	2.61E-106	1.453423697	1.607578229	1.299269164	6.25E-105	Vav2	3258
784	p00965	3.64E-106	-1.87142377	-1.714774719	-2.028072821	8.72E-105	Fcgr3	5349
785	p13386	4.78E-106	-2.443994474	-2.20995483	-2.678034118	1.14E-104	Sptbn1	20759
786	p13589	7.67E-106	-1.589822028	-1.385293041	-1.794351016	1.83E-104	G3bp1	33281
787	p09047	1.57E-105	1.431214482	1.580477361	1.281951604	3.75E-104	Bola2	28269
788	p08139	1.85E-105	-2.023935953	-1.794240818	-2.253631088	4.40E-104	Fbl	26202
789	p17367	2.10E-105	1.31606107	1.44869409	1.183428049	5.01E-104	Eif4a2	36350
790	p04535	3.53E-105	-0.673609298	-0.600715128	-0.746503468	8.39E-104	Clta	39288
791	p16036	4.15E-105	2.320259626	2.53582757	2.104691682	9.86E-104	Acot1	9512
792	p17682	5.02E-105	-1.696090879	-1.554874086	-1.837307673	1.19E-103	Il10rb	8567
793	p00811	6.16E-105	-1.014642589	-0.886257142	-1.143028035	1.46E-103	Glul	34163
794	p01638	9.84E-105	-1.972704109	-1.813086471	-2.132321746	2.33E-103	Tanc1	5476
795	p06019	1.36E-104	-1.630698677	-1.493194575	-1.768202778	3.22E-103	Parm1	4888
796	p05321	1.42E-104	-1.334861537	-1.22010437	-1.449618704	3.36E-103	Fblim1	5434
797	p05393	1.57E-104	2.302160039	2.52132873	2.082991349	3.70E-103	Casz1	5602
798	p18182	1.70E-104	-1.745426598	-1.602931457	-1.887921739	4.01E-103	Kank3	3617
799	p03263	1.84E-104	-2.161830234	-1.938922694	-2.384737773	4.33E-103	Nbdy	16972
800	p07843	1.85E-104	-0.824403436	-0.72681406	-0.921992812	4.34E-103	Ube2s	43185
801	p03792	4.69E-104	-1.888193274	-1.735270525	-2.041116023	1.10E-102	Lor	5648
802	p05264	6.68E-104	-2.293936571	-2.078910516	-2.508962625	1.56E-102	Cda	3797
803	p15436	8.11E-104	-2.169274249	-1.991613347	-2.346935151	1.90E-102	Serinc5	5154
804	p08247	1.49E-103	1.692592588	1.882034226	1.503150951	3.49E-102	Tmem147	19956
805	p02260	1.58E-103	-2.283436332	-2.085473514	-2.48139915	3.68E-102	Ralgapa2	4557
806	p11644	1.66E-103	-2.150464721	-1.925228162	-2.37570128	3.86E-102	Pnp	25076
807	p18197	1.66E-103	0.5762203	0.627435386	0.525005213	3.86E-102	Rps18	49378
808	p17698	2.69E-103	1.970843269	2.192779709	1.74890683	6.25E-102	Mrps6	28014
809	p13038	4.80E-103	1.118350095	1.245465147	0.991235042	1.11E-101	Pfkfb4	3421
810	p18696	1.02E-102	-1.865983973	-1.708087124	-2.023880823	2.36E-101	Socs5	4484
811	p00279	1.22E-102	-1.269030274	-1.09712346	-1.440937087	2.83E-101	Sumo1	34938
812	p06918	2.40E-102	-1.542536486	-1.413953869	-1.671119103	5.54E-101	Cald1	13224
813	p07307	2.78E-102	-1.137880423	-0.981282008	-1.294478837	6.42E-101	Rab7	34649
814	p06009	4.07E-102	-2.207976856	-2.008384089	-2.407569623	9.38E-101	Cxcl1	14232
815	p02812	4.09E-102	-1.26103365	-1.151817316	-1.370249983	9.43E-101	Klhl13	2303
816	p13593	5.03E-102	2.422037438	2.664561462	2.179513414	1.16E-100	Fam114a2	14441
817	p01497	5.26E-102	-1.247767535	-1.139802283	-1.355732787	1.21E-100	Aif1l	1270
818	p13290	6.43E-102	-2.342427287	-2.104613626	-2.580240948	1.48E-100	Purb	22432
819	p06826	8.17E-102	-1.937414575	-1.708422691	-2.166406458	1.87E-100	Capza2	29827
820	p19025	9.21E-102	-2.316492216	-2.094883462	-2.538100969	2.11E-100	Snx24	6014
821	p01782	2.24E-101	-1.262987696	-1.090217031	-1.435758361	5.13E-100	Zc3h15	28751
822	p16932	2.97E-101	-2.135050546	-1.942384774	-2.327716318	6.79E-100	Yaf2	13012
823	p18902	3.32E-101	-2.080088203	-1.904080838	-2.256095569	7.58E-100	Cd14	10927
824	p14464	3.97E-101	2.41337139	2.646573397	2.180169384	9.06E-100	Hexim1	18352
825	p13999	4.23E-101	-1.908671928	-1.742026419	-2.075317437	9.63E-100	Aldoc	3735
826	p06278	5.40E-101	-2.074491319	-1.888434642	-2.260547995	1.23E-99	Rab35	13082
827	p00623	6.65E-101	-1.588915511	-1.45261247	-1.725218552	1.51E-99	Mgat5	3973
828	p18970	9.73E-101	-1.95217908	-1.727688132	-2.176670028	2.21E-99	Fgf1	9529
829	p16625	1.14E-100	2.27898829	2.507557861	2.050418719	2.59E-99	Tsta3	13217
830	p14493	1.18E-100	2.399383008	2.632514032	2.166251984	2.68E-99	Ace	9196
831	p14252	1.58E-100	2.399882813	2.635076486	2.164689141	3.57E-99	Cdk5rap3	12541
832	p13843	2.52E-100	1.474892231	1.63288643	1.316898032	5.70E-99	Alox12	3153
833	p03266	2.55E-100	-1.852329956	-1.694194297	-2.010465614	5.75E-99	Acot9	14973
834	p03168	3.54E-100	1.248240342	1.387027817	1.109452866	7.97E-99	Nxf7	857
835	p19624	5.10E-100	-1.219889011	-1.107576234	-1.332201787	1.15E-98	Hhex	2520
836	p07031	6.61E-100	-1.452882538	-1.259111359	-1.646653717	1.48E-98	Tmem176a	34148
837	p12610	9.06E-100	-1.444584093	-1.322102478	-1.567065708	2.03E-98	Kif23	2261
838	p03585	1.16E-99	-1.143912227	-1.043876181	-1.243948273	2.59E-98	Schip1	1755
839	p08624	1.50E-99	-1.447328682	-1.320650596	-1.574006767	3.35E-98	Anpep	5901
840	p14658	2.31E-99	-2.256881884	-2.02601539	-2.487748378	5.16E-98	Jmjd6	17561
841	p08871	2.65E-99	-2.221595249	-2.007623829	-2.435566668	5.92E-98	Tpp1	13901
842	p05087	2.69E-99	-2.222801215	-1.985640292	-2.459962139	6.00E-98	Marcksl1	31567
843	p07314	3.27E-99	1.349265129	1.50790569	1.190624569	7.29E-98	Sec61a1	23210
844	p08806	4.59E-99	1.43432091	1.586857121	1.281784699	1.02E-97	Gm35363	754
845	p06622	4.61E-99	-1.699496218	-1.551089847	-1.847902588	1.03E-97	Gpr146	3280
846	p08476	4.91E-99	1.485762815	1.661358781	1.310166849	1.09E-97	Kdelr1	25811
847	p09732	7.54E-99	1.258179643	1.397639971	1.118719314	1.67E-97	Upb1	2663
848	p04869	8.78E-99	2.372188308	2.597270934	2.147105681	1.94E-97	Pdzk1ip1	7687
849	p10982	1.13E-98	2.438480602	2.668834454	2.20812675	2.49E-97	Coq9	7444
850	p00419	1.30E-98	2.60572078	2.830710299	2.380731262	2.88E-97	Serpine2	22651
851	p12909	1.66E-98	-1.623246251	-1.484690975	-1.761801526	3.67E-97	Trf	8607
852	p10870	2.07E-98	2.31426496	2.539972416	2.088557503	4.57E-97	Gadd45gip1	17309
853	p10235	2.67E-98	-2.046502388	-1.862065862	-2.230938915	5.87E-97	Nab2	13711
854	p19466	2.70E-98	0.832660902	0.938875394	0.726446411	5.93E-97	4930526L06Rik	272
855	p17809	3.24E-98	-1.287294948	-1.173560273	-1.401029622	7.11E-97	Agpat4	6795
856	p02191	3.93E-98	-2.12660697	-1.936204019	-2.317009922	8.62E-97	Smox	13501
857	p10343	7.80E-98	-1.532070405	-1.397015749	-1.667125061	1.71E-96	Cers4	6192
858	p07234	7.96E-98	-2.220947145	-2.026648644	-2.415245646	1.74E-96	Tet3	7299
859	p02168	1.24E-97	2.59816097	2.844111987	2.352209953	2.72E-96	Mrps26	13710
860	p10929	1.42E-97	1.676496594	1.851195085	1.501798104	3.10E-96	Tox3	3680
861	p01521	1.44E-97	2.06126692	2.265017662	1.857516179	3.13E-96	Fpgs	4323
862	p04256	1.89E-97	-0.542132048	-0.48822949	-0.596034607	4.11E-96	Selenof	41588
863	p05001	3.88E-97	-2.169358693	-1.966085576	-2.372631809	8.43E-96	Akirin1	17881
864	p18405	4.70E-97	1.790016102	1.972711693	1.607320511	1.02E-95	Vegfa	11051
865	p14234	5.97E-97	2.337264535	2.563904555	2.110624514	1.29E-95	Hoxb9	4915
866	p17603	6.51E-97	-1.305507134	-1.187366086	-1.423648182	1.41E-95	St3gal6	4475
867	p16844	7.25E-97	-1.423406706	-1.22138351	-1.625429901	1.57E-95	Tspo	37355
868	p09503	7.67E-97	2.202643007	2.423860364	1.98142565	1.66E-95	Marcks	17924
869	p01239	8.16E-97	-2.399989701	-2.176347205	-2.623632196	1.76E-95	Celf2	16504
870	p14726	8.55E-97	1.377182017	1.530716771	1.223647263	1.84E-95	Oxld1	2074
871	p06690	1.17E-96	2.024034787	2.23042561	1.817643963	2.51E-95	Bhlha15	3128
872	p10726	1.21E-96	0.487523731	0.532517378	0.442530084	2.60E-95	Rpl18a	49675
873	p07585	1.64E-96	-0.626562399	-0.56386074	-0.689264058	3.52E-95	Gapdh	44841
874	p02053	1.97E-96	0.467254494	0.511196213	0.423312774	4.24E-95	Serf2	47261
875	p17533	2.08E-96	-2.13724657	-1.90485209	-2.369641051	4.47E-95	Atp6v1a	16527
876	p18608	2.11E-96	-2.070455417	-1.878317749	-2.262593085	4.53E-95	Smchd1	12221
877	p03780	2.89E-96	-2.060506791	-1.881564648	-2.239448933	6.18E-95	S100a13	25142
878	p04270	3.36E-96	-2.126086945	-1.902869725	-2.349304164	7.19E-95	Bcl10	24597
879	p16638	4.39E-96	-2.217627657	-2.01753572	-2.417719593	9.38E-95	Plec	16395
880	p16312	8.84E-96	-2.310162147	-2.084388797	-2.535935498	1.89E-94	Esyt2	14255
881	p15912	1.08E-95	-2.077860302	-1.884967201	-2.270753403	2.30E-94	Arid4a	10606
882	p09662	1.37E-95	-2.097951498	-1.908299537	-2.287603459	2.91E-94	Hk1	10332
883	p10271	1.86E-95	-0.499433468	-0.452850813	-0.546016123	3.96E-94	Myl6	48088
884	p13018	2.68E-95	2.207755776	2.438693049	1.976818503	5.69E-94	Qars	15578
885	p01128	2.81E-95	1.318723083	1.476108241	1.161337926	5.96E-94	2-Mar	28849
886	p17094	6.97E-95	0.520714896	0.571346738	0.470083054	1.48E-93	Pfdn5	46044
887	p17509	1.07E-94	1.08250735	1.201037919	0.963976781	2.27E-93	Cox17	27736
888	p09833	1.14E-94	-1.718654177	-1.566856508	-1.870451846	2.41E-93	Cnn2	19001
889	p00022	1.32E-94	1.508068697	1.669395692	1.346741703	2.80E-93	Adhfe1	2406
890	p09275	1.96E-94	2.03274566	2.239403878	1.826087443	4.14E-93	Polr2l	23836
891	p13755	2.40E-94	-1.963685288	-1.729453354	-2.197917223	5.06E-93	Ndel1	22745
892	p13657	3.64E-94	2.300080808	2.531275201	2.068886414	7.66E-93	Drg2	8390
893	p14304	4.79E-94	1.993409518	2.206387521	1.780431515	1.01E-92	Ormdl3	14216
894	p02977	5.02E-94	-1.953377161	-1.727588501	-2.179165821	1.05E-92	Emd	23712
895	p05075	5.31E-94	2.20939998	2.423143716	1.995656243	1.11E-92	Yars	8911
896	p06264	6.70E-94	-0.568252972	-0.51417865	-0.622327295	1.40E-92	Dynll1	46785
897	p07677	1.05E-93	1.980942019	2.18178778	1.780096259	2.20E-92	Bcl2l14	2899
898	p07997	1.12E-93	-1.143993468	-1.038462669	-1.249524268	2.34E-92	Exoc3l2	981
899	p16879	1.36E-93	-1.393560872	-1.269813395	-1.51730835	2.84E-92	Cerk	4637
900	p07509	2.27E-93	-1.564252596	-1.421747058	-1.706758133	4.73E-92	Bid	2725
901	p02826	2.60E-93	-0.760602268	-0.683274763	-0.837929773	5.42E-92	Slc25a5	42671
902	p19159	2.60E-93	0.957331839	1.068086881	0.846576797	5.42E-92	Ier3ip1	30977
903	p06779	3.33E-93	2.546713747	2.792443525	2.300983969	6.92E-92	Bet1	12001
904	p19563	3.61E-93	-1.830227489	-1.664148659	-1.996306318	7.49E-92	Jak2	7661
905	p11526	3.95E-93	2.448063128	2.694024796	2.202101459	8.19E-92	Msmb	8098
906	p08162	4.76E-93	1.794929765	1.991093728	1.598765802	9.86E-92	Mrps12	18132
907	p00157	8.01E-93	-0.785726298	-0.687478856	-0.883973741	1.66E-91	Rnf149	21865
908	p13641	9.15E-93	-1.742848726	-1.587825342	-1.897872109	1.89E-91	Gm16062	4482
909	p06010	1.07E-92	-2.260578249	-2.028025927	-2.49313057	2.21E-91	Cxcl2	14440
910	p01920	1.33E-92	-1.299274718	-1.182507517	-1.416041919	2.74E-91	Depdc7	4957
911	p18375	1.64E-92	-1.674198121	-1.527454733	-1.820941509	3.39E-91	Tnfrsf21	12412
912	p10717	3.72E-92	2.485133708	2.730748551	2.239518866	7.66E-91	Mpv17l2	9483
913	p05460	6.63E-92	-1.854455713	-1.620146112	-2.088765315	1.36E-90	Tprgl	28867
914	p11653	8.54E-92	0.774274556	0.877193733	0.671355378	1.75E-90	1810028F09Rik	486
915	p09660	1.02E-91	-1.806112735	-1.584835666	-2.027389804	2.09E-90	Tspan15	7321
916	p01078	1.30E-91	-1.337424112	-1.216448447	-1.458399778	2.67E-90	Itpkb	5988
917	p07580	1.31E-91	2.175812641	2.39456946	1.957055823	2.67E-90	Acrbp	3510
918	p04091	2.23E-91	-1.425917978	-1.29807264	-1.553763316	4.57E-90	Vcam1	5572
919	p07421	2.94E-91	-2.052185726	-1.843552537	-2.260818915	6.00E-90	Camk1	16640
920	p17735	3.75E-91	-0.688446755	-0.602862887	-0.774030624	7.65E-90	Hmgn1	37912
921	p04581	3.84E-91	1.574914908	1.754038171	1.395791644	7.83E-90	Erp44	24424
922	p16468	4.63E-91	-1.753889241	-1.529554998	-1.978223483	9.44E-90	Azin1	26377
923	p15620	5.47E-91	-1.187376535	-0.992158283	-1.382594788	1.11E-89	Rab10	29362
924	p03941	5.72E-91	1.940876845	2.146878149	1.734875541	1.16E-89	Phgdh	19136
925	p03878	1.01E-90	1.156895502	1.294731065	1.019059939	2.06E-89	Mrps21	27602
926	p06236	1.06E-90	-1.737265582	-1.581874459	-1.892656705	2.14E-89	Kctd10	10292
927	p07591	1.60E-90	-1.949443721	-1.746927796	-2.151959645	3.24E-89	Ltbr	10899
928	p18872	3.00E-90	-1.422501386	-1.234437207	-1.610565566	6.07E-89	Ctnna1	26996
929	p17606	3.66E-90	-2.028017087	-1.833227491	-2.222806684	7.40E-89	Cldnd1	20981
930	p13164	4.33E-90	2.421558894	2.668309911	2.174807876	8.74E-89	Ss18l2	11150
931	p03847	1.04E-89	-1.753307602	-1.51589604	-1.990719164	2.09E-88	Vps72	13870
932	p00171	1.50E-89	1.545628417	1.715002847	1.376253986	3.02E-88	Slc9a2	2974
933	p19186	2.26E-89	-1.521385473	-1.384719292	-1.658051654	4.54E-88	Nfatc1	5226
934	p11149	3.03E-89	-1.267763534	-1.150883803	-1.384643264	6.10E-88	St3gal2	3212
935	p19804	5.40E-89	-1.077931929	-0.973398633	-1.182465225	1.09E-87	Adrb1	1089
936	p03747	7.85E-89	-2.184143603	-1.956229299	-2.412057907	1.57E-87	Pbxip1	17009
937	p12225	8.34E-89	2.479262112	2.724155286	2.234368939	1.67E-87	Pigyl	11232
938	p14178	8.43E-89	-2.381622957	-2.151898868	-2.611347045	1.69E-87	Spag9	26882
939	p12085	8.82E-89	-1.89008409	-1.72227175	-2.057896431	1.76E-87	Pdgfd	5525
940	p17685	9.74E-89	-1.909698626	-1.680513195	-2.138884056	1.95E-87	Ifngr2	11732
941	p14525	1.05E-88	-2.244374805	-2.012637548	-2.476112063	2.10E-87	Bptf	18368
942	p00979	1.43E-88	1.311312322	1.466398407	1.156226238	2.84E-87	Ufc1	23328
943	p12529	1.71E-88	-2.007351781	-1.786519086	-2.228184475	3.41E-87	Tspan3	25564
944	p11440	1.94E-88	1.89451406	2.098360149	1.690667972	3.87E-87	Zfp503	12628
945	p11437	2.59E-88	-1.093043612	-0.925777491	-1.260309732	5.14E-87	Vdac2	29704
946	p08220	2.67E-88	2.485080249	2.725013602	2.245146896	5.30E-87	Syne4	7664
947	p07277	2.69E-88	-0.71024182	-0.610131958	-0.810351681	5.33E-87	Pcbp1	34921
948	p16821	2.81E-88	0.666854937	0.740581323	0.593128551	5.57E-87	Ndufa6	38740
949	p08052	3.77E-88	-1.884850686	-1.69013637	-2.079565001	7.45E-87	Ethe1	14294
950	p04525	4.77E-88	-1.370441866	-1.241953951	-1.49892978	9.42E-87	Msmp	1149
951	p18247	5.85E-88	1.978641197	2.182088383	1.775194011	1.15E-86	Slc44a4	3298
952	p05110	8.19E-88	-1.926155174	-1.685941393	-2.166368954	1.62E-86	Serinc2	10700
953	p10655	9.55E-88	-1.774086482	-1.59947396	-1.948699003	1.88E-86	Lpl	6101
954	p15864	1.24E-87	-2.006605063	-1.784523492	-2.228686634	2.44E-86	Fbxo33	14271
955	p14560	1.42E-87	-1.789690335	-1.533242717	-2.046137952	2.79E-86	Sox9	17658
956	p12445	1.43E-87	-1.072299637	-0.967199542	-1.177399732	2.82E-86	Nxpe2	1013
957	p16075	1.58E-87	2.188580184	2.440626508	1.936533859	3.11E-86	Fos	39166
958	p05891	1.96E-87	-1.550399253	-1.32000934	-1.780789165	3.84E-86	Rbm47	13929
959	p09118	2.56E-87	-1.829272261	-1.618436559	-2.040107964	5.01E-86	Fus	35424
960	p06310	3.11E-87				6.08E-86	Gm43342	211
961	p16394	5.04E-87	2.462064865	2.707545489	2.216584241	9.84E-86	Basp1	12326
962	p03565	5.79E-87	2.048468477	2.260241597	1.836695358	1.13E-85	Slc33a1	5605
963	p14807	6.72E-87	1.014126103	1.137816036	0.890436169	1.31E-85	Adarb2	740
964	p09450	7.30E-87	0.548692674	0.602406892	0.494978456	1.42E-85	Rps12	48031
965	p18603	8.03E-87	-0.897620414	-0.758168478	-1.03707235	1.56E-85	Myl12b	34186
966	p01636	8.53E-87	2.219047158	2.444945798	1.993148517	1.66E-85	Pkp4	7703
967	p00637	9.04E-87	-1.19394952	-1.083802545	-1.304096496	1.75E-85	Gm15675	1187
968	p00549	9.85E-87	0.992550787	1.109214622	0.875886952	1.91E-85	Hdlbp	27625
969	p04207	1.01E-86	-1.509418264	-1.289107124	-1.729729403	1.95E-85	Cisd2	23055
970	p19682	1.11E-86	1.075659861	1.20461088	0.946708842	2.15E-85	Pyroxd2	1364
971	p09042	1.14E-86	-2.03997406	-1.805120649	-2.27482747	2.20E-85	Nupr1	18638
972	p14811	1.19E-86	-2.051712656	-1.831328536	-2.272096776	2.30E-85	Gtpbp4	19574
973	p12209	1.31E-86	2.487536788	2.736093915	2.238979661	2.53E-85	Rab3d	10018
974	p17301	1.57E-86	1.042141818	1.160615237	0.923668399	3.03E-85	Comt	24959
975	p17815	2.27E-86	-1.869798585	-1.648354722	-2.091242448	4.38E-85	Igf2r	8638
976	p01664	2.59E-86	1.074665916	1.20569058	0.943641252	4.97E-85	Gm13594	1296
977	p06944	2.94E-86	-1.85337573	-1.633052892	-2.073698569	5.64E-85	Zc3hav1	15126
978	p17200	3.89E-86	2.092260424	2.30923183	1.875289017	7.48E-85	Dexi	8997
979	p07986	4.06E-86	2.343379254	2.617492567	2.069265941	7.78E-85	Fosb	34272
980	p03601	4.22E-86	-1.83459554	-1.600610502	-2.068580579	8.08E-85	Pdcd10	23631
981	p02410	6.77E-86	-1.417653591	-1.287107742	-1.54819944	1.30E-84	Tgif2	7081
982	p08268	1.13E-85	2.378091502	2.639484937	2.116698067	2.15E-84	Fxyd3	23359
983	p12170	1.81E-85	-1.727237029	-1.542422863	-1.912051195	3.46E-84	Icam1	25547
984	p12354	1.92E-85	0.840471394	0.949904503	0.731038286	3.66E-84	Pou2f3	562
985	p18490	2.47E-85	-1.667659426	-1.446036977	-1.889281875	4.71E-84	Rab5a	24290
986	p07405	3.18E-85	-1.199767809	-1.085006538	-1.314529081	6.05E-84	Lmcd1	3088
987	p08711	4.47E-85	-2.123297751	-1.905996919	-2.340598583	8.50E-84	Picalm	19549
988	p01517	5.23E-85	-1.126684621	-1.012246052	-1.241123189	9.93E-84	St6galnac4	2731
989	p06342	5.33E-85	0.421248065	0.462377346	0.380118784	1.01E-83	Rpl6	49398
990	p04079	7.91E-85	-1.145983324	-1.038594806	-1.253371842	1.50E-83	Vav3	5421
991	p11202	8.53E-85	1.87528068	2.075108696	1.675452664	1.62E-83	Mlycd	4454
992	p05691	1.02E-84	-1.744835828	-1.563498666	-1.926172989	1.93E-83	Cad	4488
993	p15745	1.82E-84	1.933767411	2.138705556	1.728829267	3.44E-83	Sh3yl1	6335
994	p14010	1.88E-84	0.804812587	0.890014193	0.719610981	3.56E-83	Ift20	28940
995	p19748	2.75E-84	-1.948886212	-1.744081926	-2.153690497	5.19E-83	Trim8	14007
996	p09045	2.85E-84	-1.121177599	-1.016078979	-1.226276219	5.38E-83	Sult1a1	4358
997	p13413	3.08E-84	-0.6370458	-0.567543138	-0.706548462	5.80E-83	Npm1	45320
998	p03574	8.08E-84	-1.8899027	-1.675594263	-2.104211138	1.52E-82	Ccnl1	38126
999	p02380	1.16E-83	2.009514359	2.221649923	1.797378795	2.18E-82	Gss	6431
1000	p13039	1.58E-83	-2.160213814	-1.924052658	-2.396374969	2.96E-82	Shisa5	28415
1001	p01859	1.60E-83	-1.705784599	-1.534005439	-1.877563758	3.01E-82	Creb3l1	5302
1002	p17248	1.79E-83	-1.668953639	-1.430818596	-1.907088683	3.36E-82	Cebpd	29985
1003	p03275	1.91E-83	-1.630122018	-1.395104487	-1.865139549	3.57E-82	Eif1ax	23495
1004	p10612	2.43E-83	1.905642928	2.111044322	1.700241534	4.54E-82	Hpgd	11450
1005	p04430	2.88E-83	-2.0485578	-1.821000978	-2.276114621	5.39E-82	Ube2j1	19528
1006	p01452	4.61E-83	-2.230099409	-2.011993066	-2.448205753	8.61E-82	Sptan1	16506
1007	p19401	8.04E-83	1.698298452	1.889698703	1.506898201	1.50E-81	Nxf1	24330
1008	p18363	1.31E-82	2.52725383	2.833118735	2.221388924	2.44E-81	Gm26917	16111
1009	p04521	1.69E-82	-2.000628833	-1.789169802	-2.212087863	3.14E-81	Tln1	18397
1010	p07963	2.24E-82	-1.219373063	-1.097079843	-1.341666283	4.17E-81	Pglyrp1	5259
1011	p15919	2.96E-82	-2.050471225	-1.840617699	-2.260324752	5.50E-81	Daam1	7329
1012	p00460	3.27E-82	-0.697421929	-0.616039402	-0.778804456	6.07E-81	Ncl	41414
1013	p01637	3.78E-82	-1.503701054	-1.355504376	-1.651897731	7.01E-81	Dapl1	3496
1014	p10468	9.65E-82	0.858159175	0.969925991	0.746392358	1.79E-80	Htra4	1029
1015	p08303	1.34E-81	-2.093523691	-1.863775381	-2.323272001	2.49E-80	Cebpg	18634
1016	p07740	1.73E-81	-1.630866789	-1.382300678	-1.8794329	3.20E-80	Cmas	12166
1017	p15582	2.03E-81	-1.568067785	-1.41784316	-1.718292409	3.75E-80	Snx18	9405
1018	p02496	2.38E-81	-1.29984516	-1.177273898	-1.422416422	4.40E-80	Matn4	2538
1019	p16834	2.71E-81	-1.827893926	-1.591017615	-2.064770237	5.00E-80	Cyb5r3	26882
1020	p17978	2.71E-81	1.793558234	1.995198193	1.591918274	5.00E-80	Mrps34	16856
1021	p19503	4.26E-81	-1.262640292	-1.139223214	-1.386057369	7.84E-80	Gna14	2317
1022	p13520	4.28E-81	-0.697518145	-0.596145168	-0.798891122	7.87E-80	Hnrnpab	36686
1023	p04210	4.53E-81	-1.714439504	-1.549546683	-1.879332325	8.31E-80	Manba	4533
1024	p15462	5.30E-81	2.234442107	2.472424889	1.996459325	9.73E-80	Iqgap2	8028
1025	p00059	6.10E-81	-1.619058959	-1.407069091	-1.831048827	1.12E-79	Ly96	10460
1026	p12191	6.57E-81	1.866779958	2.067604753	1.665955163	1.20E-79	Slc44a2	8285
1027	p18188	6.83E-81	1.109290852	1.248841775	0.969739929	1.25E-79	BC051226	2151
1028	p05947	7.98E-81	-1.834132902	-1.605160966	-2.063104838	1.46E-79	Tmem165	17929
1029	p09790	9.58E-81	-1.521475841	-1.294480658	-1.748471024	1.75E-79	Rrp1	25904
1030	p17109	1.11E-80	0.54318735	0.603404957	0.482969744	2.03E-79	Atp5g2	39153
1031	p14121	1.48E-80	-1.409621817	-1.221294526	-1.597949107	2.69E-79	Cltc	22678
1032	p02981	1.64E-80	-1.209460732	-1.017125961	-1.401795503	2.98E-79	Atp6ap1	25958
1033	p05613	1.71E-80	0.55519558	0.621098107	0.489293053	3.10E-79	Tomm7	40615
1034	p19582	1.83E-80	-1.905417607	-1.724219237	-2.086615978	3.33E-79	Sgms1	10148
1035	p19058	2.05E-80	0.484307891	0.532916118	0.435699664	3.72E-79	Rps14	49479
1036	p03384	2.14E-80	-1.390689254	-1.25624909	-1.525129418	3.89E-79	Cp	17131
1037	p06240	2.82E-80	1.264261464	1.416149083	1.112373845	5.10E-79	Fam222a	2175
1038	p14442	3.80E-80	-1.260290836	-1.061855168	-1.458726504	6.88E-79	Grn	27089
1039	p00829	4.16E-80	-1.934447487	-1.698156179	-2.170738796	7.52E-79	Tor1aip2	16743
1040	p14700	4.47E-80	-1.772011377	-1.539820008	-2.004202746	8.07E-79	Gaa	15745
1041	p01627	4.68E-80	-1.809280305	-1.601025913	-2.017534697	8.43E-79	Nr4a2	21453
1042	p10817	4.68E-80	1.518406662	1.693847663	1.342965662	8.43E-79	Il15	2766
1043	p11687	6.53E-80	0.839066334	0.944620325	0.733512343	1.18E-78	Mrpl52	37998
1044	p15479	8.51E-80	-1.357682773	-1.228169008	-1.487196537	1.53E-78	Enc1	3512
1045	p13518	9.06E-80	-1.168424677	-1.056552589	-1.280296765	1.63E-78	Col23a1	5305
1046	p04354	9.97E-80	-0.611296222	-0.525822076	-0.696770367	1.79E-78	Rab2a	34382
1047	p14596	1.30E-79	2.289295288	2.526094384	2.052496192	2.33E-78	Hid1	4913
1048	p09850	1.77E-79	0.42913531	0.472470785	0.385799835	3.17E-78	Rps15	49280
1049	p11456	3.54E-79	-1.895736611	-1.655041654	-2.136431568	6.33E-78	Anxa11	15722
1050	p09881	3.62E-79	-0.395687197	-0.355254187	-0.436120208	6.47E-78	Oaz1	48420
1051	p03510	3.69E-79	-1.097825528	-0.987414591	-1.208236465	6.59E-78	Lhfp	8912
1052	p03744	9.11E-79	2.358380904	2.604576283	2.112185525	1.63E-77	Cks1b	11548
1053	p13201	1.01E-78	2.081676495	2.316628443	1.846724547	1.81E-77	Lars2	5898
1054	p11514	1.13E-78	-1.604292699	-1.438636592	-1.769948807	2.01E-77	Sh3bp5	4549
1055	p18896	1.23E-78	-2.173236646	-1.91272554	-2.433747752	2.19E-77	Hbegf	31374
1056	p14768	2.14E-78	0.801191284	0.909054344	0.693328224	3.80E-77	Sectm1a	697
1057	p11438	3.05E-78	-1.510653073	-1.361684093	-1.659622053	5.43E-77	Comtd1	5185
1058	p13260	3.61E-78	-1.758926883	-1.584748785	-1.933104981	6.41E-77	Gas2l1	7588
1059	p15452	4.94E-78	-0.476638342	-0.419732701	-0.533543984	8.76E-77	Tbca	38198
1060	p10877	6.01E-78	-1.348811928	-1.109841248	-1.587782607	1.07E-76	Dnase2a	10723
1061	p02197	6.73E-78	-1.99348954	-1.778578226	-2.208400854	1.19E-76	Pcna	21531
1062	p00021	7.20E-78	-1.857898905	-1.643433729	-2.072364081	1.27E-76	Rrs1	16854
1063	p09996	9.05E-78	-0.927959103	-0.829761916	-1.02615629	1.60E-76	Dram1	2858
1064	p00948	1.63E-77	-1.765352705	-1.552446939	-1.978258472	2.88E-76	Uap1	20894
1065	p05433	1.83E-77	1.640902523	1.828274659	1.453530386	3.22E-76	Thap3	5345
1066	p05071	2.22E-77	0.850718111	0.964705113	0.73673111	3.91E-76	Tmem54	1485
1067	p06554	3.05E-77	-1.077745526	-0.970309134	-1.185181919	5.36E-76	Ache	1118
1068	p01509	3.52E-77	-1.030362217	-0.85057053	-1.210153905	6.19E-76	1110008P14Rik	18377
1069	p11105	3.96E-77	-2.129862556	-1.915716664	-2.344008447	6.95E-76	Sntb2	15788
1070	p18735	4.38E-77	-1.016143541	-0.909101152	-1.123185929	7.68E-76	Svil	9468
1071	p15568	5.83E-77	-1.60844373	-1.454053953	-1.762833507	1.02E-75	Il6st	13968
1072	p11819	6.14E-77	1.89795628	2.158559535	1.637353026	1.08E-75	Ints6	16754
1073	p08569	8.00E-77	-2.006857808	-1.797780363	-2.215935254	1.40E-75	Mef2a	17363
1074	p09416	1.17E-76	-1.374648324	-1.240768153	-1.508528495	2.04E-75	Tnfaip3	11180
1075	p01163	1.19E-76	0.967578068	1.094381566	0.84077457	2.08E-75	Fam71a	2511
1076	p14650	1.23E-76	-1.334658406	-1.204947424	-1.464369388	2.14E-75	Rhbdf2	3962
1077	p08190	1.38E-76	-0.427271114	-0.382378244	-0.472163984	2.40E-75	Spint2	28959
1078	p14373	1.46E-76	-1.615153311	-1.374869299	-1.855437323	2.55E-75	Rab5c	24293
1079	p19091	1.65E-76	-0.734814731	-0.619894703	-0.849734759	2.88E-75	Txnl1	28954
1080	p12864	2.05E-76	-0.947906974	-0.781079496	-1.114734452	3.56E-75	Rnf7	27254
1081	p11502	2.18E-76	-2.085421004	-1.849979116	-2.320862893	3.78E-75	Gnl3	28050
1082	p04030	2.35E-76	-1.348732761	-1.14009928	-1.557366243	4.07E-75	Lamtor5	24523
1083	p12973	2.78E-76	-1.539380837	-1.382553441	-1.696208234	4.82E-75	Hyal2	8250
1084	p02008	3.15E-76	1.672572898	1.869589235	1.475556562	5.46E-75	Chp1	24591
1085	p14855	4.41E-76				7.63E-75	Amph	640
1086	p15808	5.20E-76	2.157696564	2.38839111	1.927002017	8.99E-75	Stxbp6	4621
1087	p08262	5.39E-76	-1.461716662	-1.231783653	-1.69164967	9.31E-75	Lsr	20450
1088	p12866	7.23E-76	-1.581204797	-1.427523572	-1.734886021	1.25E-74	Rasa2	7507
1089	p17024	8.89E-76	-1.326533906	-1.196242525	-1.456825286	1.53E-74	Cers5	13578
1090	p09615	9.89E-76	-1.794230184	-1.603523247	-1.984937121	1.70E-74	Lims1	11773
1091	p11504	1.18E-75	2.13890651	2.374864652	1.902948369	2.03E-74	Smim4	11962
1092	p05200	1.31E-75	-1.45619496	-1.311899181	-1.600490738	2.25E-74	Rhd	1497
1093	p12165	1.37E-75	-1.973177009	-1.75537686	-2.190977158	2.35E-74	Ppan	14333
1094	p13838	1.89E-75	-1.057793106	-0.950944753	-1.164641458	3.25E-74	Slc16a13	1663
1095	p01553	2.36E-75	1.338767227	1.498571699	1.178962755	4.06E-74	Traf1	4056
1096	p08684	3.06E-75	-1.8680617	-1.660470198	-2.075653202	5.25E-74	Tlnrd1	10257
1097	p10716	3.28E-75	1.287931374	1.447058902	1.128803847	5.62E-74	Rab3a	3850
1098	p03686	4.19E-75	-0.713204363	-0.607071033	-0.819337692	7.16E-74	Glmp	25530
1099	p04733	4.54E-75	-1.092890929	-0.975409659	-1.210372198	7.75E-74	Cdkn2a	1181
1100	p01257	4.71E-75	-1.596265286	-1.433868255	-1.758662316	8.04E-74	Il15ra	4190
1101	p13577	5.62E-75	1.876142652	2.169439997	1.582845308	9.59E-74	Gpx3	21351
1102	p12244	6.43E-75	2.219001011	2.446679654	1.991322369	1.09E-73	Glb1l3	7263
1103	p07593	6.58E-75	-1.807367325	-1.596096136	-2.018638514	1.12E-73	Tnfrsf1a	23166
1104	p18984	1.09E-74	-1.492494688	-1.343040791	-1.641948585	1.86E-73	Dpysl3	7343
1105	p08634	1.15E-74	1.677480687	1.869120961	1.485840413	1.96E-73	Ngrn	4761
1106	p03556	1.19E-74	-1.430504903	-1.290026258	-1.570983548	2.02E-73	Rap2b	12266
1107	p17563	1.38E-74	-1.296879929	-1.168543495	-1.425216363	2.34E-73	Nectin3	3977
1108	p01985	1.41E-74	-0.894374673	-0.80133408	-0.987415267	2.38E-73	Disp2	755
1109	p14014	1.48E-74	1.84489726	2.0530601	1.636734421	2.50E-73	Lyrm9	3404
1110	p18967	1.48E-74	-1.737085309	-1.504838763	-1.969331854	2.50E-73	Ndfip1	19849
1111	p05122	1.50E-74	2.190422914	2.431676726	1.949169102	2.54E-73	Epb41	9834
1112	p17779	1.67E-74	-0.637708086	-0.566916846	-0.708499325	2.81E-73	Ezr	32042
1113	p02591	2.18E-74	2.291170458	2.540053472	2.042287443	3.67E-73	Fam210b	7371
1114	p00141	2.23E-74	1.206845702	1.370316263	1.043375142	3.76E-73	Mrpl30	27418
1115	p18312	2.47E-74	-1.171981786	-0.949647637	-1.394315935	4.15E-73	Tubb5	32888
1116	p07358	2.88E-74	-1.052739723	-0.946791995	-1.158687451	4.85E-73	Adamts9	4908
1117	p07618	3.71E-74	-0.889338748	-0.794582666	-0.984094829	6.24E-73	Tead4	1771
1118	p12420	3.77E-74	1.357045466	1.519929145	1.194161786	6.34E-73	Tmprss13	3031
1119	p08763	3.89E-74	1.223669717	1.37280796	1.074531473	6.53E-73	Gdpd5	3032
1120	p18329	4.09E-74	-1.404734232	-1.172089336	-1.637379128	6.85E-73	H2-T23	23791
1121	p19076	4.09E-74	-1.571911654	-1.409622279	-1.734201029	6.85E-73	Grpel2	6459
1122	p18968	5.23E-74	-0.983301342	-0.879390375	-1.087212309	8.75E-73	Spry4	3820
1123	p06435	5.92E-74	-1.901589614	-1.705974279	-2.097204949	9.91E-73	Zfp664	8886
1124	p07447	7.01E-74	-1.75683741	-1.541475903	-1.972198918	1.17E-72	Vgll4	12625
1125	p08325	7.11E-74	-1.690441005	-1.485591604	-1.895290407	1.19E-72	Uri1	9026
1126	p06055	8.47E-74	-0.9657301	-0.864039214	-1.067420985	1.41E-72	Antxr2	6884
1127	p02558	1.10E-73	-1.400639263	-1.261428338	-1.539850187	1.83E-72	B4galt5	9317
1128	p06947	1.57E-73	2.010523226	2.247587945	1.773458508	2.61E-72	Fmc1	21343
1129	p13016	1.72E-73	-1.851263176	-1.658004058	-2.044522294	2.85E-72	Lamb2	13272
1130	p11327	1.72E-73	1.855646103	2.066418342	1.644873863	2.87E-72	Coa6	6871
1131	p14519	2.09E-73	-0.570775833	-0.510128544	-0.631423122	3.47E-72	Ddx5	48387
1132	p15577	3.09E-73	-1.705630236	-1.523890687	-1.887369784	5.13E-72	Gpx8	17942
1133	p00797	4.10E-73	-0.838717129	-0.663707127	-1.01372713	6.79E-72	Arpc5	32796
1134	p07652	4.69E-73	-1.427964866	-1.191664314	-1.664265418	7.76E-72	Gabarapl1	20653
1135	p13613	5.05E-73	0.854536828	0.969979428	0.739094227	8.36E-72	Fam183b	443
1136	p10543	5.09E-73	-1.128618227	-1.013776346	-1.243460109	8.41E-72	Mfhas1	4249
1137	p19114	5.99E-73	-1.122955011	-1.00736257	-1.238547451	9.89E-72	Impa2	3405
1138	p05221	6.73E-73	1.940743762	2.158613606	1.722873919	1.11E-71	Gale	4495
1139	p04116	7.10E-73	-0.887557198	-0.685062188	-1.090052208	1.17E-71	Cnn3	31442
1140	p04903	8.02E-73	1.207507249	1.356601616	1.058412882	1.32E-71	Tesk2	2600
1141	p04930	8.21E-73	1.581593232	1.765407848	1.397778615	1.35E-71	Ipo13	4585
1142	p09459	1.02E-72	0.91440669	1.035442166	0.793371213	1.67E-71	Enpp1	3376
1143	p06937	1.20E-72	-1.611605768	-1.377140402	-1.846071134	1.96E-71	Creb3l2	10490
1144	p12872	1.22E-72	2.009309206	2.240968664	1.777649748	1.99E-71	Slc25a36	7987
1145	p06117	1.57E-72	-0.96595389	-0.861523699	-1.070384082	2.57E-71	Lrrc8c	2917
1146	p17376	2.60E-72	1.654657114	1.847612401	1.461701828	4.25E-71	Lppos	4916
1147	p11636	2.60E-72	1.107206374	1.254978869	0.95943388	4.26E-71	Ccnb1ip1	1825
1148	p13910	2.76E-72	0.775840987	0.884390058	0.667291915	4.51E-71	Shpk	967
1149	p15109	3.10E-72	0.559135799	0.649662624	0.468608974	5.07E-71	Stmnd1	460
1150	p12793	3.80E-72	2.092320598	2.329210854	1.855430343	6.20E-71	Hmgn3	18021
1151	p09458	4.62E-72	-1.180838146	-1.058734143	-1.302942149	7.54E-71	Ctgf	5835
1152	p01250	6.07E-72	0.701489867	0.802914448	0.600065287	9.90E-71	Itih5	6761
1153	p13779	6.21E-72	2.073740685	2.305519009	1.841962361	1.01E-70	Chd3	15056
1154	p14398	8.20E-72	1.77332104	1.989589847	1.557052233	1.33E-70	Coa3	19763
1155	p14991	9.34E-72	2.240693926	2.483629068	1.997758783	1.52E-70	Gmds	9294
1156	p13628	2.20E-71	-0.441077702	-0.392252114	-0.48990329	3.57E-70	Arf1	41372
1157	p03764	2.21E-71	0.442582701	0.491238124	0.393927278	3.59E-70	Rps27	49658
1158	p00802	2.25E-71	-1.575127946	-1.40936378	-1.740892112	3.64E-70	Lamc1	11537
1159	p10730	2.34E-71	1.121821533	1.260541249	0.983101816	3.79E-70	Use1	35853
1160	p12210	2.48E-71	1.909798223	2.136362986	1.68323346	4.01E-70	Tmem205	18747
1161	p01526	2.56E-71	2.039511718	2.269023924	1.809999512	4.14E-70	Tor2a	9095
1162	p09838	2.59E-71	-1.861317743	-1.660911595	-2.061723891	4.19E-70	Sbno2	15023
1163	p04189	2.62E-71	-1.024880825	-0.919131455	-1.130630194	4.22E-70	Npnt	2508
1164	p06259	2.68E-71	-1.326174952	-1.11815702	-1.534192885	4.32E-70	Mlec	15593
1165	p16028	2.80E-71	-1.691475427	-1.476531115	-1.90641974	4.52E-70	Rbm25	31139
1166	p13542	3.35E-71	-1.576245071	-1.342821243	-1.809668899	5.40E-70	9530068E07Rik	21113
1167	p01988	3.41E-71	1.769704012	1.971529493	1.567878531	5.48E-70	Ivd	8662
1168	p11906	5.07E-71	2.232504275	2.479798166	1.985210385	8.15E-70	Pdlim2	15212
1169	p03003	5.18E-71	-1.74237805	-1.536526999	-1.948229102	8.33E-70	Pls3	15576
1170	p15023	5.33E-71	-1.786657188	-1.56878639	-2.004527987	8.55E-70	Eci2	14170
1171	p06950	6.21E-71	-1.001866911	-0.897102956	-1.106630865	9.96E-70	Klrg2	1946
1172	p18895	6.23E-71	-1.389563626	-1.175755037	-1.603372216	9.98E-70	Pfdn1	22559
1173	p14186	7.75E-71	1.561780543	1.747819437	1.37574165	1.24E-69	Epn3	4077
1174	p04732	8.26E-71	-1.537668555	-1.371529115	-1.703807995	1.32E-69	Mtap	5996
1175	p11628	1.00E-70	-0.906363922	-0.806426021	-1.006301822	1.60E-69	1700011H14Rik	620
1176	p12239	1.16E-70	-1.678262178	-1.444707275	-1.911817081	1.85E-69	7-Sep	27444
1177	p15825	1.21E-70	-1.742598268	-1.51029244	-1.974904096	1.92E-69	Arhgap5	15055
1178	p18507	1.25E-70	-1.545201406	-1.306784685	-1.783618127	1.99E-69	Stap2	9363
1179	p07785	1.35E-70	-1.677605639	-1.500706757	-1.854504521	2.16E-69	Dennd5b	6335
1180	p03648	1.39E-70	-1.729096044	-1.545588895	-1.912603194	2.21E-69	Sh3d19	6345
1181	p16970	1.48E-70				2.35E-69	Ccdc184	587
1182	p19137	1.56E-70	-1.842364665	-1.608793211	-2.075936119	2.47E-69	Mbd2	15743
1183	p16872	1.99E-70	2.047948968	2.281509787	1.814388149	3.16E-69	Cdpf1	7755
1184	p12738	2.65E-70	0.670899195	0.768613789	0.5731846	4.21E-69	Gm19531	596
1185	p15158	3.35E-70	2.143791187	2.40011154	1.887470834	5.31E-69	Gadd45g	30940
1186	p08885	5.22E-70	1.294614364	1.463848481	1.125380248	8.26E-69	Nlrp10	1905
1187	p12585	5.98E-70	-2.005226001	-1.779138537	-2.231313465	9.46E-69	Arih1	20367
1188	p05590	6.71E-70	-1.468341684	-1.313403485	-1.623279884	1.06E-68	Ptpn12	9402
1189	p07767	6.88E-70	-1.432262377	-1.287493833	-1.577030922	1.09E-68	Ppfibp1	10434
1190	p01546	7.28E-70	0.694468888	0.770902512	0.618035263	1.15E-68	Hspa5	47877
1191	p18871	8.05E-70	-1.236717144	-1.028070624	-1.445363663	1.27E-68	Hspa9	29356
1192	p00688	1.03E-69	1.30063356	1.462555119	1.138712	1.62E-68	Plekha6	4135
1193	p17746	1.05E-69	1.075684961	1.212144338	0.939225584	1.65E-68	Tmprss2	1085
1194	p18887	1.23E-69	-0.77637633	-0.619455965	-0.933296694	1.94E-68	Ube2d2a	34337
1195	p12706	2.23E-69	0.519615981	0.606095091	0.433136872	3.50E-68	Lipc	359
1196	p06411	2.59E-69	-1.656151934	-1.444866468	-1.867437399	4.06E-68	Vps37b	18366
1197	p07759	2.75E-69	-1.895883982	-1.695556868	-2.096211097	4.32E-68	Itpr2	6967
1198	p13544	2.79E-69	-1.517553117	-1.288366187	-1.746740048	4.38E-68	Hspa4	20405
1199	p01304	3.23E-69	-1.849432595	-1.631724539	-2.067140651	5.06E-68	Abi1	16333
1200	p13118	3.31E-69	-1.431835227	-1.282848872	-1.580821582	5.17E-68	Ctdspl	7892
1201	p00348	3.41E-69	0.672026628	0.770703378	0.573349879	5.33E-68	6030407O03Rik	351
1202	p11267	3.66E-69	-2.019330696	-1.786131684	-2.252529709	5.72E-68	Ankrd11	27863
1203	p11552	3.94E-69	-1.792523639	-1.582492206	-2.002555071	6.14E-68	Glud1	22170
1204	p02543	4.15E-69	1.43071678	1.60482321	1.256610349	6.47E-68	Zmynd8	4004
1205	p14660	4.57E-69	-0.90991401	-0.786917784	-1.032910235	7.12E-68	Srsf2	42469
1206	p12807	4.63E-69	1.78874343	1.995409588	1.582077272	7.21E-68	Pgm3	4992
1207	p02515	5.56E-69	1.526580527	1.727543593	1.32561746	8.65E-68	Wfdc3	6946
1208	p05805	6.18E-69	-1.059722846	-0.948888457	-1.170557235	9.60E-68	Hs3st1	6848
1209	p03613	6.31E-69	-1.014018906	-0.904536306	-1.123501505	9.81E-68	Tmem144	1729
1210	p19332	8.26E-69	2.038623785	2.272820003	1.804427566	1.28E-67	Syvn1	6795
1211	p06316	1.04E-68	1.237258455	1.393931358	1.080585552	1.61E-67	Tbx3os2	2186
1212	p08119	1.20E-68	0.542822438	0.790191889	0.295452987	1.85E-67	Sertad1	31222
1213	p17681	1.22E-68	-1.426824331	-1.215108922	-1.638539739	1.89E-67	Ifnar2	15773
1214	p15941	1.40E-68	-1.878948308	-1.666750372	-2.091146244	2.17E-67	Hif1a	18407
1215	p05192	1.47E-68	-1.997968502	-1.786074685	-2.209862318	2.27E-67	Stmn1	21007
1216	p11234	1.55E-68	-0.43508616	-0.384431405	-0.485740914	2.39E-67	Map1lc3b	43955
1217	p00815	2.01E-68	1.396435526	1.564120048	1.228751003	3.10E-67	A830008E24Rik	1877
1218	p14785	2.03E-68	-0.764703706	-0.64164962	-0.887757793	3.12E-67	Gdi2	34796
1219	p03267	2.03E-68	-1.644282408	-1.461967225	-1.826597591	3.13E-67	Prdx4	19105
1220	p09436	2.58E-68	0.954630796	1.080044732	0.829216861	3.98E-67	Gm5420	1437
1221	p14016	2.86E-68	-1.333013659	-1.192750089	-1.473277229	4.39E-67	Lgals9	11076
1222	p13714	3.07E-68	-1.486092737	-1.320397621	-1.651787852	4.71E-67	Trim16	7459
1223	p09154	3.17E-68	0.948271742	1.076735032	0.819808451	4.87E-67	5430419D17Rik	2568
1224	p17771	3.23E-68	-1.629716567	-1.397777082	-1.861656051	4.96E-67	Tulp4	15271
1225	p04651	3.37E-68	-1.764474429	-1.554029168	-1.97491969	5.16E-67	Slc31a1	12683
1226	p01164	3.76E-68	1.77859841	2.024665496	1.532531323	5.76E-67	Atf3	38344
1227	p07413	4.00E-68	1.077598277	1.217465301	0.937731253	6.12E-67	Gt(ROSA)26Sor	6901
1228	p12300	5.28E-68	0.606545153	0.698549183	0.514541122	8.08E-67	Acrv1	519
1229	p04329	5.47E-68	-1.713616493	-1.50321491	-1.924018077	8.36E-67	Ankrd13c	11794
1230	p13027	5.87E-68	-1.592161223	-1.416122141	-1.768200305	8.96E-67	Slc25a20	7481
1231	p06302	5.95E-68	-2.533509071	-2.26135762	-2.805660522	9.07E-67	Tesc	5415
1232	p19293	6.35E-68	1.146075351	1.294406955	0.997743748	9.68E-67	4930481A15Rik	3112
1233	p12385	6.41E-68	0.400831209	0.447479178	0.35418324	9.76E-67	Rps25	48744
1234	p06659	8.22E-68	-0.787628983	-0.7004651	-0.874792865	1.25E-66	Actb	48706
1235	p13400	8.32E-68	-1.611243105	-1.440686254	-1.781799956	1.27E-66	Rhbdf1	10437
1236	p14600	8.78E-68	0.43409908	0.484235438	0.383962721	1.33E-66	Atp5h	42531
1237	p12657	9.32E-68	-1.687193921	-1.472696095	-1.901691747	1.42E-66	Spg21	17789
1238	p18480	9.83E-68	-0.996516589	-0.888372605	-1.104660572	1.49E-66	Rftn1	3785
1239	p14535	1.01E-67	2.122397235	2.379310702	1.865483768	1.53E-66	Prkca	15309
1240	p05782	1.30E-67	-0.682016559	-0.565735941	-0.798297177	1.97E-66	Mrfap1	38860
1241	p12411	1.32E-67	-1.02333857	-0.913262507	-1.133414632	1.99E-66	Mpzl2	6965
1242	p11964	1.56E-67	-0.997100793	-0.888763437	-1.105438149	2.36E-66	Dgkh	4413
1243	p01076	1.57E-67	1.878933235	2.098960085	1.658906385	2.38E-66	Psen2	6767
1244	p12443	1.71E-67	-1.589388173	-1.371627666	-1.80714868	2.57E-66	Cadm1	13437
1245	p11250	2.11E-67	-1.595219375	-1.419871544	-1.770567205	3.19E-66	Cyba	26502
1246	p10800	2.43E-67	1.613304842	1.816629409	1.409980276	3.66E-66	Lsm6	19405
1247	p08880	2.54E-67	1.401934884	1.574770901	1.229098867	3.83E-66	Ppfibp2	5447
1248	p15513	3.82E-67	-1.626025906	-1.447909867	-1.804141945	5.74E-66	Marveld2	5051
1249	p03460	6.16E-67	-1.867301211	-1.661002734	-2.073599688	9.27E-66	4932438A13Rik	9099
1250	p08955	6.49E-67	-1.38176699	-1.16109368	-1.6024403	9.74E-66	Arl6ip1	28356
1251	p14461	8.14E-67	2.147048163	2.392195561	1.901900765	1.22E-65	Nmt1	14205
1252	p04001	8.64E-67	-1.199893703	-1.072412868	-1.327374539	1.30E-65	Cttnbp2nl	7145
1253	p06618	9.24E-67	2.062733466	2.310956369	1.814510564	1.39E-65	Get4	13711
1254	p02183	1.03E-66	-1.366889532	-1.212673987	-1.521105077	1.55E-65	1700037H04Rik	5375
1255	p14120	1.13E-66	1.514024366	1.698954367	1.329094365	1.68E-65	Ptrh2	5221
1256	p05725	1.15E-66	1.277461821	1.482307804	1.072615837	1.72E-65	Depdc5	3151
1257	p03871	1.32E-66	-1.939627285	-1.706029896	-2.173224675	1.97E-65	Mcl1	32475
1258	p16552	1.35E-66	-1.865702488	-1.620674421	-2.110730555	2.02E-65	Myc	23363
1259	p05408	1.47E-66	-1.78524939	-1.554260343	-2.016238436	2.19E-65	Clstn1	20020
1260	p08444	1.49E-66	-1.392238401	-1.166112633	-1.618364169	2.22E-65	Bax	25461
1261	p01088	1.62E-66	2.095466498	2.340783164	1.850149832	2.41E-65	Pycr2	11196
1262	p16731	1.80E-66	1.609858619	1.804052752	1.415664487	2.68E-65	Gcat	5213
1263	p08153	1.88E-66	-1.871623301	-1.657634305	-2.085612298	2.80E-65	Samd4b	13421
1264	p04235	2.18E-66	-1.527033016	-1.299576057	-1.754489976	3.24E-65	Eif4e	32714
1265	p12472	2.75E-66	-1.287977789	-1.143261051	-1.432694527	4.08E-65	Cryab	7120
1266	p05099	3.50E-66	-1.700307446	-1.471519943	-1.929094949	5.18E-65	Khdrbs1	22274
1267	p07179	4.21E-66	1.353762121	1.52416252	1.183361722	6.24E-65	Vamp5	5583
1268	p06523	4.56E-66	0.821454201	0.916987028	0.725921375	6.75E-65	Hspb1	36764
1269	p14556	5.06E-66	2.015575864	2.252068117	1.779083611	7.49E-65	Abca5	7318
1270	p13194	6.77E-66	2.048690491	2.293619348	1.803761634	1.00E-64	Tmem42	6843
1271	p16874	7.13E-66	1.220615547	1.378838344	1.062392749	1.05E-64	Ttc38	3184
1272	p04335	1.20E-65	-1.447897044	-1.211737351	-1.684056737	1.77E-64	Wls	23256
1273	p14713	1.21E-65	2.051994942	2.29692159	1.807068293	1.79E-64	Baiap2	26192
1274	p10295	1.21E-65	-0.821781713	-0.70406375	-0.939499675	1.79E-64	Cd63	41446
1275	p17455	1.61E-65	-1.641270984	-1.440058881	-1.842483087	2.36E-64	Itgb5	15285
1276	p09616	1.90E-65	-1.962177868	-1.736918321	-2.187437415	2.80E-64	Ranbp2	13841
1277	p09114	2.16E-65	2.156422186	2.407754404	1.905089967	3.18E-64	Bckdk	13163
1278	p12768	2.31E-65	0.586524619	0.678077844	0.494971394	3.39E-64	Gsta2	345
1279	p16261	2.50E-65	-1.524863352	-1.334101604	-1.7156251	3.67E-64	Bag5	12358
1280	p03432	2.65E-65	-1.673789091	-1.473039014	-1.874539168	3.88E-64	Actl6a	12934
1281	p07214	2.66E-65	-0.956107454	-0.848869463	-1.063345444	3.90E-64	Dok1	3224
1282	p06710	2.88E-65	0.67205107	0.771089406	0.573012733	4.22E-64	Cyp3a57	857
1283	p04248	3.01E-65	0.967946383	1.097515999	0.838376767	4.41E-64	Kyat3	1790
1284	p15560	3.11E-65	-1.806007908	-1.611014075	-2.001001741	4.55E-64	Plk2	21078
1285	p06845	3.65E-65	0.533309607	0.622110364	0.44450885	5.34E-64	Ptprz1	437
1286	p16026	3.79E-65	1.544972892	1.735205388	1.354740396	5.53E-64	Dcaf4	3569
1287	p00958	4.00E-65	-1.668943451	-1.463712026	-1.874174875	5.84E-64	Dusp12	5274
1288	p07744	4.56E-65	-1.624268034	-1.436030772	-1.812505296	6.65E-64	Etnk1	9643
1289	p17618	5.03E-65	-1.566784912	-1.334578338	-1.798991486	7.33E-64	Cggbp1	23099
1290	p07372	5.20E-65	-1.540909682	-1.314433094	-1.767386269	7.56E-64	Arl6ip5	31371
1291	p07750	5.53E-65	-1.686015662	-1.47633476	-1.895696565	8.05E-64	Kras	16164
1292	p05612	6.77E-65	1.788869887	2.000499363	1.577240412	9.84E-64	Rint1	5427
1293	p04814	6.90E-65	-0.476568904	-0.418345494	-0.534792313	1.00E-63	Tmem59	40317
1294	p00801	9.98E-65	-1.5999799	-1.419460354	-1.780499447	1.45E-63	Lamc2	13671
1295	p06694	1.01E-64	-1.03931968	-0.924931768	-1.153707591	1.46E-63	Baiap2l1	3770
1296	p03108	1.15E-64	2.030213376	2.268851819	1.791574933	1.67E-63	Magt1	12923
1297	p11416	1.73E-64	1.232303833	1.394975162	1.069632504	2.50E-63	Usp54	2829
1298	p15375	2.52E-64	-1.788656549	-1.584540529	-1.992772569	3.65E-63	Cast	21018
1299	p19217	2.76E-64	-1.324402994	-1.173230173	-1.475575815	3.99E-63	1810055G02Rik	7078
1300	p12447	2.81E-64	-1.778742167	-1.555021055	-2.00246328	4.06E-63	Rbm7	21800
1301	p07151	2.85E-64	-1.538475516	-1.351251482	-1.725699549	4.12E-63	Rpia	9251
1302	p08422	2.88E-64	0.444501136	0.495811999	0.393190273	4.16E-63	Rpl13a	46587
1303	p19309	4.57E-64	-1.729704189	-1.509600908	-1.949807471	6.59E-63	Rela	20072
1304	p12958	5.16E-64	0.704248598	0.810231578	0.598265619	7.43E-63	4930524O07Rik	822
1305	p06817	5.44E-64	-1.264388828	-1.127830095	-1.400947561	7.83E-63	Mdfic	5295
1306	p04298	8.35E-64	-1.40443816	-1.25215503	-1.55672129	1.20E-62	Gipc2	3465
1307	p05344	8.82E-64				1.27E-62	Gm436	189
1308	p03051	1.05E-63	-0.956321497	-0.851391953	-1.061251041	1.50E-62	Stard8	1689
1309	p13752	1.13E-63	-0.844522672	-0.74740164	-0.941643704	1.62E-62	Mfsd6l	1114
1310	p10110	1.21E-63	-1.858063596	-1.639664802	-2.076462389	1.73E-62	Nap1l1	26868
1311	p07053	1.38E-63	0.774546558	0.886328365	0.662764751	1.98E-62	0610033M10Rik	1087
1312	p05046	1.52E-63	-0.586635367	-0.492591437	-0.680679297	2.18E-62	Psmb2	35727
1313	p10589	1.53E-63	-1.432789004	-1.272910584	-1.592667423	2.19E-62	Casp3	7574
1314	p09509	1.90E-63	-0.932930895	-0.82840496	-1.03745683	2.72E-62	Fyn	6817
1315	p13721	2.03E-63	-1.223043859	-1.090466718	-1.355621001	2.89E-62	Hs3st3b1	2215
1316	p15061	2.23E-63	-1.596455558	-1.404271327	-1.78863979	3.18E-62	Tfap2a	11577
1317	p10961	2.65E-63	0.804861717	0.900314947	0.709408487	3.78E-62	Mt2	45641
1318	p01976	2.82E-63	-1.484984298	-1.323902606	-1.64606599	4.02E-62	Eif2ak4	3347
1319	p01064	3.00E-63	-1.075204253	-0.902099902	-1.248308604	4.27E-62	Hnrnpu	34409
1320	p07921	3.04E-63	-0.761338837	-0.673586061	-0.849091613	4.32E-62	C5ar2	854
1321	p18086	3.18E-63	0.366224691	0.408657961	0.323791421	4.52E-62	Rpl10a	48648
1322	p14664	3.36E-63	0.793420339	0.908436684	0.678403994	4.78E-62	Gm11730	641
1323	p18398	4.30E-63	0.377670033	0.420737599	0.334602467	6.10E-62	Hsp90ab1	48809
1324	p15946	4.59E-63	-0.970923821	-0.864138974	-1.077708667	6.51E-62	Rhoj	8553
1325	p06003	4.73E-63	-1.087664476	-0.967807199	-1.207521752	6.70E-62	Rassf6	1921
1326	p07524	5.65E-63	0.769232506	0.879701216	0.658763795	8.00E-62	Rimklb	471
1327	p18799	8.05E-63	-0.811997182	-0.719998186	-0.903996178	1.14E-61	Rnf125	2527
1328	p12499	9.23E-63	1.398097577	1.578113811	1.218081343	1.31E-61	Gm16124	4351
1329	p13802	9.35E-63	-1.425490144	-1.228403976	-1.622576311	1.32E-61	Tnfsf12	12615
1330	p00689	9.76E-63	0.634045032	0.730282966	0.537807098	1.38E-61	Gm19461	476
1331	p00712	1.06E-62	-0.55438639	-0.44281068	-0.665962101	1.49E-61	Adipor1	28999
1332	p10748	1.29E-62	1.179044156	1.332362515	1.025725796	1.81E-61	Pgls	29030
1333	p12946	1.30E-62	1.994397425	2.230976261	1.75781859	1.84E-61	Abhd14b	10936
1334	p05563	1.44E-62	-1.62831851	-1.396551933	-1.860085087	2.03E-61	Crot	8472
1335	p18141	1.57E-62	-1.087402	-0.901899066	-1.272904934	2.21E-61	U2af1	30844
1336	p02844	1.73E-62	-0.741005615	-0.616977648	-0.865033582	2.43E-61	Lamp2	35412
1337	p14227	1.93E-62	-1.721796297	-1.49713456	-1.946458033	2.71E-61	Ube2z	14522
1338	p02830	2.31E-62	-1.436791507	-1.196459567	-1.677123447	3.24E-61	Ube2a	22704
1339	p02944	2.36E-62	-1.099746016	-0.976743607	-1.222748426	3.31E-61	Xlr4a	1358
1340	p12694	3.03E-62	-1.497063884	-1.335097257	-1.659030511	4.25E-61	Bnip2	16223
1341	p04656	3.12E-62	1.854185323	2.076848052	1.631522594	4.36E-61	Bspry	6065
1342	p18067	3.21E-62	2.012454113	2.251693144	1.773215083	4.50E-61	AI413582	8800
1343	p16913	4.44E-62	-1.018230761	-0.905003841	-1.131457681	6.21E-61	Arsa	2826
1344	p03522	4.62E-62	0.503145906	0.586912615	0.419379198	6.45E-61	Smad9	275
1345	p01928	4.99E-62	1.330854875	1.485898363	1.175811387	6.97E-61	Rcn1	24346
1346	p12382	5.44E-62	1.913539371	2.152619	1.674459742	7.59E-61	Hyou1	6200
1347	p06247	6.30E-62	2.070718396	2.314511067	1.826925724	8.78E-61	1500011B03Rik	7217
1348	p14379	7.77E-62	-1.806578431	-1.574778948	-2.038377914	1.08E-60	Stat3	29259
1349	p03700	7.79E-62	0.762003242	0.863638778	0.660367705	1.08E-60	Lamtor2	28556
1350	p01975	8.11E-62	-0.66796726	-0.58184149	-0.75409303	1.13E-60	Gpr176	949
1351	p12352	8.95E-62	-1.76694179	-1.534834277	-1.999049303	1.24E-60	Arhgef12	14060
1352	p19461	1.08E-61	-1.693947113	-1.493588322	-1.894305904	1.50E-60	Ccdc86	14635
1353	p08246	1.08E-61	0.577408434	0.66848519	0.486331677	1.51E-60	Atp4a	330
1354	p00397	1.12E-61	1.959833417	2.197370444	1.722296391	1.55E-60	Gmppa	9953
1355	p17296	1.18E-61	-0.973362036	-0.778067977	-1.168656096	1.63E-60	Ranbp1	31492
1356	p19422	1.26E-61	-0.467971516	-0.409631707	-0.526311324	1.75E-60	Eef1g	45429
1357	p13332	1.49E-61	-1.513531636	-1.346476825	-1.680586446	2.06E-60	Spred2	7837
1358	p05431	1.73E-61	-1.48431788	-1.287765762	-1.680869998	2.40E-60	Vamp3	12062
1359	p13248	1.83E-61	-0.932052692	-0.826409436	-1.037695947	2.52E-60	Lif	2949
1360	p19664	1.87E-61	-0.833655762	-0.678554627	-0.988756898	2.58E-60	Pgam1	29780
1361	p10508	1.90E-61	-1.066244632	-0.853330285	-1.279158978	2.62E-60	Eif4ebp1	21743
1362	p10466	1.92E-61	-1.540182603	-1.30559888	-1.774766326	2.65E-60	Adam9	10773
1363	p18075	2.25E-61	-1.449125493	-1.208524028	-1.689726957	3.10E-60	Snrpc	23505
1364	p08615	2.30E-61	-1.517920687	-1.346689056	-1.689152318	3.16E-60	Polg	8026
1365	p09667	2.40E-61	-1.577144783	-1.374525226	-1.779764341	3.30E-60	Vps26a	13093
1366	p12122	3.11E-61	-1.596246436	-1.372417095	-1.820075777	4.28E-60	Amotl1	14798
1367	p10066	3.90E-61	-1.873211383	-1.640081536	-2.106341229	5.35E-60	Atp2b1	26170
1368	p09772	4.02E-61	-1.400201022	-1.163808946	-1.636593097	5.52E-60	Pttg1ip	25578
1369	p04183	4.40E-61	-1.432817443	-1.194097959	-1.671536928	6.03E-60	Sgms2	13910
1370	p10341	4.54E-61	-1.533455945	-1.299242504	-1.767669386	6.23E-60	Elavl1	24620
1371	p05280	4.96E-61	-0.604216533	-0.495578432	-0.712854635	6.79E-60	Capzb	37574
1372	p18248	5.02E-61	1.890441472	2.122269542	1.658613403	6.86E-60	Neu1	11355
1373	p18290	5.09E-61	-1.479225092	-1.314797449	-1.643652735	6.96E-60	H2-Q4	15080
1374	p11867	5.42E-61	-1.016845025	-0.902757639	-1.130932412	7.41E-60	Trim35	9381
1375	p06990	6.07E-61	-1.670139142	-1.431411786	-1.908866498	8.29E-60	Zyx	20955
1376	p01317	6.34E-61	1.675457747	1.886780135	1.46413536	8.65E-60	Ehmt1	5790
1377	p15781	7.45E-61	-0.555191359	-0.449522122	-0.660860597	1.02E-59	Tspan13	14935
1378	p01569	8.02E-61	-1.238366584	-0.99659494	-1.480138229	1.09E-59	Ptgs1	9666
1379	p09505	9.05E-61	-0.74242867	-0.653148791	-0.831708549	1.23E-59	Lama4	4023
1380	p01724	9.58E-61	1.010599632	1.149116491	0.872082773	1.30E-59	Gpr155	2170
1381	p04635	1.47E-60	1.903596664	2.137720371	1.669472957	2.00E-59	Ptgr1	8862
1382	p01973	1.69E-60	-1.791588465	-1.592463076	-1.990713854	2.30E-59	Thbs1	24539
1383	p12487	1.83E-60	-1.208904279	-0.975051807	-1.442756751	2.48E-59	Fdx1	21154
1384	p08165	1.92E-60	-1.536787363	-1.304473642	-1.769101084	2.61E-59	Nfkbib	20661
1385	p13441	1.93E-60	0.893995332	1.018351454	0.769639211	2.62E-59	Fabp6	905
1386	p11100	1.95E-60	-1.517730642	-1.287833626	-1.747627657	2.64E-59	Cdh1	19487
1387	p09345	2.53E-60	1.273543421	1.439673995	1.107412848	3.43E-59	Esr1	3771
1388	p11242	2.90E-60	-0.681779294	-0.435189298	-0.928369289	3.93E-59	Slc7a5	13070
1389	p01008	3.08E-60	-1.604636053	-1.401214813	-1.808057293	4.16E-59	Pea15a	14827
1390	p16840	3.34E-60	-1.653617319	-1.43529948	-1.871935159	4.51E-59	Pacsin2	12294
1391	p16893	3.83E-60	1.287713439	1.458352648	1.117074229	5.17E-59	Selenoo	4706
1392	p08545	4.05E-60	1.430007767	1.628810534	1.231205	5.46E-59	Mcee	19808
1393	p16397	4.09E-60	-1.620616439	-1.380300213	-1.860932664	5.51E-59	Retreg1	9187
1394	p19613	4.22E-60	-1.35789329	-1.199959959	-1.51582662	5.69E-59	Pcgf5	10209
1395	p01333	4.34E-60	-0.596580512	-0.503839683	-0.68932134	5.84E-59	Tubb4b	37466
1396	p11165	4.65E-60	-1.244761965	-1.010947776	-1.478576153	6.26E-59	Cfdp1	23453
1397	p13825	4.73E-60	-0.473524917	-0.2729248	-0.674125035	6.35E-59	Cldn7	17502
1398	p02915	5.11E-60	0.464440574	0.547745316	0.381135833	6.86E-59	Ldoc1	217
1399	p04051	5.76E-60	-1.462642107	-1.222773626	-1.702510589	7.73E-59	Gnai3	18352
1400	p05540	5.91E-60	-1.309496856	-1.141715696	-1.477278015	7.93E-59	Cyp51	6874
1401	p12918	6.62E-60	1.787022211	2.019887729	1.554156693	8.87E-59	Uba5	15451
1402	p12799	8.54E-60	1.499693404	1.688268309	1.311118499	1.14E-58	Bckdhb	4828
1403	p10210	8.96E-60	0.828900221	0.949882075	0.707918367	1.20E-58	A730063M14Rik	1874
1404	p10060	9.68E-60	1.716435156	1.926663108	1.506207205	1.29E-58	Dcn	31175
1405	p07475	9.74E-60	-1.207003758	-1.069592836	-1.34441468	1.30E-58	Cxcl12	12960
1406	p07216	1.07E-59	-1.183880869	-1.048347991	-1.319413746	1.42E-58	Htra2	6739
1407	p06490	1.16E-59	-0.982109492	-0.8709278	-1.093291184	1.54E-58	Lat2	3450
1408	p02687	1.18E-59	-1.377780803	-1.135041149	-1.620520456	1.57E-58	Ppdpf	18509
1409	p08107	1.19E-59	-1.396996142	-1.236208861	-1.557783423	1.59E-58	Mia	9651
1410	p18385	1.40E-59	-1.551405665	-1.328808994	-1.774002336	1.87E-58	Enpp5	8714
1411	p00344	1.42E-59	1.027252188	1.173321058	0.881183318	1.89E-58	Igfbp5	14405
1412	p02465	1.45E-59	-1.914808132	-1.677065448	-2.152550816	1.93E-58	Oser1	27124
1413	p18847	1.49E-59	-0.950207774	-0.840251323	-1.060164224	1.97E-58	Nrep	2458
1414	p07732	1.52E-59	0.49127642	0.575858432	0.406694408	2.02E-58	Slco1a5	998
1415	p06296	1.54E-59	-1.632132821	-1.422887281	-1.841378362	2.04E-58	Wsb2	13688
1416	p15068	1.60E-59	-1.603007581	-1.381200169	-1.824814993	2.12E-58	Pak1ip1	16952
1417	p09710	1.60E-59	1.796345682	2.039169016	1.553522349	2.12E-58	Ank3	12180
1418	p02823	2.01E-59	-0.773854348	-0.607917681	-0.939791016	2.66E-58	Pgrmc1	32420
1419	p03541	2.40E-59	-1.555178131	-1.319352693	-1.791003568	3.17E-58	Selenot	20840
1420	p11939	3.15E-59	-1.173546732	-0.965666333	-1.381427131	4.17E-58	Esd	30076
1421	p11119	3.87E-59	1.683572595	1.940365552	1.426779638	5.11E-58	Zfhx3	13754
1422	p12730	4.56E-59	-1.560366519	-1.34985086	-1.770882178	6.02E-58	Rsl24d1	16145
1423	p14103	4.67E-59	-1.796919877	-1.566954546	-2.026885208	6.16E-58	Appbp2	15629
1424	p16838	5.33E-59	2.018443308	2.264772677	1.77211394	7.02E-58	Arfgap3	11683
1425	p08239	6.24E-59	1.497050993	1.688601047	1.305500939	8.23E-58	Upk1a	3107
1426	p04154	6.38E-59	-0.837839451	-0.742879985	-0.932798916	8.40E-58	Tifa	3593
1427	p01472	6.38E-59	-1.249274905	-1.108143642	-1.390406168	8.40E-58	Ier5l	11161
1428	p09847	6.61E-59	1.109735161	1.277777683	0.941692639	8.69E-58	Ndufs7	26445
1429	p03696	6.78E-59	-0.738720344	-0.602210732	-0.875229955	8.91E-58	Lmna	39219
1430	p11527	6.83E-59	1.604553006	1.848792683	1.360313329	8.97E-58	Ncoa4	20345
1431	p15055	6.84E-59	-1.430862143	-1.223503817	-1.638220468	8.98E-58	Eef1e1	13444
1432	p08772	6.88E-59	0.680794865	0.77173995	0.589849779	9.03E-58	Spcs2	32636
1433	p00227	7.12E-59	1.805614835	2.029520227	1.581709443	9.33E-58	Asnsd1	8408
1434	p07893	7.72E-59	0.388782531	0.434962986	0.342602076	1.01E-57	Rps5	49285
1435	p04928	8.56E-59	-0.782145422	-0.639608041	-0.924682804	1.12E-57	Atp6v0b	33064
1436	p14177	8.59E-59	0.789221256	0.905786408	0.672656105	1.12E-57	Nme1	31426
1437	p17178	9.22E-59	1.703230766	1.916827204	1.489634327	1.21E-57	Eef2kmt	6735
1438	p04892	1.01E-58	1.175800923	1.331554878	1.020046968	1.32E-57	Pik3r3	2898
1439	p14231	1.28E-58	1.299994595	1.474940861	1.125048328	1.67E-57	Gm11535	2639
1440	p15836	1.39E-58	1.505325342	1.696398735	1.31425195	1.81E-57	Srp54a	5218
1441	p02146	1.48E-58	1.680276333	1.892669069	1.467883596	1.93E-57	Chchd5	8025
1442	p05252	1.67E-58	-0.864995593	-0.762214618	-0.967776567	2.17E-57	Rap1gap	1296
1443	p01461	1.68E-58	1.403604059	1.585556849	1.221651268	2.19E-57	Kyat1	3760
1444	p00210	1.88E-58	-1.539167146	-1.365087783	-1.71324651	2.44E-57	Nabp1	11698
1445	p12804	2.23E-58	-1.316526825	-1.159974698	-1.473078952	2.89E-57	Tpbg	10497
1446	p09744	2.29E-58	-0.540179812	-0.453834786	-0.626524837	2.97E-57	Mif	37190
1447	p02480	2.34E-58	-1.289457647	-1.057047266	-1.521868028	3.03E-57	Ywhab	28358
1448	p11110	2.41E-58	-1.524291508	-1.302948859	-1.745634157	3.13E-57	Nip7	16204
1449	p04938	2.45E-58	-1.476571675	-1.245065442	-1.708077907	3.17E-57	Elovl1	17131
1450	p09977	2.93E-58	-1.158477665	-0.936157271	-1.380798059	3.79E-57	Rtcb	21365
1451	p18266	2.99E-58	-1.392549859	-1.156473343	-1.628626376	3.87E-57	Abhd16a	17086
1452	p15530	3.37E-58	-1.616539257	-1.393425521	-1.839652993	4.35E-57	Erbin	13508
1453	p03774	3.41E-58	1.269356539	1.438362585	1.100350494	4.40E-57	Ints3	3773
1454	p14228	3.53E-58	0.49832025	0.564759145	0.431881355	4.55E-57	Atp5g1	37444
1455	p11201	3.72E-58	-0.553857093	-0.453957695	-0.653756491	4.80E-57	Hsbp1	33669
1456	p13814	4.35E-58	-1.240638546	-1.096122085	-1.385155007	5.61E-57	Plscr3	10092
1457	p18849	4.55E-58	2.081934527	2.334475697	1.829393357	5.86E-57	Epb41l4aos	14543
1458	p01932	4.65E-58	1.445905018	1.634768351	1.257041684	5.99E-57	Dnajc24	5673
1459	p09827	4.99E-58	-1.531458404	-1.299636992	-1.763279817	6.42E-57	R3hdm4	18758
1460	p08446	5.32E-58	-1.542428161	-1.349657115	-1.735199206	6.84E-57	Tulp2	2395
1461	p04353	5.45E-58	-0.871073024	-0.772148142	-0.969997907	7.00E-57	Car8	4543
1462	p08583	6.18E-58	1.216764909	1.382756646	1.050773172	7.94E-57	Nr2f2	9902
1463	p11778	6.23E-58	-1.21175831	-1.074540769	-1.348975851	7.99E-57	Lats2	7182
1464	p17577	6.55E-58	-1.535623941	-1.341734614	-1.729513268	8.40E-57	Nfkbiz	17141
1465	p14022	7.81E-58	0.826606804	0.946779403	0.706434205	1.00E-56	Rab11fip4	1215
1466	p15267	8.59E-58	-0.188968751	0.035987865	-0.413925367	1.10E-56	Fbp1	2833
1467	p03892	9.19E-58	2.059954306	2.309036062	1.810872551	1.18E-56	Bola1	9924
1468	p18776	1.06E-57	-1.140567936	-1.008225962	-1.272909909	1.36E-56	Osbpl1a	7091
1469	p06580	1.09E-57	-1.349180309	-1.119503747	-1.578856871	1.39E-56	Tsc22d4	12624
1470	p07384	1.27E-57	-1.607333289	-1.367574861	-1.847091718	1.63E-56	Ppp4r2	19179
1471	p05411	1.29E-57	-1.031338342	-0.8052706	-1.257406084	1.65E-56	Slc25a33	10742
1472	p12450	1.33E-57	1.16998991	1.325329317	1.014650502	1.70E-56	Zbtb16	5180
1473	p12118	1.77E-57	1.596014203	1.79977728	1.392251126	2.26E-56	Sesn3	7877
1474	p01454	1.91E-57	-0.707626605	-0.563541195	-0.851712016	2.43E-56	Set	35001
1475	p13734	1.92E-57	0.591539078	0.685594511	0.497483646	2.44E-56	Tmem238l	1104
1476	p16707	1.94E-57	1.838052068	2.070956211	1.605147926	2.47E-56	Mpst	12288
1477	p18292	2.26E-57	-1.048548057	-0.928196341	-1.168899774	2.88E-56	H2-Q7	9617
1478	p15104	2.38E-57	1.530981728	1.728114253	1.333849202	3.02E-56	Mylip	12107
1479	p07989	2.78E-57	-1.328910327	-1.162429834	-1.49539082	3.53E-56	Cd3eap	8907
1480	p08827	2.83E-57	-1.278565304	-1.106630784	-1.450499825	3.59E-56	Rhog	12368
1481	p12507	3.12E-57	-1.35169993	-1.179044523	-1.524355337	3.96E-56	Idh3a	12599
1482	p05934	3.29E-57	-1.01724173	-0.899234609	-1.135248851	4.17E-56	Rasl11b	7961
1483	p08813	3.73E-57	1.953504392	2.19651653	1.710492254	4.72E-56	Folr1	4274
1484	p10171	3.90E-57	-0.84764656	-0.746557483	-0.948735638	4.94E-56	Msrb3	3497
1485	p05095	4.91E-57	1.115563809	1.274880433	0.956247184	6.21E-56	Ccdc28b	3430
1486	p13581	5.31E-57	-1.35005936	-1.188542216	-1.511576504	6.71E-56	Gm2a	15893
1487	p12936	5.69E-57	-1.044361989	-0.922970164	-1.165753815	7.19E-56	Ppm1m	7235
1488	p13485	6.11E-57	-1.379937433	-1.210412797	-1.549462069	7.70E-56	Mgat1	10117
1489	p10897	7.24E-57	-1.532941093	-1.304907774	-1.760974413	9.13E-56	Vps35	16518
1490	p13341	7.72E-57	-1.69527111	-1.457888127	-1.932654093	9.73E-56	Peli1	20603
1491	p15834	7.83E-57	-1.669743627	-1.47147313	-1.868014123	9.86E-56	Baz1a	21996
1492	p10706	8.76E-57	-1.473643603	-1.29940048	-1.647886726	1.10E-55	Ssbp4	13733
1493	p19365	8.97E-57	1.346689915	1.526386437	1.166993393	1.13E-55	Esrra	5519
1494	p06797	1.18E-56	1.661014748	1.906668742	1.415360754	1.48E-55	Asns	9665
1495	p16304	1.23E-56	0.744423294	0.855335849	0.633510738	1.54E-55	Ighm	4178
1496	p11186	1.34E-56	1.576983347	1.780695251	1.373271443	1.68E-55	Cmc2	5599
1497	p14041	1.39E-56	-1.523448498	-1.326791606	-1.72010539	1.74E-55	Myo1d	6826
1498	p10523	1.58E-56	-1.497527035	-1.3088627	-1.686191369	1.99E-55	Ppp2cb	10757
1499	p02728	1.81E-56	-1.394144831	-1.156792348	-1.631497313	2.27E-55	Plp2	23386
1500	p09542	2.07E-56	1.401402024	1.596758407	1.206045641	2.60E-55	Foxo3	8599
1501	p00357	2.09E-56	-1.636047357	-1.415337804	-1.85675691	2.61E-55	Tmbim1	23276
1502	p08150	2.57E-56	-1.44363977	-1.19138408	-1.695895461	3.21E-55	Zfp36	36863
1503	p05872	2.64E-56	-1.576172641	-1.379917969	-1.772427313	3.30E-55	Klf3	14034
1504	p11274	2.75E-56	1.930032572	2.167500168	1.692564975	3.43E-55	Chmp1a	17193
1505	p11932	2.85E-56	-1.47143828	-1.300934902	-1.641941659	3.56E-55	Lpar6	7475
1506	p05219	3.76E-56	-0.590181091	-0.487130494	-0.693231688	4.69E-55	Fuca1	28697
1507	p03838	4.41E-56	1.577733031	1.785214775	1.370251288	5.50E-55	Selenbp1	9629
1508	p12970	4.61E-56	-1.473184451	-1.243807424	-1.702561478	5.74E-55	Rassf1	22358
1509	p18207	4.74E-56	0.465476096	0.660418342	0.270533851	5.90E-55	Brd2	35179
1510	p12103	5.32E-56	0.755669585	0.87043383	0.64090534	6.61E-55	Trpc6	594
1511	p02199	6.43E-56	-1.201062936	-0.966197473	-1.435928399	7.99E-55	Cds2	9385
1512	p11927	6.90E-56	1.844137793	2.088036945	1.600238642	8.57E-55	Fndc3a	12765
1513	p09361	6.92E-56	-1.378659483	-1.140226368	-1.617092598	8.59E-55	Ginm1	21511
1514	p00593	7.02E-56	-1.424738543	-1.199749074	-1.649728012	8.70E-55	Nifk	14858
1515	p17629	7.31E-56	-1.743451336	-1.522929782	-1.963972889	9.06E-55	Nrip1	18555
1516	p15124	7.45E-56	1.19304129	1.355144156	1.030938424	9.23E-55	Id4	12415
1517	p08007	1.01E-55	-1.398283397	-1.163785086	-1.632781709	1.25E-54	Clptm1	17969
1518	p01045	1.13E-55	1.891922745	2.134586971	1.649258519	1.40E-54	Fh1	11589
1519	p08963	1.15E-55	-1.084819464	-0.959277057	-1.210361871	1.42E-54	Gde1	16051
1520	p07999	1.17E-55	1.274596747	1.444651628	1.104541866	1.44E-54	Trappc6a	23000
1521	p12489	1.45E-55	-0.720404691	-0.631317577	-0.809491805	1.79E-54	Zc3h12c	1632
1522	p03584	1.49E-55	-1.610506044	-1.404486202	-1.816525887	1.84E-54	Mfsd1	10697
1523	p03044	1.51E-55	-1.029188544	-0.910363636	-1.148013452	1.86E-54	Heph	3489
1524	p06917	1.90E-55	1.397590084	1.582369359	1.212810809	2.35E-54	Bpgm	7619
1525	p01592	2.25E-55	-1.448588787	-1.215884669	-1.681292905	2.77E-54	Ppp6c	15048
1526	p15833	2.52E-55	-1.480949521	-1.268254865	-1.693644176	3.10E-54	Cfl2	14623
1527	p02535	2.52E-55	1.610645657	1.819760333	1.40153098	3.10E-54	Slc35c2	6173
1528	p05475	2.62E-55	-1.38134405	-1.205352072	-1.557336027	3.21E-54	Ski	14934
1529	p01392	2.68E-55	1.341298072	1.520182143	1.162414001	3.29E-54	Notch1	8063
1530	p09148	2.92E-55	-1.771802533	-1.536405176	-2.007199889	3.58E-54	Tacc2	9888
1531	p02285	3.18E-55	1.484961252	1.680313465	1.28960904	3.90E-54	Acss1	4132
1532	p00657	3.33E-55	-1.44577623	-1.248224214	-1.643328247	4.08E-54	Eif2d	7043
1533	p16694	3.74E-55	-1.782891599	-1.548442513	-2.017340686	4.58E-54	Myh9	18913
1534	p16896	3.96E-55	-1.381913824	-1.201834365	-1.561993283	4.84E-54	Mapk12	3679
1535	p12624	4.26E-55	1.751509971	1.97822294	1.524797003	5.21E-54	2300009A05Rik	8111
1536	p05851	4.33E-55	1.962623729	2.213385415	1.711862044	5.29E-54	Sel1l3	7327
1537	p09446	4.79E-55	-1.527612679	-1.286723236	-1.768502122	5.85E-54	Tbpl1	12364
1538	p08947	4.82E-55	0.403640961	0.453351129	0.353930792	5.88E-54	Rps13	48700
1539	p11771	5.76E-55	-1.357114075	-1.179399226	-1.534828925	7.03E-54	Gjb2	2626
1540	p14417	7.18E-55	-1.453377621	-1.232291609	-1.674463632	8.75E-54	Arl4d	17736
1541	p02195	7.36E-55	-0.955591927	-0.840980494	-1.070203361	8.96E-54	Slc23a2	4020
1542	p07173	7.64E-55	0.548158349	0.640833213	0.455483484	9.31E-54	Atoh8	815
1543	p17806	7.92E-55	-1.394795984	-1.22833411	-1.561257858	9.64E-54	Qk	15233
1544	p13338	7.96E-55	-1.599711865	-1.392525237	-1.806898493	9.68E-54	Sertad2	17680
1545	p19726	8.55E-55	2.001445991	2.252943106	1.749948875	1.04E-53	Npm3	23749
1546	p13391	9.03E-55	1.784188072	2.021026012	1.547350132	1.10E-53	Erlec1	14816
1547	p12712	9.25E-55	-1.215885939	-1.073413399	-1.358358479	1.12E-53	Cgnl1	6168
1548	p10125	9.83E-55	-1.572972968	-1.352806254	-1.793139682	1.19E-53	Rab21	18454
1549	p14802	1.01E-54	0.074977654	0.303819659	-0.153864352	1.22E-53	Klf6	38402
1550	p03443	1.11E-54	1.814701011	2.055013128	1.574388894	1.35E-53	Dnajc19	20206
1551	p06478	1.12E-54	0.581818163	0.675819194	0.487817132	1.35E-53	Galnt17	707
1552	p08396	1.16E-54	1.552265177	1.758337062	1.346193293	1.40E-53	Atf5	10890
1553	p10537	1.91E-54	-0.516999561	-0.442338273	-0.591660849	2.31E-53	Saraf	35892
1554	p05147	1.94E-54	-1.521600966	-1.305263539	-1.737938392	2.34E-53	Stx12	14771
1555	p00332	2.11E-54	-1.047133095	-0.924336092	-1.169930098	2.55E-53	Fn1	6906
1556	p08932	2.35E-54	-1.430095477	-1.230953739	-1.629237216	2.83E-53	Rras2	11341
1557	p00786	2.51E-54	-0.822560612	-0.601720112	-1.043401112	3.03E-53	Ivns1abp	20868
1558	p04097	2.66E-54	1.094534954	1.248835787	0.94023412	3.20E-53	Dbt	4102
1559	p04221	3.11E-54	1.446021044	1.638446526	1.253595561	3.74E-53	Dnajb14	8253
1560	p19395	3.39E-54	0.598790021	0.696439078	0.501140963	4.08E-53	Chrm1	407
1561	p10252	3.69E-54	-0.400931068	-0.350014664	-0.451847471	4.43E-53	Atp5b	43245
1562	p05014	4.19E-54	1.903900664	2.150714813	1.657086514	5.04E-53	1110065P20Rik	14622
1563	p18291	4.30E-54	-0.774677626	-0.681903999	-0.867451253	5.16E-53	H2-Q6	6011
1564	p12243	4.30E-54	-1.546353228	-1.328896215	-1.763810242	5.17E-53	Glb1l2	5510
1565	p08934	4.73E-54	-0.95442488	-0.749798919	-1.159050842	5.68E-53	Psma1	29068
1566	p01301	4.98E-54	0.509349695	0.599892479	0.41880691	5.97E-53	Gad2	312
1567	p06439	5.02E-54	-1.200543315	-1.044202326	-1.356884303	6.01E-53	Scarb1	4846
1568	p19288	5.59E-54	-0.929799034	-0.818738288	-1.040859781	6.70E-53	Cst6	1432
1569	p10585	6.69E-54	-0.83031033	-0.65370943	-1.006911231	8.01E-53	Slc25a4	34726
1570	p00050	6.84E-54	-1.671876437	-1.455399838	-1.888353035	8.18E-53	Sbspon	12326
1571	p04453	7.79E-54	1.960145487	2.20686507	1.713425904	9.31E-53	Smim27	14100
1572	p01873	8.16E-54	0.519844761	0.608845121	0.430844402	9.74E-53	Tspan18	1143
1573	p12579	9.82E-54	-1.491874658	-1.274018548	-1.709730767	1.17E-52	Nptn	23616
1574	p00592	1.07E-53	-1.307850731	-1.064940467	-1.550760996	1.28E-52	Tsn	19237
1575	p06631	1.14E-53	0.415097122	0.49174026	0.338453983	1.36E-52	Elfn1	249
1576	p16296	1.18E-53	1.769080466	2.013887718	1.524273213	1.41E-52	Crip1	31030
1577	p16419	1.23E-53	-1.444234607	-1.224084254	-1.66438496	1.46E-52	Cpq	14218
1578	p00147	2.22E-53	-0.697240696	-0.610741026	-0.783740365	2.64E-52	Aff3	1277
1579	p01880	2.52E-53	-1.384572279	-1.183742316	-1.585402242	3.00E-52	Hsd17b12	14747
1580	p13920	2.52E-53	1.094497055	1.246529636	0.942464473	3.00E-52	Sgsm2	3011
1581	p08608	3.01E-53	1.778801892	2.012335166	1.545268619	3.57E-52	Isg20	9960
1582	p17884	3.50E-53	-0.860296667	-0.756427165	-0.964166169	4.15E-52	Zfp52	3321
1583	p19216	3.60E-53	-1.344630422	-1.166647987	-1.522612858	4.27E-52	Lrp5	6280
1584	p02352	3.89E-53	-1.424357192	-1.192848173	-1.655866211	4.61E-52	Mapre1	32183
1585	p12695	3.96E-53	-1.484202648	-1.247810796	-1.7205945	4.70E-52	Gtf2a2	20366
1586	p03973	4.06E-53	-1.58061963	-1.367806854	-1.793432406	4.80E-52	Nras	18365
1587	p18585	4.16E-53	-1.108035087	-0.972180501	-1.243889673	4.92E-52	Rab12	7956
1588	p19326	4.69E-53	0.725210578	0.837636714	0.612784442	5.55E-52	Gm42067	1225
1589	p03281	4.79E-53	-0.67801916	-0.592051036	-0.763987283	5.66E-52	Adgrg2	2815
1590	p14752	4.86E-53	1.533436882	1.740476292	1.326397473	5.74E-52	Cenpx	23450
1591	p13716	5.05E-53	-1.231867748	-0.992995605	-1.470739891	5.96E-52	Tvp23b	16954
1592	p00152	5.57E-53	-1.268196011	-1.031432946	-1.504959075	6.57E-52	Pdcl3	23526
1593	p03886	6.15E-53	1.283597256	1.458895385	1.108299127	7.25E-52	Vps45	4325
1594	p05006	6.25E-53	-1.639314819	-1.427335464	-1.851294174	7.37E-52	Rragc	16525
1595	p03345	6.59E-53	1.63356683	1.864754782	1.402378879	7.76E-52	Mrps28	18579
1596	p14109	7.69E-53	0.639200495	0.74119108	0.53720991	9.05E-52	Tbx2	3627
1597	p12084	7.89E-53	-0.745276895	-0.649669331	-0.840884458	9.28E-52	Casp12	3762
1598	p05313	1.04E-52				1.22E-51	Gm13074	543
1599	p18578	1.05E-52	1.224657851	1.406901599	1.042414103	1.23E-51	Ralbp1	29756
1600	p04301	1.09E-52	-1.634436679	-1.402154393	-1.866718965	1.28E-51	Fubp1	20945
1601	p12662	1.13E-52	-1.208788836	-0.969181037	-1.448396634	1.32E-51	Oaz2	23340
1602	p13193	1.18E-52	1.181963619	1.343770641	1.020156597	1.38E-51	Gm9856	2860
1603	p19467	1.28E-52	0.422736553	0.500752301	0.344720805	1.50E-51	Ms4a1	377
1604	p13136	1.39E-52	1.029158859	1.176070871	0.882246848	1.63E-51	Gorasp1	2768
1605	p08465	1.40E-52	1.059668002	1.212719437	0.906616567	1.63E-51	Sphk2	3780
1606	p01716	1.42E-52	-0.959382195	-0.843981535	-1.074782856	1.66E-51	Map3k20	5780
1607	p15348	1.73E-52	1.892592975	2.144204831	1.640981119	2.02E-51	Mrpl36	15216
1608	p17557	2.37E-52	-0.911820893	-0.800232963	-1.023408824	2.77E-51	Phldb2	5481
1609	p16095	3.73E-52	1.485348902	1.684613409	1.286084395	4.36E-51	Gstz1	6155
1610	p13837	4.24E-52	-0.828040178	-0.725903901	-0.930176455	4.95E-51	Slc16a11	4452
1611	p02665	4.95E-52	1.757599155	1.988273924	1.526924386	5.77E-51	Osbpl2	7088
1612	p15378	5.01E-52	-1.389977768	-1.153182849	-1.626772687	5.83E-51	Ell2	17045
1613	p13344	6.23E-52	0.546899942	0.633299082	0.460500802	7.25E-51	Mdh1	30651
1614	p19008	6.25E-52	-1.324395293	-1.134443181	-1.514347406	7.28E-51	Cdo1	10286
1615	p05048	6.40E-52	1.603235976	1.81660905	1.389862902	7.45E-51	Ncdn	6200
1616	p18058	7.10E-52	1.351367753	1.538295532	1.164439975	8.25E-51	Uqcc2	25408
1617	p14223	9.80E-52	-0.676593188	-0.592063538	-0.761122838	1.14E-50	B4galnt2	652
1618	p04255	1.08E-51	-1.3277506	-1.100867732	-1.554633469	1.26E-50	Hs2st1	10802
1619	p09292	1.09E-51	-1.332056568	-1.173268252	-1.490844885	1.27E-50	H19	855
1620	p06040	1.14E-51	-1.39355684	-1.21214463	-1.57496905	1.32E-50	11-Sep	10610
1621	p06872	1.32E-51	-0.452365155	-0.383626318	-0.521103992	1.53E-50	Atp6v1f	36833
1622	p06378	1.39E-51	-1.400633665	-1.163058389	-1.638208942	1.61E-50	Anapc5	23290
1623	p11572	1.53E-51	-1.256857493	-1.099704605	-1.414010381	1.77E-50	Fam213a	9436
1624	p12087	1.58E-51	-1.231450646	-0.996528819	-1.466372473	1.82E-50	Dcun1d5	24588
1625	p17349	1.68E-51	1.663707476	1.885609731	1.44180522	1.95E-50	1300002E11Rik	7431
1626	p04717	1.85E-51	-0.987397919	-0.867836261	-1.106959577	2.13E-50	Hacd4	6532
1627	p05801	1.86E-51	-1.130417729	-0.901578418	-1.35925704	2.14E-50	Wdr1	23473
1628	p02959	2.24E-51	-1.015059004	-0.82285583	-1.207262179	2.59E-50	Bcap31	30006
1629	p04403	2.37E-51	-1.070186478	-0.919880961	-1.220491994	2.73E-50	Ggh	13226
1630	p01189	2.88E-51	1.080571935	1.236780933	0.924362938	3.32E-50	A130010J15Rik	6020
1631	p15938	3.33E-51	-1.1464428	-1.003537386	-1.289348215	3.84E-50	Prkch	6068
1632	p14591	3.36E-51	1.751833468	1.98211321	1.521553725	3.86E-50	Nat9	7699
1633	p09319	3.44E-51	-1.241311149	-0.999315263	-1.483307035	3.95E-50	Cttn	18451
1634	p09267	3.79E-51	1.593106034	1.807774654	1.378437413	4.36E-50	Gatd1	7070
1635	p07180	3.85E-51	0.482428149	0.547890806	0.416965493	4.42E-50	Vamp8	32702
1636	p19500	3.85E-51	0.691921457	0.801240366	0.582602548	4.42E-50	Cep78	1174
1637	p05461	4.04E-51	-0.816067682	-0.714716959	-0.917418404	4.63E-50	Megf6	846
1638	p03422	4.04E-51	-1.716472049	-1.487536972	-1.945407126	4.63E-50	Skil	19377
1639	p15455	4.14E-51	0.574073156	0.668320525	0.479825787	4.74E-50	Pde8b	731
1640	p04128	4.54E-51	-1.555409283	-1.349504012	-1.761314555	5.20E-50	Fnbp1l	9762
1641	p05026	4.82E-51	-1.148236643	-1.010568841	-1.285904445	5.52E-50	Zc3h12a	7972
1642	p16746	5.01E-51	-1.08686821	-0.953192191	-1.220544229	5.73E-50	Tmem184b	5512
1643	p17993	5.47E-51	-0.878982355	-0.680612713	-1.077351997	6.25E-50	Ube2i	30616
1644	p09030	6.05E-51	-1.339161085	-1.170894173	-1.507427997	6.91E-50	Spns1	6494
1645	p13698	7.41E-51	-1.376281408	-1.207408515	-1.545154301	8.46E-50	Ttc19	13102
1646	p09970	8.18E-51	-1.249354788	-1.080242252	-1.418467324	9.34E-50	Tmem263	5677
1647	p15969	8.25E-51	-1.239010097	-1.00049068	-1.477529514	9.40E-50	Max	21122
1648	p04510	9.04E-51	-1.144962246	-1.005220807	-1.284703684	1.03E-49	Rusc2	4531
1649	p12651	9.42E-51	-1.229557801	-1.057125176	-1.401990426	1.07E-49	Pdcd7	7805
1650	p14801	1.24E-50	0.688560209	0.797178593	0.579941825	1.42E-49	1700016G22Rik	2379
1651	p12984	1.42E-50	-0.928409511	-0.813494219	-1.043324802	1.61E-49	Sema3f	3145
1652	p03278	2.25E-50	-1.146180634	-1.000804683	-1.291556586	2.56E-49	Sh3kbp1	6494
1653	p04781	2.48E-50	-1.451761805	-1.25208309	-1.651440521	2.81E-49	Leprot	15792
1654	p10988	2.55E-50	-0.689535739	-0.602078379	-0.776993099	2.90E-49	Adgrg3	859
1655	p15975	2.56E-50	-1.244573933	-1.002993314	-1.486154553	2.91E-49	Eif2s1	20544
1656	p15090	3.03E-50	1.45407211	1.653195811	1.254948409	3.44E-49	Mcur1	7407
1657	p19499	3.22E-50	1.573920018	1.785770319	1.362069717	3.65E-49	Psat1	10112
1658	p05262	4.14E-50	0.621777461	0.717143385	0.526411537	4.69E-49	Ddost	30702
1659	p18144	4.20E-50	-0.763469577	-0.664823872	-0.862115282	4.76E-49	Hsf2bp	2017
1660	p08283	4.38E-50	0.438781615	0.518810958	0.358752272	4.95E-49	Scgb1b20	777
1661	p10178	4.47E-50	-1.49183962	-1.260814343	-1.722864897	5.06E-49	Gns	13468
1662	p04229	4.62E-50	1.681069385	1.907597526	1.454541244	5.22E-49	Adh1	11954
1663	p19770	4.67E-50	-0.778368835	-0.680740178	-0.875997492	5.27E-49	Cfap43	3086
1664	p15362	4.74E-50	-0.964279203	-0.755720737	-1.172837669	5.35E-49	Pdcd6	27370
1665	p04344	4.86E-50	1.143760011	1.308818951	0.97870107	5.48E-49	Gm11808	33017
1666	p18442	5.17E-50	-1.24750826	-1.046526263	-1.448490256	5.82E-49	Tbcc	10293
1667	p16301	5.86E-50	0.476115633	0.560364622	0.391866643	6.60E-49	Ighg2b	1137
1668	p08251	6.97E-50	0.980299624	1.12439435	0.836204898	7.85E-49	Sbsn	4394
1669	p03109	7.09E-50	0.487614396	0.556630927	0.418597865	7.98E-49	Cox7b	37371
1670	p16455	7.40E-50	1.072971363	1.228339572	0.917603153	8.32E-49	Grhl2	3738
1671	p15226	8.77E-50	1.940272298	2.191487339	1.689057258	9.86E-49	Idnk	12738
1672	p12885	9.31E-50	0.614214289	0.713895925	0.514532652	1.05E-48	Esyt3	1487
1673	p09613	1.14E-49	-1.297400797	-1.073884767	-1.520916826	1.28E-48	Smpdl3a	12374
1674	p11995	1.18E-49	0.926235917	1.061457819	0.791014015	1.32E-48	Klf12	907
1675	p11157	1.30E-49	-0.80883474	-0.706522763	-0.911146717	1.45E-48	Mlkl	1395
1676	p05672	1.58E-49	-0.701703359	-0.612652219	-0.7907545	1.77E-48	Otof	493
1677	p01769	1.59E-49	-1.406613578	-1.169676052	-1.643551104	1.78E-48	Ube2e3	22389
1678	p15804	1.65E-49	1.309309368	1.491783154	1.126835583	1.85E-48	Dnajb9	33973
1679	p17818	1.66E-49	1.856757179	2.112150816	1.601363542	1.85E-48	Mrpl18	15383
1680	p19536	1.66E-49	-1.542696473	-1.317999698	-1.767393248	1.86E-48	Tjp2	11668
1681	p19562	1.68E-49	-1.238878109	-1.053427442	-1.424328776	1.88E-48	Rcl1	8839
1682	p14471	1.70E-49	0.623027733	0.723943295	0.522112171	1.90E-48	Arhgap27os2	1375
1683	p09780	1.87E-49	-1.454602955	-1.255355371	-1.653850539	2.09E-48	Pfkl	11668
1684	p18202	1.94E-49	1.328690483	1.517042809	1.140338158	2.17E-48	Slc39a7	19712
1685	p13256	2.06E-49	-1.135465788	-0.980444054	-1.290487521	2.29E-48	Nipsnap1	5217
1686	p09049	2.06E-49	1.598039342	1.811142813	1.384935871	2.30E-48	Mapk3	21176
1687	p07607	2.09E-49				2.33E-48	Platr31	99
1688	p19031	2.17E-49	1.598044808	1.819013046	1.377076571	2.42E-48	Gramd3	5444
1689	p14657	2.21E-49	0.917431282	1.06085436	0.774008204	2.46E-48	Mxra7	7080
1690	p03178	2.64E-49	-1.853896935	-1.612239446	-2.095554425	2.93E-48	Bex4	5696
1691	p07191	2.96E-49	-1.118400703	-0.872700639	-1.364100766	3.29E-48	Kcmf1	20200
1692	p06394	3.04E-49	0.773626922	0.894683973	0.652569871	3.38E-48	Gm15860	1513
1693	p18797	3.07E-49	-0.714641064	-0.621733567	-0.807548562	3.41E-48	B4galt6	3842
1694	p03351	3.34E-49	0.826703582	1.082635965	0.5707712	3.70E-48	Fabp5	15078
1695	p06105	3.37E-49	-0.868828885	-0.760985609	-0.976672161	3.73E-48	Spp1	3289
1696	p18229	3.45E-49	1.729721861	1.978630799	1.480812922	3.82E-48	Rnf5	13147
1697	p17348	3.85E-49	0.802136937	0.925951757	0.678322118	4.26E-48	Ehhadh	1329
1698	p07207	4.49E-49	-1.460692516	-1.233843747	-1.687541285	4.97E-48	Pole4	25305
1699	p15950	4.72E-49	1.704774592	1.937136914	1.47241227	5.21E-48	Sgpp1	9907
1700	p13144	4.91E-49	1.248793371	1.426499789	1.071086952	5.42E-48	Slc25a38	5341
1701	p07467	5.17E-49	1.596909268	1.823164657	1.370653878	5.70E-48	Washc2	9266
1702	p13551	5.32E-49	0.767580056	0.887726602	0.64743351	5.87E-48	Shroom1	1053
1703	p06274	5.60E-49	-1.299653231	-1.072879125	-1.526427336	6.18E-48	Pxn	18365
1704	p03210	5.95E-49	-1.220345933	-1.054997858	-1.385694008	6.55E-48	Tsc22d3	18360
1705	p07274	6.21E-49	0.968008222	1.11243101	0.823585435	6.84E-48	2310040G24Rik	1653
1706	p03890	6.53E-49	-1.281817729	-1.047443049	-1.51619241	7.18E-48	Sf3b4	20751
1707	p07205	7.69E-49	-0.681971877	-0.594294893	-0.769648861	8.46E-48	Eva1a	5660
1708	p00731	7.93E-49	-0.78658396	-0.687489421	-0.885678499	8.72E-48	Nav1	5561
1709	p04077	8.56E-49	-0.624629573	-0.537944857	-0.711314288	9.41E-48	Fam102b	7883
1710	p16262	9.14E-49	1.763258568	2.001920973	1.524596163	1.00E-47	Apopt1	11887
1711	p02117	1.03E-48	1.434717232	1.634563852	1.234870612	1.13E-47	Stard7	6534
1712	p13006	1.16E-48	1.262925953	1.444876162	1.080975744	1.27E-47	Amt	3301
1713	p01463	1.20E-48	-1.247576321	-1.082294267	-1.412858375	1.31E-47	Lrrc8a	10787
1714	p02432	1.26E-48	-1.005957645	-0.880389517	-1.131525772	1.38E-47	Tgm2	18390
1715	p10212	1.49E-48	0.952559359	1.103066688	0.802052031	1.63E-47	Os9	23452
1716	p18140	1.63E-48	0.79846011	0.921879519	0.6750407	1.79E-47	Cbs	6704
1717	p06416	1.82E-48	1.697306674	1.926899668	1.46771368	2.00E-47	Ogfod2	7407
1718	p06273	2.11E-48	0.861166851	0.995634794	0.726698909	2.30E-47	Sirt4	2342
1719	p09711	2.46E-48	-1.526728699	-1.318626069	-1.73483133	2.69E-47	Ccdc6	8463
1720	p05933	2.95E-48	-1.093745667	-0.935328027	-1.252163308	3.22E-47	Usp46	3741
1721	p00727	3.53E-48	-1.091713028	-0.860709019	-1.322717037	3.85E-47	Timm17a	22886
1722	p05798	4.42E-48	-1.282544553	-1.049188978	-1.515900129	4.81E-47	Tmem128	16205
1723	p11233	4.70E-48	1.037070469	1.192268941	0.881871997	5.12E-47	Fbxo31	4102
1724	p19798	4.78E-48	0.775006067	0.8955987	0.654413434	5.21E-47	Nrap	628
1725	p17394	5.11E-48	0.416435378	0.493995288	0.338875468	5.56E-47	4632428C04Rik	314
1726	p15647	5.49E-48	-1.341703706	-1.146442575	-1.536964837	5.97E-47	Ubxn2a	8539
1727	p03261	5.83E-48	-0.790557558	-0.689491985	-0.89162313	6.34E-47	Kctd12b	1340
1728	p09054	6.15E-48	-0.446357922	-0.379455895	-0.513259948	6.68E-47	Aldoa	42292
1729	p00704	6.42E-48	1.051358922	1.301162931	0.801554912	6.98E-47	Btg2	36856
1730	p12097	6.52E-48	1.60251334	1.837739496	1.367287183	7.07E-47	Tmem123	21088
1731	p11667	7.40E-48	-0.926615208	-0.761541819	-1.091688598	8.03E-47	Hnrnpc	34836
1732	p18021	7.54E-48	1.324703667	1.521163127	1.128244207	8.17E-47	Mcrip2	5030
1733	p06107	7.73E-48	-1.711038698	-1.484568358	-1.937509039	8.38E-47	BC005561	15680
1734	p18233	8.70E-48	0.570190774	0.665178213	0.475203336	9.42E-47	Prrt1	1699
1735	p17706	1.02E-47	-1.321903102	-1.133616079	-1.510190125	1.10E-46	Rcan1	14052
1736	p19655	1.02E-47	0.62034679	0.708238848	0.532454732	1.10E-46	Tm9sf3	29195
1737	p06491	1.09E-47	-0.663808404	-0.468427477	-0.859189331	1.18E-46	Eif4h	29166
1738	p02386	1.44E-47	1.674244959	1.904504644	1.443985273	1.56E-46	BC029722	8447
1739	p06486	1.57E-47	1.782036359	2.023870669	1.54020205	1.70E-46	Gtf2i	12437
1740	p05520	1.73E-47	0.813590026	0.941149352	0.686030701	1.87E-46	AW011738	1128
1741	p03195	1.85E-47	1.105486905	1.270070671	0.940903139	2.00E-46	Fam199x	2763
1742	p01552	1.94E-47	0.517727545	0.610247428	0.425207663	2.09E-46	Phf19	584
1743	p10223	2.15E-47	1.414462256	1.616256955	1.212667557	2.32E-46	Mars	6630
1744	p12527	2.19E-47	1.447153221	1.661178319	1.233128123	2.36E-46	Rcn2	28295
1745	p01199	2.25E-47	-0.798389506	-0.697182936	-0.899596077	2.42E-46	Cd34	9515
1746	p04122	2.36E-47	-1.372481246	-1.181271664	-1.563690829	2.54E-46	Arhgap29	5319
1747	p10644	2.73E-47	0.513012324	0.604005793	0.422018856	2.94E-46	BC030870	466
1748	p08092	2.74E-47	-0.969202177	-0.840951213	-1.097453141	2.94E-46	B9d2	4926
1749	p18533	2.82E-47	-1.207806118	-1.046667985	-1.368944251	3.03E-46	Catsperd	5721
1750	p10770	3.40E-47	-1.035603984	-0.775063179	-1.296144789	3.65E-46	Klf2	21306
1751	p15796	3.85E-47	0.717862081	0.834598277	0.601125884	4.13E-46	Lsmem1	3586
1752	p01505	4.01E-47	0.466637792	0.533968941	0.399306644	4.30E-46	Swi5	37077
1753	p00026	4.44E-47	-0.998146992	-0.870648146	-1.125645837	4.76E-46	Sgk3	4274
1754	p00509	4.63E-47	-1.23024729	-1.00527678	-1.455217801	4.95E-46	Ube2f	17921
1755	p10875	4.71E-47	1.454986791	1.661824585	1.248148997	5.03E-46	Gcdh	6189
1756	p01522	4.88E-47	-1.367140435	-1.139649478	-1.594631392	5.22E-46	Cdk9	17151
1757	p08460	5.09E-47	-1.087124468	-0.849020418	-1.325228519	5.44E-46	Fut2	4189
1758	p05076	5.91E-47	-1.251526294	-1.079617401	-1.423435187	6.32E-46	C77080	6212
1759	p15562	6.42E-47	-1.508184381	-1.282475618	-1.733893143	6.85E-46	Gpbp1	17931
1760	p07876	6.56E-47	0.420308987	0.499132957	0.341485017	7.00E-46	Aurkc	189
1761	p03816	8.14E-47	-0.654530929	-0.571626442	-0.737435415	8.68E-46	Tchh	2284
1762	p15350	8.63E-47	1.639379303	1.859983604	1.418775002	9.20E-46	Clptm1l	18312
1763	p17053	9.29E-47	-0.75337494	-0.657877159	-0.848872721	9.90E-46	Grasp	7212
1764	p11569	1.02E-46	-0.934229863	-0.744113606	-1.124346121	1.08E-45	Ghitm	25812
1765	p18333	1.04E-46	-0.755397599	-0.653686602	-0.857108595	1.10E-45	BC023719	2980
1766	p07615	1.06E-46	-0.790650479	-0.686566124	-0.894734834	1.13E-45	Tspan9	6786
1767	p19692	1.08E-46	1.058770392	1.217090574	0.900450211	1.15E-45	Cutc	2681
1768	p12558	1.20E-46	-0.581108876	-0.500519198	-0.661698554	1.28E-45	Lman1l	506
1769	p00828	1.21E-46	-1.465038603	-1.234628805	-1.6954484	1.29E-45	Tor1aip1	18872
1770	p10747	1.28E-46	-1.289102979	-1.105965924	-1.472240034	1.36E-45	Slc27a1	7596
1771	p10339	1.31E-46	-0.775461813	-0.671885241	-0.879038384	1.39E-45	Ctxn1	2891
1772	p08141	1.37E-46	-0.70586598	-0.609970465	-0.801761495	1.45E-45	Eid2	2310
1773	p06368	1.60E-46	-1.049382377	-0.821239601	-1.277525153	1.69E-45	Vps29	24032
1774	p07117	1.92E-46	1.687546914	1.924175844	1.450917984	2.03E-45	Vopp1	8720
1775	p09946	2.00E-46	1.425978095	1.63207344	1.219882751	2.12E-45	1190007I07Rik	6908
1776	p09415	2.20E-46	-0.871626441	-0.658267676	-1.084985205	2.32E-45	Perp	23182
1777	p08549	2.20E-46	0.59715182	0.697120183	0.497183457	2.33E-45	1810049I09Rik	514
1778	p02400	2.62E-46	-0.611606355	-0.513564931	-0.709647779	2.76E-45	Rbm39	45516
1779	p12389	2.81E-46	0.733319873	0.851329144	0.615310603	2.96E-45	C030014I23Rik	1444
1780	p10680	2.91E-46	0.606455278	0.708889597	0.504020958	3.07E-45	Hapln4	636
1781	p00619	3.01E-46	-1.387648008	-1.168842825	-1.606453192	3.17E-45	Slc35f5	12503
1782	p14741	3.15E-46	-1.347236753	-1.111068963	-1.583404543	3.32E-45	Alyref	27198
1783	p18730	3.77E-46	-1.029126119	-0.880235493	-1.178016745	3.97E-45	Bambi	14020
1784	p15423	4.14E-46	0.369521009	0.419374288	0.31966773	4.36E-45	Rps23	49439
1785	p15854	5.68E-46	1.013053972	1.163181804	0.86292614	5.98E-45	Ttc6	1966
1786	p01520	5.95E-46	0.587609597	0.686851907	0.488367287	6.25E-45	Eng	4536
1787	p00655	5.99E-46	-1.440811604	-1.218143185	-1.663480022	6.29E-45	Mapkapk2	17938
1788	p10139	6.02E-46	-1.123109638	-0.935775238	-1.310444037	6.32E-45	Rab3ip	8029
1789	p04998	6.22E-46	-1.545424181	-1.338911706	-1.751936657	6.53E-45	Macf1	12251
1790	p00183	6.32E-46	-0.912022415	-0.79429431	-1.02975052	6.63E-45	Nck2	2627
1791	p14436	6.39E-46	0.585178743	0.683202096	0.487155389	6.70E-45	Asb16	801
1792	p16283	6.45E-46	-1.237408047	-1.075927268	-1.398888826	6.75E-45	Cdca4	9917
1793	p00805	6.51E-46	-0.637945662	-0.554101202	-0.721790122	6.82E-45	Npl	3169
1794	p04041	7.12E-46	-1.30575655	-1.131002752	-1.480510347	7.46E-45	Gstm5	17319
1795	p09952	8.10E-46	-1.516966945	-1.285775635	-1.748158255	8.47E-45	Txnrd1	25633
1796	p19429	8.45E-46	-0.400951676	-0.346853876	-0.455049476	8.83E-45	Fth1	49613
1797	p15519	9.10E-46	1.576247366	1.819047301	1.33344743	9.51E-45	Mrps36	17094
1798	p12370	9.18E-46	-0.673512819	-0.586275232	-0.760750407	9.59E-45	Mcam	2194
1799	p05222	9.68E-46	-0.811865275	-0.568716822	-1.055013729	1.01E-44	Lypla2	11184
1800	p00235	1.05E-45	-1.176003578	-0.985111956	-1.366895201	1.10E-44	Sf3b1	37601
1801	p19168	1.19E-45	-0.415044769	-0.3494679	-0.480621637	1.24E-44	Atp5a1	40471
1802	p03418	1.24E-45	-0.475036067	-0.401870872	-0.548201262	1.29E-44	Sec62	40274
1803	p00239	1.34E-45	-1.334670506	-1.102804468	-1.566536543	1.40E-44	Mob4	16957
1804	p07308	1.47E-45	1.092818741	1.245174996	0.940462486	1.53E-44	Rpn1	21384
1805	p18852	1.49E-45	1.482808201	1.707810652	1.25780575	1.55E-44	Srp19	19949
1806	p05051	1.52E-45	-0.858501225	-0.664706633	-1.052295817	1.59E-44	Sfpq	33836
1807	p17633	1.59E-45	-1.475920365	-1.280132328	-1.671708401	1.65E-44	Cxadr	12879
1808	p07949	1.60E-45	-1.221219513	-1.005060255	-1.437378772	1.66E-44	Ppp5c	12868
1809	p01654	1.60E-45	-1.239475423	-1.006381803	-1.472569044	1.66E-44	Dpp4	5261
1810	p10148	1.62E-45	-1.414778551	-1.204256246	-1.625300856	1.68E-44	Cpsf6	12025
1811	p13151	1.71E-45	0.335030388	0.380667644	0.289393133	1.77E-44	Rpl14	49053
1812	p17584	1.79E-45	-1.134980529	-0.979415229	-1.290545828	1.85E-44	Trmt10c	8482
1813	p06473	1.83E-45	1.416065483	1.639936306	1.19219466	1.90E-44	Tmem248	15960
1814	p01094	1.87E-45	-1.399650053	-1.164347682	-1.634952425	1.94E-44	Cnih4	19587
1815	p08789	1.90E-45	0.701639806	0.821282804	0.581996809	1.96E-44	Coa4	1462
1816	p14466	1.94E-45	-0.572818302	-0.493318036	-0.652318567	2.01E-44	Fmnl1	3263
1817	p02126	2.01E-45	1.56779378	1.798832452	1.336755108	2.08E-44	Mal	5251
1818	p00608	2.02E-45	-0.762869665	-0.610004852	-0.915734477	2.08E-44	Dbi	37395
1819	p05345	2.16E-45	0.696704996	0.813073833	0.580336159	2.23E-44	Dhrs3	10091
1820	p14124	2.18E-45	0.997527026	1.153452941	0.84160111	2.25E-44	Gdpd1	3501
1821	p04851	2.19E-45	1.213481027	1.39726011	1.029701943	2.26E-44	Ttc39a	3005
1822	p09242	2.43E-45	-0.806890477	-0.698339216	-0.915441738	2.51E-44	Pgghg	3693
1823	p16705	2.61E-45	0.381787993	0.455533367	0.308042619	2.69E-44	Tex33	218
1824	p16714	2.86E-45	1.693373036	1.932838529	1.453907542	2.94E-44	AL590144.2	6698
1825	p03157	2.86E-45	0.369564328	0.422299808	0.316828848	2.94E-44	Rpl36a	48008
1826	p15163	3.24E-45	-1.250505751	-1.032471463	-1.468540039	3.33E-44	Nfil3	20897
1827	p18246	3.32E-45	1.48195133	1.695211985	1.268690675	3.41E-44	Ehmt2	9005
1828	p02821	3.42E-45	-0.675786545	-0.587147878	-0.764425212	3.51E-44	Lonrf3	1980
1829	p03552	3.53E-45	-1.373481536	-1.14461584	-1.602347231	3.62E-44	Mbnl1	21033
1830	p11393	3.74E-45	-0.307600422	-0.264464285	-0.350736559	3.84E-44	Rpl15	48640
1831	p14806	3.79E-45	-0.740437613	-0.64211203	-0.838763196	3.89E-44	Pfkp	10926
1832	p00505	3.86E-45	0.427896908	0.508492517	0.347301299	3.95E-44	Rab17	898
1833	p10561	3.90E-45	1.482188343	1.69484427	1.269532417	3.99E-44	Mtus1	6122
1834	p11283	4.27E-45	0.974843082	1.118494928	0.831191236	4.37E-44	Tcf25	27948
1835	p14654	5.43E-45	-0.727592329	-0.631028345	-0.824156313	5.55E-44	St6galnac2	5467
1836	p12737	5.59E-45	1.055276016	1.212365319	0.898186713	5.72E-44	Gnb5	3196
1837	p15927	5.64E-45	-1.064272944	-0.822194528	-1.306351361	5.76E-44	Ppm1a	20685
1838	p02499	5.95E-45	1.706912771	1.95906501	1.454760532	6.07E-44	Sys1	19234
1839	p17419	6.93E-45	1.662296024	1.894908554	1.429683494	7.08E-44	0610012G03Rik	17792
1840	p13917	7.01E-45	-1.063261871	-0.849363461	-1.277160282	7.15E-44	Pafah1b1	28503
1841	p09305	7.13E-45	0.829698869	0.961254606	0.698143133	7.27E-44	Phlda2	4851
1842	p18697	7.48E-45	1.538632088	1.762170381	1.315093795	7.62E-44	Mcfd2	16715
1843	p07388	9.03E-45	-0.443300349	-0.371188347	-0.515412351	9.20E-44	Chl1	1289
1844	p09536	9.43E-45	-1.146638952	-0.91458635	-1.378691554	9.61E-44	Cd164	24074
1845	p01571	9.68E-45	-1.080201674	-0.888601049	-1.271802299	9.85E-44	Pdcl	6622
1846	p08981	1.09E-44	1.840142	2.096477187	1.583806813	1.11E-43	Tmem159	20024
1847	p10204	1.12E-44	0.984071455	1.135200319	0.832942591	1.14E-43	Eef1akmt3	1718
1848	p06796	1.13E-44	-1.172279156	-1.019440713	-1.325117599	1.15E-43	Tac1	2319
1849	p15470	1.14E-44	-1.097579125	-0.953005872	-1.242152378	1.15E-43	Hmgcr	5321
1850	p03582	1.18E-44	-1.081242999	-0.920546891	-1.241939106	1.20E-43	Lxn	8772
1851	p17217	1.24E-44	-1.351658983	-1.113066559	-1.590251408	1.26E-43	Gspt1	22225
1852	p03779	1.40E-44	-1.40705605	-1.162774806	-1.651337294	1.42E-43	S100a1	26318
1853	p06788	1.45E-44	-0.627887089	-0.538979032	-0.716795146	1.47E-43	Asb4	559
1854	p08275	1.49E-44	0.4230034	0.502580129	0.34342667	1.51E-43	Scgb2b7	795
1855	p05406	1.59E-44	-1.13523511	-0.959309634	-1.311160586	1.61E-43	Ctnnbip1	7790
1856	p17534	1.66E-44	-1.551229547	-1.315341244	-1.78711785	1.68E-43	Naa50	20705
1857	p16371	1.89E-44	-0.790113783	-0.685759584	-0.894467982	1.91E-43	Rai14	4417
1858	p09649	1.91E-44	1.734820233	1.98133892	1.488301546	1.93E-43	Eif4ebp2	13585
1859	p03536	1.99E-44	-1.279566581	-1.083061749	-1.476071413	2.01E-43	Rnf13	13957
1860	p18612	2.01E-44	-1.48266453	-1.258635034	-1.706694027	2.03E-43	Wdr43	15608
1861	p06821	2.06E-44	-1.286197133	-1.063941814	-1.508452453	2.08E-43	Tes	19019
1862	p17502	2.07E-44	0.681734229	0.798474256	0.564994201	2.09E-43	Ndufb4	32964
1863	p12099	2.07E-44	-1.170311035	-0.998452511	-1.342169558	2.09E-43	Birc3	9222
1864	p03159	2.82E-44	-1.304248893	-1.073488402	-1.535009385	2.84E-43	Hnrnph2	19032
1865	p11571	2.89E-44	-1.152985904	-0.987903945	-1.318067863	2.91E-43	Tspan14	7683
1866	p00095	3.48E-44	-1.049240558	-0.886832996	-1.21164812	3.51E-43	Bag2	6706
1867	p12987	3.65E-44	1.092005354	1.259401656	0.924609052	3.67E-43	Mon1a	3526
1868	p16034	3.95E-44	-1.035376667	-0.889734501	-1.181018833	3.97E-43	Riox1	5732
1869	p02393	4.05E-44	-0.62655486	-0.505754692	-0.747355028	4.07E-43	Ergic3	32949
1870	p01108	4.84E-44	-0.866322847	-0.751020656	-0.981625038	4.86E-43	Capn2	13655
1871	p08646	5.49E-44	-1.210168855	-1.046567882	-1.373769828	5.51E-43	Crtc3	8416
1872	p08091	5.88E-44	-0.674230693	-0.584355192	-0.764106195	5.90E-43	Tmem91	1610
1873	p03376	9.21E-44	0.701414367	0.816851288	0.585977445	9.24E-43	Cyp7b1	1662
1874	p09161	1.03E-43	1.430100482	1.637707479	1.222493485	1.03E-42	Acadsb	9195
1875	p14974	1.05E-43	0.428931516	0.509636099	0.348226933	1.06E-42	Gm11365	309
1876	p19098	1.17E-43	-1.147830645	-0.997255387	-1.298405904	1.17E-42	Nedd4l	6331
1877	p13506	1.23E-43	-1.595574834	-1.365837497	-1.825312171	1.23E-42	Hnrnph1	32159
1878	p18701	1.29E-43	-0.780241104	-0.672688716	-0.887793492	1.29E-42	Stpg4	795
1879	p18813	1.39E-43	-1.298120904	-1.104445751	-1.491796057	1.39E-42	Galnt1	9880
1880	p14505	1.39E-43	-1.333906516	-1.13580316	-1.532009871	1.39E-42	Ftsj3	9804
1881	p00733	1.40E-43	-0.76055109	-0.552397642	-0.968704538	1.40E-42	Csrp1	36095
1882	p18758	1.54E-43	-1.080306144	-0.840311094	-1.320301194	1.53E-42	Snrpd1	25106
1883	p04111	2.24E-43	-1.153554264	-0.999188547	-1.307919981	2.24E-42	Ptbp2	5740
1884	p03596	2.43E-43	-1.274885177	-1.079089438	-1.470680915	2.42E-42	Nmd3	14819
1885	p01790	2.43E-43	1.765210217	2.017394742	1.513025691	2.42E-42	Selenoh	16013
1886	p01719	3.03E-43	1.268433028	1.469768843	1.067097212	3.02E-42	Sp3os	7890
1887	p15968	3.04E-43	-0.670285229	-0.438916983	-0.901653474	3.03E-42	Rab15	10546
1888	p11726	3.81E-43	-0.816773941	-0.607291694	-1.026256187	3.79E-42	Psme1	27984
1889	p02161	4.08E-43	-1.450943041	-1.214118078	-1.687768005	4.05E-42	Nop56	25190
1890	p04640	4.25E-43	-1.503215481	-1.263990637	-1.742440325	4.23E-42	Ptbp3	21131
1891	p10351	5.33E-43	1.336541217	1.532772366	1.140310068	5.30E-42	Efnb2	8892
1892	p19621	5.70E-43	-1.293091894	-1.064995086	-1.521188703	5.66E-42	5-Mar	18800
1893	p07550	5.74E-43	0.605979574	0.710886928	0.501072219	5.69E-42	C1ra	8723
1894	p11822	5.85E-43	1.132532567	1.303735265	0.961329869	5.80E-42	Wdfy2	3723
1895	p19100	6.93E-43	-1.084943157	-0.938216668	-1.231669645	6.87E-42	Malt1	4557
1896	p07078	7.11E-43	-0.95006214	-0.749296939	-1.150827341	7.04E-42	Tax1bp1	28804
1897	p13379	7.14E-43	0.35244149	0.401623517	0.303259463	7.07E-42	Rps27a	49240
1898	p07106	7.19E-43	-1.122488956	-0.969954181	-1.27502373	7.11E-42	Kbtbd2	6663
1899	p03848	7.39E-43	1.235296487	1.488410988	0.982181986	7.30E-42	Tmod4	2822
1900	p04126	8.31E-43	-1.145898037	-0.977560108	-1.314235965	8.21E-42	Bcar3	5614
1901	p15459	8.60E-43	-1.179765852	-1.007603968	-1.351927737	8.49E-42	F2rl1	9856
1902	p03270	8.65E-43	1.547022712	1.772383515	1.321661909	8.54E-42	Sms	11938
1903	p15715	8.70E-43	1.205749565	1.390005196	1.021493935	8.59E-42	Grhl1	4057
1904	p08305	8.77E-43	-0.791996091	-0.686097793	-0.897894389	8.65E-42	Cebpa	10842
1905	p17452	8.82E-43	-0.714410364	-0.618765417	-0.81005531	8.69E-42	Heg1	7290
1906	p11912	1.51E-42	-1.183854321	-1.007903498	-1.359805143	1.49E-41	Polr3d	9928
1907	p04603	1.53E-42	-0.606590001	-0.518075953	-0.695104049	1.51E-41	Fsd1l	1433
1908	p04988	1.70E-42	1.16050709	1.335281353	0.985732828	1.67E-41	Trit1	3107
1909	p12549	1.79E-42	1.037929532	1.201343234	0.87451583	1.76E-41	Ppcdc	3403
1910	p14506	1.87E-42	-0.799921302	-0.595311125	-1.004531479	1.84E-41	Psmc5	24508
1911	p13941	1.91E-42	-1.292545167	-1.096247108	-1.488843225	1.87E-41	Myo1c	10378
1912	p01711	1.94E-42	-1.64749773	-1.400534571	-1.894460889	1.91E-41	Itga6	16123
1913	p06209	1.95E-42	-1.212701712	-1.017054819	-1.408348606	1.91E-41	Tpst2	14412
1914	p06266	1.96E-42	-0.935487339	-0.689493039	-1.181481638	1.92E-41	Srsf9	16772
1915	p18402	2.06E-42	1.395632541	1.595356665	1.195908417	2.02E-41	Mrpl14	19524
1916	p17492	2.08E-42	0.976614816	1.129649929	0.823579703	2.04E-41	Eaf2	2865
1917	p19232	2.16E-42	1.714505796	1.960474099	1.468537494	2.11E-41	Gstp1	24110
1918	p18406	2.45E-42	1.351616965	1.537291325	1.165942606	2.40E-41	Mrps18a	20721
1919	p01905	2.81E-42	-1.111191813	-0.962777286	-1.25960634	2.75E-41	Cat	7843
1920	p15680	3.15E-42	1.050324848	1.211802635	0.888847062	3.08E-41	Nbas	2704
1921	p12784	3.44E-42	-1.408392935	-1.167337295	-1.649448574	3.36E-41	Senp6	21910
1922	p07087	3.60E-42	0.453032588	0.538862577	0.3672026	3.51E-41	Wipf3	2288
1923	p17010	3.72E-42	-0.343122484	-0.29325337	-0.392991598	3.64E-41	Tmbim6	41728
1924	p07695	3.75E-42	0.954450095	1.103273079	0.80562711	3.66E-41	Fam234b	2764
1925	p04689	4.26E-42	1.618397305	1.854859332	1.381935278	4.15E-41	Dmac1	11131
1926	p19363	4.60E-42	-0.544810369	-0.41753748	-0.672083257	4.49E-41	Prdx5	34301
1927	p15817	4.84E-42	-1.446776832	-1.218227065	-1.675326599	4.72E-41	Hectd1	22325
1928	p09163	5.13E-42	-1.255436007	-1.029229091	-1.481642923	5.00E-41	Bub3	17232
1929	p02189	5.18E-42	-1.257703083	-1.068312404	-1.447093761	5.04E-41	Pank2	7566
1930	p09303	5.75E-42	-0.981211503	-0.848080574	-1.114342432	5.59E-41	Cdkn1c	10550
1931	p05534	5.76E-42	-1.273953439	-1.039448924	-1.508457954	5.60E-41	Gatad1	14460
1932	p10479	6.20E-42	1.562202966	1.791029963	1.333375969	6.03E-41	Plpp5	7317
1933	p11040	6.42E-42	-1.337869193	-1.130978358	-1.544760028	6.24E-41	Cbfb	14951
1934	p19297	6.85E-42	1.130312768	1.320094698	0.940530838	6.65E-41	Ccdc85b	9564
1935	p00052	7.16E-42	-0.318787056	-0.273159831	-0.364414282	6.95E-41	Rpl7	48449
1936	p12159	7.88E-42	0.376000473	0.435467339	0.316533606	7.64E-41	Ubl5	40220
1937	p07089	7.90E-42	-0.685121094	-0.58939159	-0.780850597	7.66E-41	Fkbp14	3397
1938	p18446	8.74E-42	0.80688966	0.938022902	0.675756419	8.47E-41	Guca1a	2868
1939	p10368	8.82E-42	1.299259697	1.507533436	1.090985958	8.54E-41	Naxd	21626
1940	p19423	9.09E-42	-1.098640039	-0.949645301	-1.247634776	8.80E-41	Ahnak	28417
1941	p15225	9.18E-42	-1.186762325	-0.951442217	-1.422082433	8.88E-41	Hnrnpa0	27292
1942	p00734	9.21E-42	-1.055482577	-0.908335577	-1.202629577	8.91E-41	Phlda3	15783
1943	p13075	9.50E-42	-1.32685964	-1.106815161	-1.546904118	9.18E-41	Lrrfip2	13011
1944	p01165	9.68E-42	1.269520814	1.463997203	1.075044426	9.35E-41	D730003I15Rik	4648
1945	p11448	1.07E-41	0.340418349	0.389076912	0.291759786	1.03E-40	Rps24	49163
1946	p03594	1.12E-41	-0.763113931	-0.658062719	-0.868165143	1.08E-40	Ppm1l	2871
1947	p09135	1.18E-41	1.260345587	1.500157934	1.020533239	1.14E-40	Bag3	24761
1948	p00091	1.21E-41	-1.335144868	-1.119889623	-1.550400112	1.16E-40	Phf3	13552
1949	p19464	1.24E-41	-0.897676468	-0.775715811	-1.019637124	1.20E-40	AW112010	8951
1950	p05148	1.41E-41	-1.158177411	-0.985028834	-1.331325989	1.36E-40	Fam76a	9927
1951	p00518	1.47E-41	1.30161106	1.507228746	1.095993373	1.41E-40	Hes6	5925
1952	p11269	1.48E-41	0.291198209	0.333323702	0.249072716	1.42E-40	Rpl13	49795
1953	p05152	1.51E-41	-1.42172942	-1.206477024	-1.636981817	1.45E-40	Wasf2	17072
1954	p09419	1.52E-41	1.486995493	1.709307598	1.264683388	1.46E-40	Ifngr1	18048
1955	p08607	1.63E-41	-1.083497103	-0.913354951	-1.253639255	1.56E-40	Aen	7553
1956	p11410	1.65E-41	1.661783231	1.901244936	1.422321525	1.59E-40	Mrps16	19217
1957	p12469	1.69E-41	0.525687071	0.619547704	0.431826438	1.62E-40	Dixdc1	1045
1958	p16178	1.69E-41	-0.904067662	-0.78160286	-1.026532464	1.62E-40	Ifi27l2a	10838
1959	p03679	1.72E-41	0.800242558	0.932952331	0.667532784	1.65E-40	1700113A16Rik	2116
1960	p14134	1.75E-41	0.860194047	0.998821783	0.72156631	1.68E-40	Mtmr4	2173
1961	p07456	1.83E-41	-0.734280419	-0.634198638	-0.8343622	1.75E-40	Tmem40	4402
1962	p14384	1.85E-41	1.370142548	1.578793623	1.161491472	1.77E-40	Coasy	5903
1963	p09094	1.92E-41	1.391075176	1.598190461	1.18395989	1.83E-40	Phkg2	8305
1964	p08089	2.13E-41	1.412528688	1.62893406	1.196123315	2.03E-40	Bckdha	14886
1965	p00781	2.36E-41	1.52123099	1.74581073	1.296651249	2.25E-40	BC003331	7591
1966	p18070	2.83E-41	0.334661757	0.382371604	0.28695191	2.70E-40	Rps10	47988
1967	p16708	2.92E-41	1.000761602	1.159114769	0.842408435	2.79E-40	Kctd17	5622
1968	p12548	2.93E-41	-0.893372957	-0.767061818	-1.019684096	2.79E-40	1700017B05Rik	6662
1969	p04461	2.95E-41	-0.537949912	-0.376625585	-0.699274239	2.81E-40	Bag1	30720
1970	p19711	2.96E-41	0.635590126	0.743490475	0.527689777	2.82E-40	Sema4g	675
1971	p09354	2.96E-41	-1.140613857	-0.977163878	-1.304063836	2.82E-40	Cnksr3	5495
1972	p00933	3.11E-41	-1.207751388	-0.97140828	-1.444094497	2.96E-40	Tmco1	23870
1973	p14179	3.21E-41	1.670438305	1.911294494	1.429582117	3.06E-40	Tob1	27393
1974	p10911	3.65E-41	-1.104048399	-0.93467064	-1.273426159	3.47E-40	N4bp1	7244
1975	p00324	3.67E-41	-1.276266474	-1.035682875	-1.516850073	3.49E-40	Acadl	15055
1976	p13099	4.37E-41	-0.955968247	-0.70878146	-1.203155035	4.15E-40	Cmtm8	7344
1977	p07681	4.76E-41	0.946749143	1.098478701	0.795019585	4.52E-40	Borcs5	3301
1978	p14760	4.99E-41	1.230980791	1.426621935	1.035339647	4.74E-40	Dus1l	4826
1979	p10625	5.12E-41	-0.681753295	-0.583847246	-0.779659345	4.86E-40	Mfap3l	4355
1980	p09844	5.49E-41	1.478779566	1.69952312	1.258036013	5.20E-40	1600002K03Rik	6834
1981	p06325	5.54E-41	-1.113894092	-0.90860157	-1.319186614	5.26E-40	Plbd2	12559
1982	p01628	5.79E-41	-1.112524058	-0.947241822	-1.277806295	5.49E-40	Gpd2	7602
1983	p07113	5.82E-41	0.696227845	0.812328682	0.580127008	5.51E-40	Ppm1k	1664
1984	p01138	5.86E-41	0.928769765	1.088391107	0.769148424	5.55E-40	Tgfb2	4993
1985	p04964	6.37E-41	0.686164958	0.801936585	0.57039333	6.02E-40	Hivep3	3379
1986	p17035	6.53E-41	1.334756162	1.535500069	1.134012255	6.18E-40	Slc11a2	7587
1987	p04618	6.78E-41	-1.129191384	-0.941764113	-1.316618655	6.40E-40	Epb41l4b	3851
1988	p12304	6.94E-41	-1.194892451	-0.975394561	-1.41439034	6.56E-40	Ei24	13443
1989	p02269	7.35E-41	-0.518050923	-0.443077455	-0.593024391	6.94E-40	Cst11	378
1990	p15414	7.75E-41	-1.286431628	-1.073097305	-1.499765951	7.31E-40	Rasa1	10204
1991	p06791	7.77E-41	0.57668053	0.679000691	0.474360369	7.33E-40	Slc25a13	1921
1992	p12881	7.78E-41	-1.032692955	-0.844283438	-1.221102472	7.34E-40	Faim	8319
1993	p13002	9.91E-41	1.179449744	1.365000969	0.993898519	9.34E-40	Apeh	5165
1994	p04847	1.09E-40	-1.162745177	-0.971555793	-1.353934562	1.02E-39	Osbpl9	12520
1995	p04858	1.17E-40	-0.708858662	-0.608708922	-0.809008402	1.10E-39	Spata6	3497
1996	p07285	1.21E-40	-0.572855047	-0.468808219	-0.676901875	1.14E-39	Anxa4	24460
1997	p12348	1.22E-40	-0.974316501	-0.815001973	-1.133631029	1.15E-39	Sc5d	7055
1998	p10067	1.23E-40	-0.876718115	-0.751690775	-1.001745455	1.16E-39	Poc1b	3021
[truncated: 16,779 more rows]
