# Supplementary material for: ETV4 mediates dosage-dependent prostate tumor initiation and cooperates with p53 loss to generate prostate cancer
Source: Sci Adv. 2023 Apr 5;9(14):eadc9446. doi: 10.1126/sciadv.adc9446 (PMC10075989; doi:10.1126/sciadv.adc9446)
Supplement: Supplementary file 2 — Tables S1 to S9 [file sciadv.adc9446_tables_s1_to_s9.zip › adc9446_Table_S8.csv]

Table S8. Rank gene list ETV4AAAp53KO vs ETV4AAA 2 weeks
	primerid	Pr(>Chisq)	coef	ci.hi	ci.lo	fdr	gene_id	n_cells
1	p15483	5.38E-249	7.667617447	7.973712851	7.361522042	9.10E-245	Gm10260	11655
2	p13789	4.63E-186	-1			3.92E-182	Trp53	20718
3	p00729	7.24E-141	4.954957387	5.363805236	4.546109538	4.08E-137	Shisa4	6969
4	p18333	4.75E-75				2.01E-71	BC023719	2980
5	p08726	9.31E-62	3.242204767	3.717235097	2.767174436	3.15E-58	Prcp	9425
6	p14386	9.23E-47	1.453991795	1.788343003	1.119640586	2.60E-43	Psmc3ip	2856
7	p03329	5.39E-46	2.225229307	2.609643186	1.840815427	1.30E-42	Mid1	5314
8	p14966	2.92E-41	1.86181373	2.215036654	1.508590806	6.16E-38	Gm11361	5544
9	p00839	7.70E-40	-2.908325143	-2.533693729	-3.282956557	1.45E-36	Ralgps2	8237
10	p18197	2.96E-39	-0.614681342	-0.52374626	-0.705616424	5.01E-36	Rps18	49378
11	p02668	2.23E-32	0.580029059	0.671073073	0.488985046	3.43E-29	Rps21	48285
12	p18255	5.83E-31	-2.513170453	-2.140420488	-2.885920418	8.21E-28	Vars	11384
13	p00608	4.66E-30	1.104709926	1.347506485	0.861913366	6.07E-27	Dbi	37395
14	p03613	9.11E-29	1.644308431	2.007700661	1.2809162	1.10E-25	Tmem144	1729
15	p00786	5.89E-27	-1.368791437	-1.007721311	-1.729861563	6.64E-24	Ivns1abp	20868
16	p18107	3.16E-24	-2.179049693	-1.69136108	-2.666738307	3.34E-21	Cdkn1a	35588
17	p18286	4.02E-24	0.559569806	0.665831939	0.453307674	4.00E-21	H2-D1	46909
18	p17927	8.92E-23	2.383337795	2.812702729	1.95397286	8.38E-20	Sbp	32617
19	p18221	7.21E-22	-1.383780847	-1.164211627	-1.603350067	6.42E-19	H2-Eb1	9340
20	p18702	1.28E-20	0.537125692	0.649582381	0.424669003	1.08E-17	Calm2	47132
21	p18143	2.22E-20	1.817326684	2.275002246	1.359651122	1.79E-17	Sik1	13209
22	p18696	1.98E-17	1.748564694	2.195857808	1.301271579	1.52E-14	Socs5	4484
23	p10146	6.06E-17	-1.812168988	-1.395516566	-2.228821411	4.45E-14	Lyz2	11588
24	p14574	6.44E-16	0.370421361	0.459098206	0.281744517	4.54E-13	Rpl38	48931
25	p18144	1.05E-14	1.051885655	1.374452069	0.72931924	7.11E-12	Hsf2bp	2017
26	p03793	2.61E-14	-2.337354103	-1.76475596	-2.909952246	1.70E-11	Prr9	9353
27	p00734	3.08E-14	-1.684045478	-1.312576435	-2.055514521	1.93E-11	Phlda3	15783
28	p08444	1.14E-13	-1.176970968	-0.776054879	-1.577887058	6.88E-11	Bax	25461
29	p09450	1.23E-13	0.391876658	0.493827296	0.289926021	7.18E-11	Rps12	48031
30	p08490	1.58E-13	-0.83890318	-0.668678453	-1.009127908	8.91E-11	Saa3	1710
31	p13434	2.74E-13	-1.782789868	-1.308523291	-2.257056445	1.49E-10	Ccng1	11844
32	p18970	3.35E-13	1.201743872	1.706371301	0.697116443	1.77E-10	Fgf1	9529
33	p18259	5.77E-13	-0.431585159	-0.315851714	-0.547318603	2.96E-10	Clic1	38816
34	p08011	9.40E-13	-0.99401067	-0.668646083	-1.319375258	4.67E-10	Apoe	42640
35	p15479	2.20E-12	1.250770361	1.65256095	0.848979771	1.04E-09	Enc1	3512
36	p16425	2.21E-12	0.326369698	0.415608715	0.237130682	1.04E-09	Rpl30	47552
37	p10105	4.05E-12	1.068189309	1.364009583	0.772369035	1.80E-09	Csrp2	16058
38	p12682	4.00E-12	-0.398100409	-0.290645973	-0.505554845	1.80E-09	Rps27l	41654
39	p03407	8.78E-12	-0.462422913	-0.310223697	-0.614622129	3.81E-09	Rpl22l1	46517
40	p01529	1.04E-11	1.079978907	1.498209741	0.661748073	4.38E-09	Stxbp1	6619
41	p10708	1.15E-11	-1.924048427	-1.356341935	-2.491754919	4.76E-09	Gdf15	8076
42	p13118	2.01E-11	1.207580759	1.617002281	0.798159236	8.10E-09	Ctdspl	7892
43	p00417	2.85E-11	-1.378075274	-1.025314823	-1.730835725	1.12E-08	Wdfy1	7433
44	p17509	3.20E-11	0.546998957	0.871045559	0.222952354	1.23E-08	Cox17	27736
45	p00730	3.28E-11	1.074919323	1.42488811	0.724950536	1.23E-08	Ipo9	4557
46	p08060	3.58E-11	-0.311907972	-0.225054769	-0.398761175	1.32E-08	Rps19	49615
47	p02066	5.63E-11	-0.421217613	-0.302718808	-0.539716419	2.00E-08	B2m	48578
48	p13797	5.68E-11	-0.32857889	-0.23610752	-0.42105026	2.00E-08	Eif4a1	47348
49	p19045	7.30E-11	1.016921043	1.359359525	0.67448256	2.52E-08	Isoc1	6109
50	p14994	9.38E-11	-1.702339129	-1.169992959	-2.234685298	3.17E-08	Serpinb1a	5320
51	p18697	1.16E-10	1.040073156	1.48250582	0.597640493	3.83E-08	Mcfd2	16715
52	p10767	1.76E-10	1.255166704	1.741097693	0.769235714	5.73E-08	Fam32a	17235
53	p03364	2.06E-10	1.213946093	1.659415567	0.76847662	6.57E-08	1810022K09Rik	23758
54	p05235	2.38E-10	1.364746788	1.831059963	0.898433613	7.46E-08	Luzp1	21884
55	p01083	3.74E-10	0.292555978	0.378728167	0.206383788	1.11E-07	H3f3a	45817
56	p02748	3.64E-10	-0.657584738	-0.400770372	-0.914399105	1.11E-07	Rbm3	41083
57	p13045	3.74E-10	-1.769260136	-1.255726216	-2.282794056	1.11E-07	Spink8	9989
58	p16445	4.88E-10	-0.343103442	-0.239917696	-0.446289189	1.42E-07	Pabpc1	46017
59	p04626	5.74E-10	0.421347572	0.547890713	0.294804431	1.65E-07	Txn1	41305
60	p18367	6.82E-10	0.884999898	1.265508406	0.50449139	1.92E-07	Crisp1	2163
61	p00607	8.53E-10	1.513549283	2.007048333	1.020050233	2.36E-07	Tmem37	4279
62	p13099	1.06E-09	1.074746331	1.570469115	0.579023547	2.85E-07	Cmtm8	7344
63	p17666	1.06E-09	0.750967207	1.074979637	0.426954777	2.85E-07	Sod1	27464
64	p05613	1.22E-09	0.38766218	0.530709994	0.244614366	3.23E-07	Tomm7	40615
65	p15598	1.27E-09	-1.469312352	-0.976436822	-1.962187881	3.31E-07	Emb	13468
66	p18725	1.36E-09	-1.420635835	-0.961958981	-1.879312688	3.47E-07	Gm47283	21665
67	p17690	1.38E-09	0.437676285	0.658938854	0.216413716	3.49E-07	Son	41192
68	p13587	1.49E-09	1.218628915	1.69070329	0.746554541	3.66E-07	Sparc	25185
69	p18336	1.48E-09				3.66E-07	Gm8909	329
70	p00691	1.65E-09	-0.912607226	-0.677731064	-1.147483388	3.98E-07	Ren1	4674
71	p02491	1.75E-09	1.409897227	1.883466596	0.936327858	4.17E-07	Svs4	34938
72	p10772	2.04E-09	0.479519254	0.687571286	0.271467222	4.80E-07	Calr3	628
73	p17054	2.21E-09	1.059972749	1.490411367	0.629534131	5.13E-07	Nr4a1	35105
74	p07691	2.44E-09	1.258946421	1.766829222	0.751063619	5.52E-07	Gprc5a	13197
75	p13386	2.45E-09	0.411550318	0.781936759	0.041163877	5.52E-07	Sptbn1	20759
76	p13256	3.79E-09	1.050419504	1.422285224	0.678553783	8.44E-07	Nipsnap1	5217
77	p19436	4.93E-09	0.283511993	0.51078029	0.056243696	1.08E-06	Tmem258	35407
78	p10731	5.23E-09	0.845409786	1.157697759	0.533121813	1.13E-06	Ocel1	4063
79	p16378	5.49E-09	-0.355277582	-0.241559595	-0.468995569	1.18E-06	Sub1	42783
80	p17503	7.66E-09	0.923118351	1.303120819	0.543115884	1.62E-06	Fstl1	11376
81	p17169	8.89E-09	0.921089165	1.324742665	0.517435666	1.86E-06	Smim22	14642
82	p03764	9.38E-09	0.278648378	0.368025995	0.189270761	1.93E-06	Rps27	49658
83	p01534	1.04E-08	0.284558698	0.376724509	0.192392887	2.13E-06	Rpl12	46860
84	p13862	1.08E-08	-0.258662236	-0.17602482	-0.341299652	2.18E-06	Pfn1	47286
85	p15231	1.11E-08	-0.328357077	-0.212216198	-0.444497957	2.20E-06	Hnrnpk	42853
86	p18987	1.21E-08	0.951171777	1.409801251	0.492542303	2.38E-06	Spink1	27923
87	p14475	1.24E-08	0.410712397	0.606543129	0.214881665	2.41E-06	Rprml	1713
88	p13535	1.32E-08	-0.427903507	-0.233037308	-0.622769707	2.53E-06	Ppp2ca	36630
89	p04671	1.59E-08	0.410831594	0.547747176	0.273916011	3.01E-06	Atp6v1g1	33015
90	p02617	1.66E-08	0.282772725	0.401962396	0.163583053	3.12E-06	Atp5e	43509
91	p14622	1.86E-08	0.329715183	0.498089836	0.16134053	3.46E-06	Smim6	1532
92	p16463	2.02E-08	1.051984689	1.510176606	0.593792771	3.71E-06	Klf10	18115
93	p00715	2.59E-08	-0.917350466	-0.648815087	-1.185885845	4.70E-06	Rabif	4479
94	p02834	2.80E-08	0.289322683	0.384665919	0.193979447	5.03E-06	Rpl39	48786
95	p07707	3.33E-08	1.123775884	1.569123952	0.678427817	5.93E-06	Mgp	23548
96	p05662	3.60E-08	-0.375537982	-0.212916919	-0.538159044	6.33E-06	Dnajb6	32023
97	p04453	3.71E-08	1.076265591	1.509171531	0.643359651	6.46E-06	Smim27	14100
98	p13004	3.77E-08	0.969317791	1.449840244	0.488795339	6.50E-06	Dag1	13329
99	p02493	4.18E-08	0.36621975	0.54162572	0.190813779	7.14E-06	Svs6	5811
100	p16116	4.49E-08	1.177215289	1.657412211	0.697018367	7.59E-06	Sel1l	10549
101	p15019	4.55E-08	1.028241853	1.484639961	0.571843745	7.61E-06	Prpf4b	16868
102	p06641	5.51E-08	1.117743935	1.541172155	0.694315716	9.13E-06	Lfng	5862
103	p04256	5.68E-08	-0.245239327	-0.162033306	-0.328445348	9.33E-06	Selenof	41588
104	p00807	6.01E-08	-0.574553149	-0.413141802	-0.735964497	9.77E-06	Rgs16	6401
105	p18870	6.31E-08	-0.649887501	-0.371426063	-0.928348938	1.02E-05	Etf1	30832
106	p01091	6.61E-08	-0.964941846	-0.662735707	-1.267147984	1.05E-05	Ephx1	11149
107	p07193	7.36E-08	0.668119293	0.909244855	0.426993731	1.16E-05	Tmsb10	44599
108	p00332	8.40E-08	0.460152226	0.835615163	0.084689289	1.30E-05	Fn1	6906
109	p00802	8.41E-08	1.028200458	1.503066256	0.55333466	1.30E-05	Lamc1	11537
110	p17422	9.22E-08	0.824229699	1.276149337	0.37231006	1.42E-05	Pak2	20407
111	p13220	9.90E-08	-1.150650802	-0.710883597	-1.590418006	1.51E-05	Drg1	12513
112	p07759	1.04E-07	0.880882594	1.355679596	0.406085592	1.57E-05	Itpr2	6967
113	p18329	1.08E-07	-1.099495393	-0.664107763	-1.534883023	1.61E-05	H2-T23	23791
114	p12315	1.10E-07	1.435357073	2.023734589	0.846979557	1.64E-05	Vsig2	2328
115	p10546	1.26E-07	0.291617174	0.448560874	0.134673474	1.85E-05	Gm38414	86
116	p10461	1.29E-07	0.998467419	1.380733476	0.616201362	1.88E-05	Tcim	8133
117	p03850	1.31E-07	1.227425714	1.694554865	0.760296563	1.89E-05	Lysmd1	3303
118	p07785	1.47E-07	1.194119035	1.635789089	0.752448982	2.11E-05	Dennd5b	6335
119	p10424	1.60E-07	-1.257663768	-0.834067804	-1.681259732	2.26E-05	Defb50	28002
120	p11565	1.59E-07	0.86353111	1.327448996	0.399613224	2.26E-05	Ccser2	13453
121	p06691	1.97E-07	1.115324965	1.584539973	0.646109957	2.75E-05	Tecpr1	7262
122	p00342	2.01E-07	0.231148896	0.317194818	0.145102974	2.79E-05	Rpl37a	49610
123	p02565	2.05E-07	-0.493660128	-0.308173927	-0.679146329	2.82E-05	Cebpb	43985
124	p13792	2.18E-07	0.523325016	0.76173905	0.284910982	2.98E-05	Sat2	2187
125	p00154	2.37E-07	0.24305245	0.328417968	0.157686931	3.20E-05	Rpl31	48437
126	p04341	2.41E-07	0.245950664	0.332755218	0.15914611	3.22E-05	Rps20	48565
127	p04900	2.41E-07	-0.246972096	-0.155984475	-0.337959717	3.22E-05	Prdx1	46347
128	p12488	2.44E-07	0.752659151	1.174375601	0.330942701	3.22E-05	Rdx	25093
129	p02241	3.60E-07	0.369037926	0.539929604	0.198146248	4.71E-05	Rrbp1	34504
130	p00808	4.25E-07	-0.416052998	-0.292377183	-0.539728813	5.53E-05	Rnasel	2383
131	p15877	4.62E-07	0.270611775	0.371526081	0.169697469	5.97E-05	Rps29	49602
132	p11707	5.33E-07	1.075292639	1.549587929	0.600997348	6.83E-05	Slc22a17	5270
133	p05461	6.16E-07	0.95931735	1.342808538	0.575826162	7.83E-05	Megf6	846
134	p14686	6.54E-07	0.387070564	0.915876338	-0.141735209	8.25E-05	Timp2	30973
135	p02504	8.25E-07	1.407934942	1.976424056	0.839445828	0.000100922	Wfdc2	9056
136	p03601	8.29E-07	-1.14076884	-0.677540995	-1.603996685	0.000100922	Pdcd10	23631
137	p05896	8.26E-07	0.5698491	0.868861988	0.270836212	0.000100922	Limch1	7452
138	p08165	8.35E-07	-0.852860643	-0.391114619	-1.314606666	0.000100922	Nfkbib	20661
139	p09486	8.17E-07	-0.637755939	-0.26230314	-1.013208739	0.000100922	Tpd52l1	12805
140	p12352	8.15E-07	0.616948907	1.048784635	0.18511318	0.000100922	Arhgef12	14060
141	p09464	9.12E-07	0.658352444	1.041311546	0.275393341	0.000109301	Epb41l2	9500
142	p17357	9.18E-07	-0.807372894	-0.461795891	-1.152949898	0.000109301	Tra2b	39763
143	p07150	9.66E-07	-0.371476311	-0.254080337	-0.488872285	0.000114292	Igkc	6747
144	p17965	9.91E-07	0.86293737	1.21292629	0.51294845	0.000116348	Snhg9	11815
145	p15500	1.04E-06	0.83935095	1.295733347	0.382968552	0.000121211	Map1b	12479
146	p19212	1.06E-06	1.085634019	1.519769073	0.651498964	0.000122718	Cpt1a	6340
147	p00811	1.07E-06	-0.354266883	-0.171029385	-0.537504381	0.000123135	Glul	34163
148	p13949	1.26E-06	0.747302556	1.08574684	0.408858271	0.00014423	Rflnb	5867
149	p06302	1.30E-06	0.770086502	1.284425123	0.255747882	0.000147855	Tesc	5415
150	p05683	1.35E-06	0.199773772	0.368623166	0.030924377	0.000152321	Ost4	39046
151	p03367	1.46E-06	-1.022927896	-0.579079775	-1.466776017	0.000163126	Car2	11639
152	p10341	1.47E-06	-0.699645508	-0.287108154	-1.112182861	0.000163357	Elavl1	24620
153	p07652	1.49E-06	0.769290395	1.208789722	0.329791068	0.000165125	Gabarapl1	20653
154	p16449	1.61E-06	0.218687893	0.455609492	-0.018233705	0.000177364	Ywhaz	30834
155	p13280	1.65E-06	-0.577381857	-0.3881949	-0.766568815	0.000179066	Camk2b	1440
156	p14535	1.65E-06	0.780069184	1.242769531	0.317368837	0.000179066	Prkca	15309
157	p05639	1.81E-06	-0.340273062	-0.177541453	-0.503004672	0.000195443	Rheb	38009
158	p03894	1.89E-06	0.335670749	0.512318531	0.159022967	0.000202278	Hist2h2ac	1333
159	p08430	1.90E-06	0.991314548	1.440309064	0.542320031	0.000202278	Tead2	5275
160	p14739	1.92E-06	0.309020582	0.565043907	0.052997257	0.000203413	P4hb	31215
161	p18399	2.05E-06	0.766450721	1.231759318	0.301142124	0.000215774	Slc29a1	15145
162	p13338	2.22E-06	0.764214171	1.235212889	0.293215453	0.000231643	Sertad2	17680
163	p15864	2.29E-06	-1.129189255	-0.649362687	-1.609015823	0.000237239	Fbxo33	14271
164	p03871	2.32E-06	0.131828114	0.516490109	-0.252833881	0.000239356	Mcl1	32475
165	p10762	2.60E-06	-0.815632233	-0.393200993	-1.238063472	0.000266161	Tpm4	34949
166	p02826	2.62E-06	-0.325885378	-0.19102746	-0.460743297	0.000266994	Slc25a5	42671
167	p11949	2.79E-06	0.198076586	0.275538383	0.120614789	0.00028236	Tpt1	49516
168	p19700	2.90E-06	-0.958306379	-0.615081541	-1.301531218	0.000291523	Bloc1s2	11745
169	p19095	3.13E-06	-0.769345678	-0.372301742	-1.166389614	0.000313533	Nars	27343
170	p19763	3.16E-06	0.759425659	1.116238922	0.402612396	0.000314252	Neurl1a	1517
171	p03444	3.44E-06	0.469163718	0.697560107	0.240767329	0.00034023	Sox2	2532
172	p19077	3.56E-06	0.570515042	0.833850749	0.307179335	0.000350449	1500015A07Rik	3023
173	p03942	3.78E-06	-0.720053405	-0.468266039	-0.971840771	0.000365563	Zfp697	3122
174	p14322	3.75E-06	1.262453673	1.816723209	0.708184137	0.000365563	Igfbp4	15334
175	p14659	3.77E-06	0.851963207	1.254293144	0.449633269	0.000365563	Mettl23	11879
176	p18902	3.86E-06	1.053362574	1.547618121	0.559107027	0.000370902	Cd14	10927
177	p07475	4.14E-06	0.745745215	1.092506017	0.398984412	0.000395772	Cxcl12	12960
178	p12558	4.78E-06	0.501388047	0.763876059	0.238900035	0.000451652	Lman1l	506
179	p14829	4.77E-06	0.715799687	1.035590781	0.396008592	0.000451652	Nid1	7939
180	p06677	4.97E-06	-0.972332051	-0.501984888	-1.442679214	0.000463186	Fam220a	17905
181	p09079	4.98E-06	-0.834590612	-0.418496706	-1.250684517	0.000463186	Sephs2	8330
182	p13978	4.94E-06	0.97432201	1.446825865	0.501818155	0.000463186	Myo18a	6529
183	p17081	5.47E-06	-0.296255233	-0.174076789	-0.418433676	0.000505863	Krt18	30513
184	p07405	5.85E-06	0.75707923	1.103129905	0.411028555	0.000537702	Lmcd1	3088
185	p05313	6.21E-06	0.465712767	0.69083889	0.240586644	0.000568194	Gm13074	543
186	p03006	6.66E-06	-1.544667771	-0.928944504	-2.160391038	0.000605705	Pbsn	19983
187	p10551	6.94E-06	-0.419243816	-0.175672635	-0.662814997	0.0006279	Tusc3	20362
188	p03157	7.29E-06	0.237111264	0.338198474	0.136024055	0.000656254	Rpl36a	48008
189	p13428	7.37E-06	-1.046131069	-0.621671627	-1.470590511	0.000659291	Rars	12893
190	p04007	8.36E-06	-0.25576966	-0.107285426	-0.404253895	0.000744357	Rap1a	27601
191	p19739	8.41E-06	-0.955185791	-0.491987925	-1.418383657	0.00074499	Nfkb2	12995
192	p14354	8.49E-06	-0.194578812	-0.114883933	-0.27427369	0.000748145	Eif1	49644
193	p00461	8.68E-06	0.219552625	0.312972549	0.126132701	0.000757171	Ptma	49208
194	p03941	8.68E-06	-1.030608264	-0.573419269	-1.487797259	0.000757171	Phgdh	19136
195	p18073	9.05E-06	0.840882082	1.231401921	0.450362244	0.000784637	Spdef	3012
196	p19090	9.18E-06	0.559857344	0.985941626	0.133773062	0.00079216	Piezo2	4153
197	p18721	1.00E-05	0.906456111	1.347577853	0.465334369	0.000862105	Eif2s3y	14341
198	p17832	1.04E-05	0.498223478	0.761975566	0.234471389	0.000887016	Smoc2	4456
199	p14491	1.09E-05	0.898435822	1.289377634	0.50749401	0.000928607	Tanc2	7722
200	p05312	1.19E-05	0.716952967	1.178004159	0.255901775	0.001007881	Epha2	16474
201	p18070	1.28E-05	0.200914139	0.283117215	0.118711063	0.001079026	Rps10	47988
202	p08658	1.33E-05	0.188530189	0.276350282	0.100710096	0.001111465	Rps17	48350
203	p07693	1.34E-05	0.517262052	0.770305232	0.264218871	0.001114763	Hebp1	5386
204	p09536	1.42E-05	0.502625392	0.895492497	0.109758287	0.001176327	Cd164	24074
205	p00280	1.44E-05	-0.739168931	-0.282164906	-1.196172957	0.001186411	Nop58	28942
206	p08117	1.47E-05	0.819610065	1.269864534	0.369355595	0.001206026	Blvrb	20141
207	p10672	1.52E-05	0.3253031	0.504263813	0.146342387	0.001243518	Cilp2	473
208	p02410	1.54E-05	0.92461806	1.333769446	0.515466673	0.001255324	Tgif2	7081
209	p03572	1.58E-05	-1.117230093	-0.628654115	-1.605806071	0.001279807	Tiparp	25072
210	p11240	1.62E-05	-0.373026838	-0.227532384	-0.518521292	0.001306928	Gm42047	798
211	p06913	1.77E-05	-0.728573789	-0.316531515	-1.140616063	0.001421325	Akr1b3	25828
212	p05420	1.81E-05	-0.42321025	-0.165633346	-0.680787155	0.001445642	Eno1	29444
213	p18887	1.83E-05	-0.454017984	-0.20896006	-0.699075909	0.001450106	Ube2d2a	34337
214	p13632	1.85E-05	-0.800585415	-0.490721925	-1.110448905	0.001460762	Snap47	9400
215	p09660	1.90E-05	0.888475241	1.378605494	0.398344987	0.001491984	Tspan15	7321
216	p09271	1.93E-05	0.189464176	0.27183249	0.107095862	0.00151411	Rplp2	49278
217	p00973	2.04E-05	-0.58811866	-0.366162662	-0.810074658	0.001565448	Fcer1g	8288
218	p04189	2.02E-05	0.862012753	1.261848771	0.462176735	0.001565448	Npnt	2508
219	p04916	2.01E-05	0.173471921	0.246370734	0.100573107	0.001565448	Rps8	49578
220	p06834	2.03E-05	0.7984346	1.303428162	0.293441038	0.001565448	Gm20186	8062
221	p19191	2.05E-05	-0.818064599	-0.501962684	-1.134166514	0.001565448	Mbp	4773
222	p13109	2.15E-05	0.772826903	1.127339494	0.418314311	0.001640426	Rbms3	11680
223	p10260	2.18E-05	-0.552372507	-0.347356916	-0.757388099	0.001651381	Apof	3508
224	p10655	2.30E-05	0.702169524	1.192041967	0.212297081	0.001733252	Lpl	6101
225	p07846	2.31E-05	-0.380524942	-0.242207882	-0.518842001	0.001737175	Isoc2a	2583
226	p00733	2.34E-05	-0.692018722	-0.301444528	-1.082592917	0.00174146	Csrp1	36095
227	p06149	2.34E-05	0.534374279	0.828027263	0.240721296	0.00174146	Atp5k	34064
228	p14082	2.35E-05	-0.540247166	-0.34505754	-0.735436792	0.00174146	Wfdc18	4072
229	p12002	2.46E-05	0.817637764	1.277510927	0.357764602	0.001810182	Kctd12	12278
230	p14741	2.46E-05	-0.925219454	-0.473129245	-1.377309662	0.001810182	Alyref	27198
231	p01401	2.48E-05	0.168704358	0.252117387	0.085291329	0.00181468	Rpl7a	47119
232	p07737	2.52E-05	-0.711094802	-0.433889413	-0.98830019	0.001833807	Ldhb	10478
233	p12721	2.55E-05	0.654056931	1.015722339	0.292391522	0.001848557	Nedd4	27335
234	p03890	2.67E-05	-0.976664259	-0.497698158	-1.455630359	0.001927294	Sf3b4	20751
235	p15337	2.70E-05	-0.614481029	-0.150264644	-1.078697413	0.001945344	Med10	17423
236	p01620	2.98E-05	0.918306866	1.360575924	0.476037807	0.002133104	Fmnl2	5219
237	p15969	3.00E-05	-0.817873221	-0.36865698	-1.267089463	0.00214322	Max	21122
238	p03460	3.03E-05	0.847001413	1.300108489	0.393894336	0.00214441	4932438A13Rik	9099
239	p08886	3.04E-05	-0.228177455	-0.122065876	-0.334289035	0.00214441	Eif3f	44208
240	p18230	3.04E-05	0.622964759	0.921314151	0.324615367	0.00214441	Agpat1	4616
241	p12842	3.15E-05	-0.885916327	-0.453355076	-1.318477577	0.002207656	Plscr1	19535
242	p08893	3.41E-05	0.168567566	0.240769467	0.096365666	0.002356801	Rpl27a	49276
243	p10150	3.39E-05	-0.858142887	-0.40141625	-1.314869523	0.002356801	Mdm2	17175
244	p10314	3.38E-05	0.746344132	1.191267983	0.30142028	0.002356801	Pet100	21786
245	p14655	3.41E-05	-0.402209551	-0.261512369	-0.542906734	0.002356801	BC018473	1527
246	p18266	3.93E-05	-0.808928826	-0.386415663	-1.231441989	0.002704962	Abhd16a	17086
247	p14301	3.97E-05	-0.812090799	-0.456964226	-1.167217373	0.002715761	Grb7	4384
248	p13962	3.99E-05	0.553371081	1.001988731	0.104753431	0.002721988	Cpd	13655
249	p03790	4.06E-05	-0.271402038	-0.179895947	-0.362908129	0.002760722	S100a9	497
250	p04863	4.19E-05				0.002824542	Trabd2b	1403
251	p18337	4.19E-05				0.002824542	Gm20478	204
252	p04365	4.27E-05	-0.794293044	-0.46757042	-1.121015669	0.002855135	Trp53inp1	5135
253	p10512	4.26E-05	0.908829609	1.337389964	0.480269253	0.002855135	Rnf122	4325
254	p10701	4.60E-05	0.229475379	0.385327083	0.073623676	0.003049556	Uba52	44838
255	p13264	4.60E-05	0.941801034	1.47610951	0.407492558	0.003049556	Emid1	3337
256	p00846	4.64E-05	0.459232293	0.696928683	0.221535903	0.003063286	Sec16b	841
257	p05252	4.68E-05	0.518551622	0.797864652	0.239238592	0.003077646	Rap1gap	1296
258	p18183	4.73E-05	0.196563977	0.29285507	0.100272884	0.003099323	Rps28	49448
259	p19499	4.85E-05	-0.872030661	-0.512339933	-1.23172139	0.0031692	Psat1	10112
260	p12096	4.91E-05	-0.953205572	-0.546098862	-1.360312282	0.003197023	Mmp7	10482
261	p03109	5.00E-05	0.198652701	0.344263479	0.053041922	0.003238824	Cox7b	37371
262	p01517	5.05E-05	0.726426728	1.084146405	0.368707051	0.003259978	St6galnac4	2731
263	p04290	5.07E-05				0.003259978	Gm36888	13
264	p15363	5.09E-05	-0.994361932	-0.536565352	-1.452158512	0.003259978	Sdha	20499
265	p13617	5.32E-05	0.724923787	1.183924311	0.265923263	0.003394049	Rnf187	24177
266	p00836	5.46E-05	0.561712841	0.870786754	0.252638928	0.003470789	Abl2	6793
267	p19180	5.57E-05	0.893726703	1.353845222	0.433608185	0.003527436	Txnl4a	16752
268	p17519	5.62E-05	0.638164499	1.032328659	0.244000339	0.003549085	Arhgap31	13103
269	p14590	5.66E-05	-0.453901411	-0.198715374	-0.709087449	0.003559757	Slc9a3r1	20233
270	p00692	5.73E-05	0.293881846	0.465747176	0.122016516	0.00358767	Etnk2	1104
271	p01862	5.82E-05	0.945949468	1.381783935	0.510115002	0.003634154	Large2	5287
272	p00527	5.94E-05	0.356441975	0.5791298	0.13375415	0.003696631	Cops9	34614
273	p08460	5.98E-05	0.811780596	1.279874669	0.343686524	0.0036973	Fut2	4189
274	p15257	5.99E-05	1.045688383	1.634627188	0.456749578	0.0036973	Ctla2a	11086
275	p14346	6.05E-05	-1.11907267	-0.603225961	-1.634919379	0.003721002	Krt19	19549
276	p12562	6.11E-05	-0.576810967	-0.348723118	-0.804898815	0.003746381	Edc3	2889
277	p02333	6.14E-05	-0.360272713	0.001596734	-0.72214216	0.003748566	Bcl2l1	13000
278	p15415	6.27E-05	0.177542939	0.273091014	0.081994865	0.00381354	Cox7c	44424
279	p00028	6.35E-05	0.657399086	1.14567824	0.169119932	0.003834569	Snhg6	19303
280	p15888	6.35E-05	-0.450398424	-0.195422309	-0.705374539	0.003834569	Arf6	30220
281	p05325	6.41E-05	0.891571261	1.348943491	0.434199032	0.00385701	Ddi2	9317
282	p17438	6.49E-05	0.756379007	1.191441558	0.321316456	0.003890811	Tnk2	5712
283	p03491	6.54E-05	-0.503725066	-0.307825717	-0.699624416	0.003908733	Slc7a11	6922
284	p18431	6.58E-05	-0.566812323	-0.301122269	-0.832502377	0.003918703	Rrp36	4892
285	p14464	7.04E-05	0.770596664	1.152803019	0.388390308	0.00417901	Hexim1	18352
286	p07997	7.10E-05	0.871147746	1.287879893	0.454415599	0.004181885	Exoc3l2	981
287	p13489	7.07E-05	1.019516712	1.522703345	0.516330079	0.004181885	Flt4	1454
288	p02666	7.26E-05	-0.63395263	-0.238115648	-1.029789611	0.004263736	Adrm1	23995
289	p15572	7.34E-05	1.092785451	1.592323255	0.593247647	0.004278157	Plpp1	9712
290	p16436	7.32E-05	0.17354909	0.274280938	0.072817241	0.004278157	Cox6c	45172
291	p00286	7.53E-05	0.682646949	1.134565793	0.230728105	0.004363411	Nbeal1	10796
292	p07650	7.53E-05	0.360406122	0.566407697	0.154404546	0.004363411	Olr1	703
293	p14280	7.84E-05	0.150641954	0.228153599	0.073130308	0.004523865	Rpl23	49318
294	p18888	7.97E-05	0.977432769	1.465676991	0.489188547	0.004586714	Cxxc5	7984
295	p03112	8.09E-05	-0.582565407	-0.267310744	-0.89782007	0.004605127	Pgk1	31911
296	p04353	8.04E-05	0.528748601	0.820237408	0.237259793	0.004605127	Car8	4543
297	p13329	8.06E-05	0.685265168	1.039285731	0.331244604	0.004605127	Meis1	4631
298	p08665	8.18E-05	-0.842172455	-0.392554187	-1.291790723	0.004642313	Fam103a1	20112
299	p07285	8.44E-05	-0.343382877	-0.176103145	-0.510662609	0.004773294	Anxa4	24460
300	p14654	8.48E-05	-0.58050174	-0.340791132	-0.820212348	0.004782367	St6galnac2	5467
301	p13433	8.52E-05	-0.890763281	-0.442439265	-1.339087297	0.004786961	Nudcd2	9052
302	p09284	8.58E-05	0.573311145	0.986581031	0.160041259	0.004806972	Dusp8	6872
303	p02005	8.95E-05	-0.996501943	-0.553024955	-1.43997893	0.00498712	Chac1	6923
304	p05240	8.96E-05	-0.539270758	-0.3057896	-0.772751916	0.00498712	C1qb	6406
305	p01388	9.07E-05	-1.001013717	-0.547699103	-1.45432833	0.00501596	Sdccag3	12343
306	p09339	9.07E-05	0.796725955	1.365242814	0.228209095	0.00501596	Akap12	6492
307	p13468	9.21E-05	0.167352978	0.258850963	0.075854993	0.005072406	Rack1	45990
308	p10508	9.29E-05	-0.605873814	-0.252792866	-0.958954762	0.005090692	Eif4ebp1	21743
309	p15225	9.30E-05	-0.799761275	-0.367948185	-1.231574365	0.005090692	Hnrnpa0	27292
310	p07878	9.72E-05	0.405226945	0.624949982	0.185503908	0.005301494	Zfp773	948
311	p18738	9.86E-05	0.300683411	0.733000566	-0.131633743	0.005362165	Zeb1	7367
312	p11242	0.000100002	-0.836052785	-0.373612999	-1.298492572	0.005421287	Slc7a5	13070
313	p18967	0.000101193	-0.953585962	-0.495111603	-1.41206032	0.005468285	Ndfip1	19849
314	p00768	0.000103407	0.864807254	1.293102947	0.436511562	0.005570159	Glrx2	13189
315	p02399	0.000104507	0.332668409	0.537468256	0.127868563	0.005571813	Romo1	34787
316	p06792	0.000104237	0.199187801	0.291142245	0.107233357	0.005571813	Sem1	43176
317	p07269	0.000104756	0.318499952	0.674491951	-0.037492046	0.005571813	Snrpg	38498
318	p10252	0.000104504	-0.210254391	-0.111413113	-0.309095669	0.005571813	Atp5b	43245
319	p00685	0.000105556	0.70410948	1.050185751	0.35803321	0.00559681	Mdm4	6587
320	p05408	0.000106185	0.490972988	0.94773813	0.034207847	0.005612543	Clstn1	20020
321	p14755	0.000106954	-0.88197454	-0.496403396	-1.267545684	0.005635578	Dcxr	15833
322	p14181	0.00011099	0.677147768	1.119633532	0.234662004	0.005830076	Luc7l3	21052
323	p00419	0.000112155	-0.582395394	-0.184105876	-0.980684913	0.005873019	Serpine2	22651
324	p06490	0.0001136	0.655921071	1.078838261	0.233003882	0.005930354	Lat2	3450
325	p05226	0.000114221	0.966643788	1.479829155	0.453458421	0.005944433	Id3	34065
326	p11364	0.00011975	-0.96230825	-0.536337391	-1.388279109	0.006213062	Oit1	6136
327	p05172	0.000120533	0.848707155	1.301760979	0.395653332	0.006226339	Rps6ka1	6428
328	p08055	0.000121111	-0.333554788	-0.201910313	-0.465199263	0.006226339	Lypd3	5728
329	p13039	0.00012097	-0.917888172	-0.442321243	-1.393455101	0.006226339	Shisa5	28415
330	p11902	0.000124094	0.413357437	0.645620055	0.18109482	0.006360401	Egr3	6199
331	p07943	0.000125496	0.517784108	0.807436542	0.228131673	0.006412831	Ptgir	633
332	p06705	0.000127375	0.123506731	0.266877134	-0.019863673	0.006489198	Atp5j2	41373
333	p09630	0.000130298	-0.811322897	-0.461937631	-1.160708163	0.006618187	Ddit4	15057
334	p18089	0.000131234	0.785442405	1.190623311	0.380261499	0.00664579	Fkbp5	10230
335	p00092	0.000132003	-0.268581473	-0.093287424	-0.443875523	0.006664776	Ptp4a1	34605
336	p04091	0.000136432	0.823183767	1.316292484	0.330075049	0.006851207	Vcam1	5572
337	p04116	0.000136911	-0.312634941	0.015928906	-0.641198789	0.006851207	Cnn3	31442
338	p18694	0.000136708	-0.693289287	-0.36913131	-1.017447263	0.006851207	Pigf	6688
339	p16142	0.000138752	-0.383306482	-0.2284434	-0.538169565	0.006922873	Dglucy	1725
340	p10705	0.000140905	-0.810199017	-0.455102306	-1.165295729	0.007009616	Isyna1	16926
341	p13518	0.000142326	0.667644996	1.015259787	0.320030205	0.007059519	Col23a1	5305
342	p09809	0.000144051	-0.832963268	-0.350363928	-1.315562608	0.007124225	Cdc34	14728
343	p16780	0.000145652	0.768262175	1.16503929	0.37148506	0.007182382	Tnrc6b	13477
344	p13165	0.00014865	0.768455559	1.199671469	0.337239649	0.007308921	Nktr	21227
345	p16768	0.000154087	-0.181629833	-0.097292204	-0.265967462	0.007554268	Rpl3	48905
346	p14657	0.000154647	0.331295387	0.573810563	0.088780211	0.007559826	Mxra7	7080
347	p18525	0.000157859	0.308526458	0.500797719	0.116255197	0.007694618	Ptprs	8984
348	p13062	0.000159163	0.573018564	0.950173443	0.195863685	0.007713696	Ccdc12	25966
349	p18490	0.00015871	-0.396944022	-0.071002558	-0.722885487	0.007713696	Rab5a	24290
350	p02269	0.000162941	-0.540326368	-0.305715756	-0.77493698	0.00786618	Cst11	378
351	p03187	0.000163239	-0.193981467	-0.060951607	-0.327011326	0.00786618	Morf4l2	36006
352	p04899	0.000164168	0.2057871	0.303173645	0.108400555	0.007888436	Akr1a1	38809
353	p08176	0.000167147	0.307135453	0.50874323	0.105527677	0.008008866	Actn4	28702
354	p00633	0.000168884	-0.553224052	-0.320036788	-0.786411315	0.0080692	Mcm6	4089
355	p09723	0.000170435	-0.906326095	-0.46706967	-1.345582521	0.00812041	Ipmk	9307
356	p01550	0.000177949	-0.690502483	-0.387400282	-0.993604684	0.008430876	Psmd5	6384
357	p05924	0.000177561	0.780170706	1.193393605	0.366947807	0.008430876	Fryl	8520
358	p04345	0.000181358	0.366342011	0.581085583	0.15159844	0.00856839	Penk	11293
359	p16769	0.000187381	0.813478516	1.228152569	0.398804463	0.008828309	Syngr1	2420
360	p01125	0.000188758	0.873523378	1.344949923	0.402096833	0.008843932	Hlx	1978
361	p08242	0.000188586	-0.870881689	-0.406675599	-1.335087779	0.008843932	Rbm42	24942
362	p00957	0.000192074	0.732319234	1.150989268	0.3136492	0.008974403	Atf6	9363
363	p04955	0.000195212	-0.222856124	-0.110769572	-0.334942676	0.009095892	Ybx1	45192
364	p05475	0.000200744	0.7116005	1.142956037	0.280244964	0.009318969	Ski	14934
365	p15801	0.000201101	0.519778787	0.97889624	0.060661333	0.009318969	Dock4	3316
366	p07583	0.000207906	-0.770412179	-0.396541395	-1.144282962	0.009607987	Nop2	8803
367	p07698	0.00021024	0.580156144	0.887388001	0.272924287	0.009689355	Emp1	18833
368	p06480	0.000211663	0.61768751	0.945242831	0.290132189	0.009728448	Auts2	10006
369	p19342	0.000213091	-0.66098407	-0.37014321	-0.95182493	0.009767517	Sac3d1	4616
370	p00940	0.000214809	0.767954327	1.191995685	0.34391297	0.009801988	Pbx1	21330
371	p18531	0.000215002	0.182480765	0.269299788	0.095661741	0.009801988	Rpl36	49281
372	p00867	0.000229186	-0.285727594	-0.150183918	-0.421271271	0.010337217	Prdx6	37245
373	p11201	0.000229142	0.322521593	0.473608542	0.171434643	0.010337217	Hsbp1	33669
374	p13332	0.000228149	0.759325961	1.196707824	0.321944099	0.010337217	Spred2	7837
375	p19317	0.000228573	0.662098797	1.016042026	0.308155567	0.010337217	Ltbp3	10219
376	p01731	0.000230244	0.220247359	0.370204885	0.070289834	0.010357303	Atp5g3	31777
377	p12261	0.000231462	-0.857460637	-0.421696844	-1.29322443	0.010370873	St14	10938
378	p13299	0.000231772	0.368559006	0.578880637	0.158237375	0.010370873	Igfbp3	6579
379	p06435	0.000232764	0.469965074	0.937517878	0.002412269	0.010387784	Zfp664	8886
380	p01510	0.000235677	0.66740513	1.010604071	0.324206188	0.010490116	Lcn2	20539
381	p04890	0.000238802	-0.77224226	-0.284928193	-1.259556328	0.010601296	Tspan1	13278
382	p12304	0.000241461	-0.669544919	-0.187683802	-1.151406036	0.010607959	Ei24	13443
383	p14299	0.000241417	0.277633182	0.449594759	0.105671604	0.010607959	Mien1	25449
384	p16371	0.000241342	0.467267899	0.820690505	0.113845293	0.010607959	Rai14	4417
385	p17779	0.00024084	-0.28044175	-0.116380937	-0.444502562	0.010607959	Ezr	32042
386	p19058	0.000244561	-0.181970208	-0.094094487	-0.269845929	0.010716336	Rps14	49479
387	p06952	0.00025558	0.660298534	1.034887864	0.285709205	0.011143893	Hipk2	5456
388	p17244	0.000255636	-0.657909096	-0.206312612	-1.10950558	0.011143893	Ube2v2	14596
389	p14315	0.00025946				0.011281523	Gm12359	507
390	p04282	0.000262029	-0.789435309	-0.356630079	-1.222240539	0.011341356	Rpf1	12753
391	p05482	0.000262177	-0.256719854	-0.121954473	-0.391485236	0.011341356	Gnb1	36230
392	p15942	0.000266019	-0.611808439	-0.338721238	-0.884895641	0.011478182	Snapc1	5339
393	p18896	0.00027208	0.540389159	1.023389825	0.057388492	0.011709846	Hbegf	31374
394	p02497	0.000272932	0.369824173	0.585592292	0.154056053	0.01171666	Rbpjl	237
395	p13595	0.000288144	0.805566493	1.240244309	0.370888678	0.012338385	Galnt10	6088
396	p12009	0.000292096	0.890070325	1.330137667	0.450002982	0.012476053	Mycbp2	18131
397	p05125	0.000293984	-0.973970219	-0.493223915	-1.454716523	0.012525045	Ythdf2	15856
398	p03332	0.000304857	0.415082855	0.660628676	0.169537033	0.012955669	Gm21887	2280
399	p00694	0.000306103	0.429569637	0.752435153	0.10670412	0.012976004	Snrpe	31663
400	p00878	0.000310187	-0.19988496	-0.049674074	-0.350095845	0.013105557	Mettl13	2044
401	p10471	0.000310709	0.704196841	1.16795483	0.240438852	0.013105557	Tacc1	13232
402	p03337	0.000321763	0.414486295	0.633943478	0.195029112	0.013538077	Gm8797	34956
403	p04525	0.000323976	0.642930554	0.997749201	0.288111907	0.013597366	Msmp	1149
404	p18641	0.000324932	0.471178656	0.750297579	0.192059733	0.013603719	Eif2ak2	4446
405	p03434	0.000332282	-0.1463341	0.137515935	-0.430184134	0.013877098	Ndufb5	33235
406	p04998	0.00033622	0.756670496	1.226583949	0.286757043	0.014006977	Macf1	12251
407	p12694	0.000340052	0.732413461	1.165230778	0.299596145	0.014131803	Bnip2	16223
408	p10726	0.000351632	-0.161919551	-0.083004468	-0.240834634	0.014577208	Rpl18a	49675
409	p09054	0.000353689	-0.232849808	-0.116574196	-0.349125419	0.014626624	Aldoa	42292
410	p15817	0.000363675	-0.077233846	0.328303874	-0.482771567	0.015002943	Hectd1	22325
411	p10030	0.000364888	0.259228196	0.584002811	-0.065546419	0.015016332	Snrpf	36573
412	p12981	0.000365815	0.239631981	0.382896794	0.096367169	0.015017966	Gnai2	41161
413	p01287	0.000371413	-0.935132877	-0.457693915	-1.412571839	0.015174124	Commd3	17314
414	p15857	0.000371296	0.170275263	0.291521261	0.049029266	0.015174124	Clec14a	807
415	p15505	0.000374077	0.664532133	1.1349462	0.194118065	0.015246133	Serf1	12002
416	p04059	0.000377134	0.648731057	1.119621264	0.17784085	0.015333777	Sort1	9281
417	p01069	0.000383021	0.517742897	0.813416728	0.222069066	0.015535762	Cnst	2542
418	p02449	0.000387933	-0.004925339	0.351114542	-0.360965221	0.015658414	Top1	38269
419	p09623	0.000388822	0.87336065	1.313592071	0.43312923	0.015658414	P4ha1	10926
420	p13457	0.000387887	-0.311732791	-0.182246859	-0.441218723	0.015658414	Nipal4	2289
421	p10736	0.000394222	0.465354459	0.726447703	0.204261215	0.015838162	Abhd8	5514
422	p12906	0.000396896	0.546024312	0.945607818	0.146440806	0.015907798	Slco2a1	14455
423	p13162	0.000399778	0.53892724	0.832187654	0.245666826	0.015985442	Vipr1	1923
424	p04986	0.000401274	-0.798096621	-0.40276437	-1.193428872	0.016007413	Mfsd2a	2990
425	p02954	0.000404311	0.44343519	0.730069251	0.15680113	0.016090634	Bgn	15484
426	p13751	0.000411074	0.71615851	1.12317749	0.30913953	0.016321393	Pik3r6	1969
427	p07922	0.000414502				0.016418927	C5ar1	3537
428	p04343	0.000417863	0.734957014	1.191698681	0.278215347	0.016474911	Chchd7	16619
429	p05723	0.000417051	-0.681158728	-0.314704159	-1.047613298	0.016474911	Pisd	9038
430	p13822	0.000425304	-0.157393317	-0.073356156	-0.241430479	0.016729278	Eif5a	45862
431	p15015	0.000433672	-0.847008062	-0.356232731	-1.337783394	0.016981268	Pxdc1	14286
432	p18327	0.000433718	0.163605066	0.282652147	0.044557986	0.016981268	A930015D03Rik	672
433	p17372	0.00043842	0.564995602	0.963085739	0.166905466	0.01712571	Masp1	3367
434	p01949	0.000445287	-0.77498628	-0.285697531	-1.264275029	0.017353896	Emc4	20744
435	p04618	0.000446969	0.837458532	1.268067199	0.406849865	0.01737938	Epb41l4b	3851
436	p08598	0.000449706	0.734142028	1.190386382	0.277897674	0.017445703	Akap13	18439
437	p00021	0.000451986	-0.735732428	-0.254785648	-1.216679209	0.017494019	Rrs1	16854
438	p14669	0.0004565	0.736749186	1.129602833	0.343895539	0.017628415	Tnrc6c	11901
439	p01501	0.000463643	0.767377253	1.216454379	0.318300127	0.017825956	Prrc2b	11264
440	p05846	0.000464183	0.810834589	1.276958548	0.34471063	0.017825956	Pi4k2b	8507
441	p14031	0.000464778	-0.313256171	-0.178034555	-0.448477786	0.017825956	Tefm	1318
442	p10862	0.000468588	0.311508611	0.753476541	-0.130459319	0.017922782	Ier2	41249
443	p11875	0.000469421	-0.872142928	-0.40892977	-1.335356087	0.017922782	Ppp2r2a	20060
444	p06076	0.000473966	-0.93749995	-0.439751344	-1.435248556	0.018055547	Plac8	14002
445	p10110	0.000478096	0.921549076	1.389143971	0.453954181	0.018131218	Nap1l1	26868
446	p14837	0.000477292	0.668431369	1.129900927	0.206961812	0.018131218	Arid4b	20615
447	p00114	0.000486412	0.712533327	1.091230175	0.33383648	0.018364228	Arid5a	14604
448	p00593	0.000485348	-0.803204177	-0.317281905	-1.28912645	0.018364228	Nifk	14858
449	p14325	0.000490228	-0.90829244	-0.442832156	-1.373752724	0.018467087	Smarce1	16378
450	p07142	0.000505165	-0.727191747	-0.382326146	-1.072057348	0.018935684	Tacstd2	11869
451	p08787	0.000504025	0.428798361	0.88279362	-0.025196898	0.018935684	Ucp2	27278
452	p14267	0.000506436	-0.685369481	-0.363036322	-1.00770264	0.018935684	Mrpl45	7546
453	p15605	0.000507146	0.755595421	1.16288048	0.348310361	0.018935684	Paip1	7868
454	p12244	0.000510281	-1.07029448	-0.519057443	-1.621531517	0.019010792	Glb1l3	7263
455	p18339	0.000519948	0.643504208	1.112904866	0.174103549	0.019328351	Rpp21	16048
456	p11451	0.000524532	0.707394511	1.119996554	0.294792468	0.019455992	Zmiz1	12680
457	p07573	0.000530257	0.153504714	0.436876039	-0.129866612	0.019625313	Ptms	36150
458	p08607	0.000534038	-0.836672101	-0.429794169	-1.243550033	0.019722076	Aen	7553
459	p06418	0.000537637	0.498235717	0.782847898	0.213623535	0.019811757	Pitpnm2	2251
460	p14308	0.00054854	-0.572802394	-0.300073266	-0.845531522	0.020169575	Gsdma	3432
461	p10877	0.000554582	0.735824813	1.132186525	0.339463101	0.0203475	Dnase2a	10723
462	p11110	0.000561258	-0.856418243	-0.383619496	-1.329216991	0.02054786	Nip7	16204
463	p03584	0.000571007	0.570594121	1.030294599	0.110893644	0.020859646	Mfsd1	10697
464	p04209	0.000575036	-0.165998915	-0.081731746	-0.250266085	0.020961551	Ube2d3	43876
465	p06530	0.000584989	0.327697958	0.549278232	0.106117685	0.02127851	Rasa4	3635
466	p00882	0.000594358	0.587894542	1.024690726	0.151098359	0.021526703	Prrc2c	26078
467	p13195	0.00059336	-0.730695199	-0.346709296	-1.114681102	0.021526703	Tgm4	13533
468	p03792	0.000598356	-0.839360322	-0.416522104	-1.26219854	0.021605247	Lor	5648
469	p18871	0.000599081	-0.495965991	-0.145251687	-0.846680295	0.021605247	Hspa9	29356
470	p18199	0.000613749	0.227067909	0.348479199	0.105656619	0.022040239	H2-K1	44248
471	p19771	0.000613262	-0.985196082	-0.487115376	-1.483276789	0.022040239	Gsto1	26271
472	p06561	0.000619395	-0.882959022	-0.444593244	-1.321324801	0.022195845	Pop7	10422
473	p05321	0.000622781	0.670042114	1.065899245	0.274184982	0.022223038	Fblim1	5434
474	p05890	0.000622537	-0.440279523	-0.228875737	-0.651683309	0.022223038	9130230L23Rik	2094
475	p17325	0.000629841	-0.864332637	-0.39113968	-1.337525594	0.022427645	Parl	13241
476	p02667	0.000634494	0.717049374	1.170741677	0.263357071	0.02254585	Lama5	8940
477	p18267	0.000642445	0.202669059	0.346502207	0.058835911	0.022780538	Ly6g5c	97
478	p12712	0.000663423	0.662387868	1.063364203	0.261411532	0.023475166	Cgnl1	6168
479	p02387	0.000670041	-0.303748901	-0.133607532	-0.47389027	0.023659871	Eif6	32561
480	p07881	0.000671441				0.023659895	Gm45844	289
481	p12909	0.000675494	0.70670408	1.155032539	0.258375621	0.023753232	Trf	8607
482	p12434	0.000691082	0.644562502	1.111046905	0.178078099	0.024211662	Sik3	9501
483	p15970	0.000691394	0.642579682	1.120697807	0.164461558	0.024211662	Fut8	8414
484	p01920	0.000698016	-0.760184351	-0.391232902	-1.129135801	0.024393057	Depdc7	4957
485	p00554	0.000704387	0.919480493	1.443965464	0.394995522	0.024564957	Bok	10790
486	p05445	0.000709002	0.189676302	0.497552387	-0.118199784	0.024626517	Icmt	3890
487	p07078	0.000709064	-0.646176347	-0.270293576	-1.022059117	0.024626517	Tax1bp1	28804
488	p00265	0.000718683	0.183826201	0.540587013	-0.17293461	0.024858493	Ndufb3	26736
489	p18342	0.00071848	0.672205843	1.081291639	0.263120047	0.024858493	Trim26	8544
490	p02400	0.00072642	0.14972103	0.267298619	0.03214344	0.025074826	Rbm39	45516
491	p05314	0.000733715	0.278173694	0.455012062	0.101335327	0.025275062	Fam131c	558
492	p06948	0.00073644	0.615856413	1.047669504	0.184043321	0.025311575	Luc7l2	25682
493	p10423	0.000737768	-0.443483859	-0.243777235	-0.643190484	0.025311575	Defb1	18794
494	p18437	0.000746306	0.744391537	1.172091709	0.316691365	0.025552678	Cnpy3	10964
495	p18082	0.000754794	-0.197246903	0.01565009	-0.410143896	0.025791082	Zfp523	3124
496	p15506	0.000769718	-0.739347866	-0.369651895	-1.109043836	0.026248012	Smn1	9184
497	p09887	0.000774202	0.812270517	1.271045823	0.353495211	0.02634757	Gadd45b	29322
498	p14442	0.000775753	0.551386557	0.88447578	0.218297333	0.02634757	Grn	27089
499	p04077	0.000777477	0.477503381	0.753468508	0.201538254	0.026353189	Fam102b	7883
500	p14785	0.000781316	-0.241878996	-0.072624239	-0.411133754	0.026430351	Gdi2	34796
501	p01216	0.000788395	-0.514963538	-0.266731778	-0.763195299	0.026510769	Fam107b	20779
502	p07414	0.000785348	0.578429749	1.030754191	0.126105307	0.026510769	Setd5	19597
503	p09307	0.000787693	-0.846496618	-0.410022127	-1.282971108	0.026510769	Cars	12909
504	p17951	0.00079011	0.837077825	1.266001719	0.408153931	0.026515712	Rab26	3318
505	p18656	0.000792831	-0.530130161	-0.07897758	-0.981282742	0.026554327	Srsf7	30844
506	p09275	0.000795106	0.839868462	1.266296478	0.413440447	0.026577917	Polr2l	23836
507	p08711	0.000800491	0.463361844	0.928740923	-0.002017235	0.026705145	Picalm	19549
508	p05042	0.000807175	0.427724684	0.680544416	0.174904951	0.026875123	Ago1	3082
509	p05447	0.000815182	0.162826835	0.255691122	0.069962547	0.027035263	Rpl22	46588
510	p18783	0.000815162	0.346961583	0.640360286	0.05356288	0.027035263	Taf4b	5913
511	p03077	0.000820854	0.629850827	1.08100735	0.178694304	0.027077553	Ogt	13964
512	p09274	0.00082126	0.604247864	0.979430894	0.229064835	0.027077553	Cd151	22456
513	p18480	0.000820283	-0.715985072	-0.359488198	-1.072481946	0.027077553	Rftn1	3785
514	p12338	0.000824781	-0.25866171	-0.123615922	-0.393707499	0.02714076	Hspa8	49081
515	p02845	0.000828902				0.0272234	Gm7598	42
516	p16128	0.00083309	0.708276423	1.132989677	0.283563169	0.027307916	Foxn3	17059
517	p00635	0.000839265	0.062945184	0.443785022	-0.317894655	0.027457107	Cxcr4	4831
518	p14274	0.00084195	-0.822333141	-0.38115552	-1.263510762	0.027491787	Cisd3	11481
519	p19078	0.000845021	0.740554249	1.1425668	0.338541698	0.027538905	Afap1l1	3332
520	p04695	0.000851311	0.637124284	1.048378377	0.22587019	0.027690537	Nfib	22795
521	p11412	0.000861731	-0.737129623	-0.303091818	-1.171167428	0.027975669	Anxa7	27206
522	p07714	0.000866688	-0.720416062	-0.285355767	-1.155476358	0.028082695	Strap	26141
523	p15487	0.000870524	-0.159860443	-0.076592554	-0.243128332	0.028153041	Btf3	45882
524	p10770	0.000887236	0.851967904	1.433629786	0.270306022	0.028638758	Klf2	21306
525	p11581	0.00089218	0.284986319	0.466954197	0.10301844	0.028743478	AC160336.1	1764
526	p18198	0.000908096	0.586347449	0.922645131	0.250049767	0.029200637	Vps52	5011
527	p02496	0.00092265	0.702031528	1.109983942	0.294079114	0.029612349	Matn4	2538
528	p06589	0.00092755	-0.62799158	-0.301417641	-0.95456552	0.02969891	Azgp1	5350
529	p19578	0.000928859	0.176510925	0.328996579	0.024025271	0.02969891	Dkk1	26
530	p07560	0.000933977	0.695116302	1.073961854	0.316270751	0.029806216	Grcc10	24298
531	p18429	0.000938698	-0.757451252	-0.37869914	-1.136203364	0.02990045	Mrpl2	10265
532	p02083	0.000945968	-0.505727925	-0.261451492	-0.750004357	0.030075376	Slc24a5	2090
533	p16336	0.000957302	0.157529688	0.244574743	0.070484632	0.030378628	Rpl37	49483
534	p17150	0.000962235	-0.003872312	0.436675774	-0.444420398	0.030477981	Crebbp	15006
535	p19195	0.000972439	0.623413661	1.015133489	0.231693833	0.030743608	Tshz1	9988
536	p06693	0.00097456	0.296761723	0.533670573	0.059852872	0.030753197	Bri3	31516
537	p01123	0.00098511	-0.634328538	-0.331557089	-0.937099986	0.031028219	Gm37223	4366
538	p16396	0.000992314	0.726336574	1.126677987	0.325995161	0.031197011	Myo10	7688
539	p08059	0.001004143	0.205461065	0.348789661	0.062132468	0.031450667	Gm9844	1923
540	p08697	0.00100596	-0.801396318	-0.344627308	-1.258165328	0.031450667	Ctsc	16258
541	p17173	0.001002385	0.574641112	1.033977569	0.115304655	0.031450667	Ubn1	17974
542	p00331	0.001008146	-0.542744938	-0.2475524	-0.837937476	0.031460844	Atic	6253
543	p18331	0.001021483				0.031818359	Gm6034	126
544	p05870	0.001031042				0.032057078	Gm3716	69
545	p05376	0.001034258	0.639932026	1.002470572	0.277393481	0.032098055	Agtrap	5898
546	p06797	0.001056426	-0.66010409	-0.182309686	-1.137898495	0.032639763	Asns	9665
547	p12609	0.001059432	0.161078679	0.254805908	0.06735145	0.032639763	Rplp1	49391
548	p15639	0.001054771	0.771553662	1.21491736	0.328189965	0.032639763	Itsn2	11269
549	p16415	0.001057719	0.720936401	1.169186609	0.272686194	0.032639763	Snhg18	19456
550	p12159	0.001073734	0.15902375	0.283884965	0.034162535	0.033020246	Ubl5	40220
551	p02802	0.001091441	-0.143634307	0.241039985	-0.528308599	0.033443169	Timp1	8180
552	p08058	0.001090984	0.351614925	0.569241651	0.1339882	0.033443169	Ceacam10	5411
553	p12629	0.001103398	0.410036971	0.657826085	0.162247857	0.033748406	Smad6	3438
554	p09783	0.001105491	0.144140849	0.254321491	0.033960207	0.033751402	Icosl	2032
555	p10049	0.0011105	-0.313326392	-0.060781107	-0.565871677	0.033843249	Ube2n	32017
556	p09499	0.0011225				0.034147434	Tspyl4	1213
557	p06259	0.001130505	0.408414822	0.72279078	0.094038864	0.034289405	Mlec	15593
558	p07231	0.001131222	-0.855070444	-0.409449086	-1.300691802	0.034289405	Mthfd2	17448
559	p05754	0.001138213	0.666577616	1.087113615	0.246041618	0.034439609	Add1	11967
560	p02525	0.00114163	0.271550729	0.735484995	-0.192383538	0.034481309	Ctsa	18496
561	p01711	0.001147497	0.543940112	0.996517712	0.091362513	0.034535167	Itga6	16123
562	p05090	0.001145971	0.240153965	0.404352244	0.075955685	0.034535167	Fam167b	672
563	p15739	0.001153104	0.2063309	0.354128256	0.058533543	0.034642274	Pxdn	2426
564	p06275	0.001158405	-0.145717755	-0.061980069	-0.229455441	0.034678338	Rplp0	49555
565	p11708	0.001158258	0.553753851	0.876322434	0.231185267	0.034678338	Efs	4890
566	p03159	0.001181142	-0.758410207	-0.289898817	-1.226921596	0.035296515	Hnrnph2	19032
567	p04289	0.001185853	0.360182184	0.583241509	0.137122858	0.035374798	Ttll7	2326
568	p14855	0.001194728	0.50869412	0.811620171	0.205768068	0.035576823	Amph	640
569	p18136	0.001197634	-0.508439915	-0.258429672	-0.758450159	0.035600684	Wdr4	3364
570	p00182	0.001206762	-0.816954469	-0.398706057	-1.235202881	0.035809067	Fhl2	16508
571	p09838	0.001232704	0.41638343	0.891273866	-0.058507005	0.036514815	Sbno2	15023
572	p02766	0.001244864	0.294958769	0.483413648	0.106503891	0.036746288	Srpx	4136
573	p09042	0.001243621	0.704636285	1.226341123	0.182931448	0.036746288	Nupr1	18638
574	p15423	0.001253193	0.107368303	0.199266256	0.01547035	0.036927722	Rps23	49439
575	p17281	0.001257933	-0.72801825	-0.355679878	-1.100356622	0.037002921	Slc7a4	7639
576	p03414	0.001261989	-0.696131992	-0.338552562	-1.053711421	0.037057783	Mynn	4616
577	p01889	0.001281418	0.515212065	0.868103266	0.162320865	0.037304468	Prr5l	3799
578	p07268	0.001275268	-0.763361728	-0.372342921	-1.154380536	0.037304468	Fam136a	6869
579	p09850	0.00127977	0.143527177	0.222259104	0.064795251	0.037304468	Rps15	49280
580	p18268	0.001275073	0.239075536	0.428384866	0.049766207	0.037304468	Ly6g5b	1123
581	p19448	0.001278683	-0.603101111	-0.237998601	-0.968203621	0.037304468	Ddb1	22444
582	p03155	0.001302894	-0.539663976	-0.077972847	-1.001355104	0.037864505	Timm8a1	13411
583	p04521	0.001321526	0.728013233	1.198414735	0.257611732	0.038340115	Tln1	18397
584	p00569	0.001335615	0.787533933	1.259387363	0.315680502	0.038682506	Pam	12537
585	p06796	0.001350682	-0.686088916	-0.302517307	-1.069660525	0.038985392	Tac1	2319
586	p10741	0.001350435	0.201086434	0.724175115	-0.322002248	0.038985392	Plvap	4911
587	p14591	0.001353796	-0.700537561	-0.343771734	-1.057303387	0.039008707	Nat9	7699
588	p10961	0.001368085	-0.02452782	0.194275452	-0.243331092	0.039353396	Mt2	45641
589	p08615	0.001375639	0.04234076	0.463706641	-0.379025121	0.039503486	Polg	8026
590	p05512	0.001386233				0.039711344	Tnfrsf4	547
591	p13102	0.001387573	0.382627983	0.850737218	-0.085481251	0.039711344	Rps27rt	26704
592	p08818	0.001394839	0.618878674	1.020560085	0.217197263	0.039851866	Numa1	8607
593	p18182	0.001404255	0.62954291	1.059167209	0.199918611	0.040053236	Kank3	3617
594	p06700	0.001407111	-0.221341057	-0.076437836	-0.366244277	0.040067126	Arpc1b	43907
595	p19497	0.001409481				0.040067157	Olfr1459	41
596	p01933	0.001447611	0.573940941	0.926527302	0.22135458	0.041082033	Mpped2	4442
597	p09255	0.001453964				0.041156312	Lrrc56	481
598	p09323	0.001455095	-0.532162562	-0.200330667	-0.863994457	0.041156312	Ano1	13735
599	p08900	0.001460845	0.326808141	0.611628161	0.041988122	0.041249958	Scube2	925
600	p00139	0.001515407	-0.156270999	-0.083037311	-0.229504687	0.042719309	Lipt1	413
601	p05738	0.001547497	-0.775974022	-0.357126524	-1.194821521	0.043551342	Letm1	11323
602	p02582	0.001563769	0.668782005	1.101722588	0.235841422	0.043863336	Tshz2	22241
603	p13281	0.001562997	0.640956134	1.075792804	0.206119464	0.043863336	Nudcd3	12914
604	p09957	0.001572823	-0.502472061	-0.250242275	-0.754701847	0.044044261	D10Wsu102e	7208
605	p00002	0.001586727	-0.002216436	0.437735599	-0.442168472	0.044132784	EGFP	10407
606	p00048	0.001589954	0.067082372	0.143500352	-0.009335608	0.044132784	Kcnb2	86
607	p01948	0.00159164	0.516196749	0.854170497	0.178223001	0.044132784	Slc12a6	4348
608	p03290	0.001579802	-0.153536748	0.205520743	-0.51259424	0.044132784	Rbbp7	33491
609	p16409	0.001584358	0.72634739	1.145712657	0.306982124	0.044132784	Ankrd33b	2420
610	p19155	0.001583183	0.251282102	0.42069702	0.081867183	0.044132784	Ctif	1331
611	p16553	0.001599992	-0.410978139	-0.206376931	-0.615579347	0.044291752	Pvt1	2101
612	p15941	0.001609153	0.303933622	0.783171259	-0.175304014	0.044472582	Hif1a	18407
613	p01164	0.00161396	0.889192126	1.38156776	0.396816491	0.044532658	Atf3	38344
614	p11654	0.001628828	-0.608815016	-0.277794482	-0.93983555	0.04486969	Rnase1	7924
615	p06428	0.001652878	-0.167101484	-0.069606125	-0.264596844	0.045384377	Tmed2	40634
616	p18849	0.001650291	0.649915274	1.072549672	0.227280876	0.045384377	Epb41l4aos	14543
617	p15948	0.001658412	-0.252365233	-0.131740896	-0.37298957	0.045462521	Gm47689	767
618	p00885	0.001666202	0.506051916	0.807208137	0.204895695	0.045528509	Fmo2	15943
619	p01954	0.001665705	0.29467794	0.695745007	-0.106389127	0.045528509	Fmn1	2158
620	p13813	0.001676889	0.339313296	0.585187231	0.093439362	0.04568195	Tmem256	31926
621	p17463	0.00167722	-0.622317397	-0.202024775	-1.042610019	0.04568195	Hacd2	20378
622	p12631	0.001696066	-0.137218969	-0.06169981	-0.212738128	0.046046961	Rpl4	48739
623	p19010	0.001693695	-0.824704416	-0.350803547	-1.298605285	0.046046961	Ap3s1	19731
624	p05165	0.001703803	-0.361631934	-0.179891987	-0.543371881	0.046182889	Gpatch3	1672
625	p03849	0.001712963	0.216678752	0.713579886	-0.280222382	0.046209021	Scnm1	9313
626	p06374	0.001709228	-0.311166229	-0.15423007	-0.468102388	0.046209021	Ift81	2371
627	p09910	0.001712486	-0.594558184	-0.287059718	-0.90205665	0.046209021	Cactin	5645
628	p13666	0.001756445	-0.585841058	-0.266445877	-0.905236239	0.047231325	Shmt1	4938
629	p19186	0.001755491	0.550850757	0.969579214	0.132122299	0.047231325	Nfatc1	5226
630	p12291	0.00176648	-0.773195802	-0.333856132	-1.212535471	0.047425771	Pate4	29653
631	p06210	0.001782761	-0.623056944	-0.276298528	-0.969815361	0.04771142	Tfip11	6640
632	p18655	0.001782607	-0.496075847	-0.040578274	-0.95157342	0.04771142	Galm	5065
633	p00258	0.001796224	-0.200621186	0.033693377	-0.434935749	0.047769387	Bzw1	29571
634	p05501	0.001794613	0.872363957	1.411592245	0.333135669	0.047769387	Mxra8	12369
635	p05989	0.001790472	-0.841771242	-0.382870294	-1.30067219	0.047769387	Utp3	15522
636	p19013	0.001792449	-0.246075224	0.064550821	-0.556701269	0.047769387	Sema6a	4442
637	p06028	0.001801108	0.731881019	1.205675585	0.258086453	0.04782408	Naaa	6938
638	p07862	0.001824571	-0.833087333	-0.360747528	-1.305427139	0.04837115	Epn1	18390
639	p07861	0.001840248	-0.704460223	-0.233425526	-1.175494919	0.04871041	U2af2	21159
640	p00412	0.001855961	0.719413547	1.190970941	0.247856153	0.04897306	Acsl3	13471
641	p01546	0.00185503	-0.279617512	-0.124439812	-0.434795212	0.04897306	Hspa5	47877
642	p04266	0.001865737	-0.414813697	-0.152458516	-0.677168878	0.049154315	Znhit6	6504
643	p04598	0.001923383	-0.849881433	-0.378881734	-1.320881131	0.050594253	Nipsnap3b	10928
644	p05814	0.001958591	-0.603984213	-0.181100129	-1.026868296	0.05144039	Fbxl5	11502
645	p03761	0.001962911	-0.863635077	-0.37687984	-1.350390313	0.051448178	4933434E20Rik	13656
646	p15100	0.001964971	0.439147228	0.712366086	0.165928369	0.051448178	Jarid2	4933
647	p12649	0.001973447	-0.677759547	-0.319732769	-1.035786326	0.051590227	Clpx	8257
648	p19007	0.001977224	-0.484489586	-0.142462866	-0.826516306	0.051609212	Eif1a	28604
649	p04607	0.00199814	0.348489683	0.570692842	0.126286524	0.052074794	Zfp462	2236
650	p11526	0.00201897	-0.43883169	-0.220488001	-0.65717538	0.052536713	Msmb	8098
651	p00400	0.002031184	0.24414027	0.412345768	0.075934772	0.052773346	Obsl1	1974
652	p10456	0.002037866	0.565225933	0.863749951	0.266701916	0.052865756	Golga7	16681
653	p18899	0.002071961	-0.78689309	-0.322464161	-1.251322019	0.05366791	Sra1	24627
654	p13847	0.002082995	0.264225023	0.672520419	-0.144070373	0.053871228	Arrb2	5741
655	p06039	0.002088778	-0.612475669	-0.214731638	-1.0102197	0.053938318	Sowahb	3379
656	p00804	0.002102268	0.515214062	0.946735929	0.083692195	0.054174267	Dhx9	11814
657	p02977	0.002104321	-0.833366964	-0.345651605	-1.321082324	0.054174267	Emd	23712
658	p11269	0.002115599	-0.123849701	-0.047767474	-0.199931928	0.054381838	Rpl13	49795
659	p04772	0.002133591	0.194899894	0.33439698	0.055402808	0.054760148	Ror1	1298
660	p10982	0.002136792	-0.568516747	-0.243812968	-0.893220526	0.054760148	Coq9	7444
661	p07735	0.002150594	-0.827552447	-0.371017439	-1.284087456	0.055030486	Golt1b	10146
662	p14834	0.002204826	-0.37564965	-0.18345317	-0.567846129	0.05633297	B3galnt2	4390
663	p15065	0.002210123	-0.722175066	-0.334170729	-1.110179403	0.05638314	Gcnt2	5087
664	p01253	0.00221849	-0.828330551	-0.359305472	-1.29735563	0.056426384	Pfkfb3	7205
665	p06015	0.002217406				0.056426384	Ereg	1417
666	p18735	0.002244809	0.475376026	0.814694438	0.136057614	0.057010063	Svil	9468
667	p10711	0.002250512	-0.013972584	0.110030271	-0.13797544	0.057069203	Jund	48141
668	p02266	0.002289425	-0.479896747	-0.039516491	-0.920277003	0.057969071	Nxt1	10112
669	p13295	0.002296244	-0.491607676	-0.214422227	-0.768793126	0.058054817	Tbrg4	5000
670	p03869	0.002304938	-0.387176145	-0.183555862	-0.590796428	0.058161218	Golph3l	3401
671	p13358	0.00230733	0.539508148	0.999660799	0.079355498	0.058161218	Usp34	17489
672	p05346	0.00234536	0.400074464	0.667948952	0.132199975	0.059031867	Vps13d	4067
673	p10673	0.002374434	0.335404275	0.554683838	0.116124711	0.05967485	Yjefn3	1142
674	p12984	0.002380971	0.510453797	0.825056254	0.19585134	0.059750365	Sema3f	3145
675	p02001	0.002410372	-0.857573278	-0.359268228	-1.355878328	0.060269926	Spint1	9758
676	p08107	0.002413963	0.451851157	0.874651271	0.029051044	0.060269926	Mia	9651
677	p11645	0.002415928				0.060269926	Pnp2	2520
678	p17043	0.002407475	0.205132378	0.325271386	0.084993369	0.060269926	Smagp	14661
679	p10724	0.002422726	-0.353580075	0.107055884	-0.814216035	0.060350502	Ccdc124	18729
680	p00479	0.002435836	0.514977949	0.846402472	0.183553427	0.060587849	Dgkd	4288
681	p00979	0.00246379	-0.489226803	-0.059088694	-0.919364912	0.060924778	Ufc1	23328
682	p03004	0.00246123	-0.487161516	-0.006500769	-0.967822263	0.060924778	Tbl1x	13708
683	p04147	0.002453807	0.205864797	0.537986871	-0.126257277	0.060924778	Camk2d	18569
684	p06964	0.002458767	0.188122576	0.470670815	-0.094425663	0.060924778	Ndufb2	32302
685	p09695	0.002472665	-0.528082046	-0.184348025	-0.871816067	0.061054966	Nrbf2	6928
686	p04741	0.002492075	0.392933165	0.667907346	0.117958984	0.061444553	Ift74	4531
687	p04374	0.002506719	0.614087124	0.998546328	0.22962792	0.061625943	Gem	16430
688	p07893	0.002505855	-0.125449548	-0.045054048	-0.205845048	0.061625943	Rps5	49285
689	p03981	0.002514585	0.31776645	0.554061196	0.081471704	0.061640128	Olfml3	11708
690	p15748	0.002512067	-0.714077691	-0.300921734	-1.127233649	0.061640128	Dld	13235
691	p09053	0.002540071	-0.26031197	0.166454005	-0.687077944	0.062174761	Ppp4c	21775
692	p17424	0.002563981	-0.237742621	0.010679082	-0.486164324	0.062669336	Cep19	3190
693	p01435	0.002615566	-0.304783801	-0.151504077	-0.458063524	0.063837932	Ddx31	1861
694	p05643	0.002643204	0.525278113	0.898373956	0.152182269	0.064419522	Kmt2c	9924
695	p15710	0.00266222	-0.101708526	0.01768768	-0.221104732	0.064789613	Ywhaq	37524
696	p06922	0.00267388	0.327618835	0.541697091	0.113540579	0.064979904	3110062M04Rik	2612
697	p03729	0.002693497	0.294298669	0.566504221	0.022093116	0.065362719	Krtcap2	34967
698	p08895	0.002709163	-0.502929922	-0.065476357	-0.940383487	0.065648683	Akip1	7152
699	p08907	0.002718658	0.578016343	0.997099149	0.158933537	0.065784524	Swap70	9000
700	p05817	0.002732376	0.500268088	0.978174693	0.022361483	0.065958534	Cd38	3956
701	p19160	0.002733649	-0.468825726	-0.21322519	-0.724426261	0.065958534	Hdhd2	5846
702	p02106	0.002746022	0.638637673	1.021443323	0.255832023	0.066103946	Usp50	8593
703	p13501	0.002750517	-0.323881268	-0.160922585	-0.48683995	0.066103946	Ltc4s	1837
704	p18180	0.0027514	0.74361463	1.143602033	0.343627227	0.066103946	Rab11b	23013
705	p04708	0.002802582	-0.590483059	-0.12708304	-1.053883079	0.067238118	Rraga	16472
706	p11226	0.002807498	-0.150562545	-0.064723229	-0.236401861	0.067260655	Cox4i1	47596
707	p01431	0.002813594	0.328263442	0.616806329	0.039720555	0.067262985	Tsc1	3452
708	p08063	0.002815549	0.08018482	0.204465686	-0.044096046	0.067262985	Rabac1	41627
709	p00032	0.002822354	0.550365416	0.91099429	0.189736542	0.067330464	Cspp1	7987
710	p10561	0.002827212	0.60246435	0.992371947	0.212556752	0.067351368	Mtus1	6122
711	p01746	0.0028369	-0.722702187	-0.281170286	-1.164234088	0.067392324	Mtx2	13355
712	p14688	0.002834331	-0.419651211	-0.018325597	-0.820976825	0.067392324	Lgals3bp	11732
713	p01750	0.002844399	-0.655989034	-0.23691986	-1.075058208	0.067475678	Nfe2l2	30022
714	p08084	0.002850742	-0.526668309	-0.167981293	-0.885355326	0.067531453	Ceacam1	9554
715	p01452	0.002866067	0.580655501	1.04777045	0.113540551	0.067799509	Sptan1	16506
716	p00976	0.002882554	-0.666635186	-0.293214999	-1.040055374	0.06800139	B4galt3	8347
717	p08825	0.002886662	0.6445004	1.07699535	0.212005451	0.06800139	Nup98	13495
718	p12066	0.00288387	0.334408347	0.679482784	-0.01066609	0.06800139	Tmtc4	2646
719	p18207	0.002895131	0.173807019	0.526973505	-0.179359467	0.068106041	Brd2	35179
720	p11642	0.0029237	-0.559975087	-0.084525651	-1.035424522	0.068682596	Apex1	12441
721	p07624	0.00293735	-0.057203684	0.232434638	-0.346842007	0.068907552	Itfg2	4865
722	p15925	0.00295799	-0.334057101	-0.159616147	-0.508498055	0.069231168	Pcnx4	2224
723	p18239	0.002959332	-0.612127519	-0.230110002	-0.994145037	0.069231168	Stk19	14266
724	p00035	0.003016195	0.3388753	0.560868061	0.116882538	0.07030731	Prex2	1536
725	p17197	0.003017802	-0.745813906	-0.330380112	-1.161247701	0.07030731	Nubp1	9232
726	p18316	0.003016458	0.871676739	1.369433769	0.373919709	0.07030731	Ppp1r18	10823
727	p08684	0.003026903	0.373909995	0.856697739	-0.108877748	0.070422343	Tlnrd1	10257
728	p16008	0.00308325	0.304115838	0.616624029	-0.008392354	0.071634744	Srsf5	37128
729	p07478	0.00309204	-0.183484739	-0.075563573	-0.291405904	0.071740412	Hnrnpf	40131
730	p02756	0.003116983	-0.394429723	-0.175262012	-0.613597434	0.072144881	Lancl3	4258
731	p04754	0.003118003	0.590093426	1.062128641	0.118058211	0.072144881	Nfia	17260
732	p09839	0.003167231	-0.812680349	-0.33793738	-1.287423319	0.073183799	Stk11	17595
733	p08473	0.00317847	-0.635188423	-0.283187123	-0.987189723	0.073243375	Grwd1	7959
734	p18515	0.003176631	0.753552516	1.206754146	0.300350886	0.073243375	Lrg1	5344
735	p04013	0.003186446	-0.630321982	-0.247571161	-1.013072802	0.07325944	Wdr77	9195
736	p04983	0.003187829	-0.618686317	-0.161189515	-1.076183118	0.07325944	9530002B09Rik	16598
737	p04679	0.003223002	-0.561174507	-0.253007834	-0.869341179	0.073767067	Trim32	3643
738	p09359	0.003219085	0.500861221	0.885269014	0.116453429	0.073767067	Lats1	6510
739	p18851	0.003219309	0.437548466	0.828159904	0.046937028	0.073767067	Apc	7079
740	p07758	0.003268466	0.260212821	0.440598504	0.079827137	0.074605706	Sspn	1573
741	p15830	0.003264139	-0.684083107	-0.235917851	-1.132248364	0.074605706	Sptssa	31962
742	p01561	0.003280695	0.562894609	0.912362196	0.213427021	0.074683281	Dab2ip	4940
743	p06518	0.003276756	-0.555566183	-0.156561722	-0.954570644	0.074683281	Por	26939
744	p12458	0.003287188	0.447585399	0.90252697	-0.007356172	0.074730514	Rpl10-ps3	19090
745	p02029	0.003339995	0.673053431	1.144454364	0.201652498	0.075728358	Zfp106	10885
746	p08799	0.003340035	-0.193986786	0.129255762	-0.517229334	0.075728358	P2ry2	3098
747	p01327	0.003345149	0.814974258	1.334010861	0.295937655	0.075742763	Nrarp	5675
748	p12801	0.003401791	-0.606861838	-0.266272205	-0.947451471	0.076879448	Fam46a	14250
749	p19562	0.00340444	-0.755117475	-0.32077527	-1.189459679	0.076879448	Rcl1	8839
750	p07118	0.003412987	-0.749035301	-0.253414553	-1.24465605	0.076969678	Abcg2	5010
751	p08074	0.003428637	0.557601984	0.902611806	0.212592162	0.077219668	Erf	12988
752	p02473	0.0034447	-0.167653694	-0.068082127	-0.26722526	0.07747826	Serinc3	42843
753	p12319	0.00345267	-0.407078408	0.056534103	-0.870690919	0.077554399	Tbrg1	23779
754	p03596	0.003484335	-0.723321609	-0.287615331	-1.159027887	0.078161867	Nmd3	14819
755	p08754	0.003520583	0.232552204	0.402338744	0.062765664	0.078662005	Wnt11	2261
756	p09597	0.003512792	-0.398099013	-0.047375583	-0.748822443	0.078662005	Nus1	12565
757	p10697	0.003520188	-0.342882222	-0.155874559	-0.529889884	0.078662005	Klhl26	2410
758	p02112	0.003526206	-0.257670463	-0.123789627	-0.391551299	0.078667762	Itpripl1	3033
759	p04045	0.003530143	-0.487923961	-0.115069374	-0.860778549	0.078667762	Gstm2	23406
760	p14501	0.003551464	0.705949027	1.132566811	0.279331243	0.079038764	Limd2	8697
761	p16773	0.003561435	0.118051952	0.27535883	-0.039254926	0.079156515	Atf4	42353
762	p01454	0.003580055	-0.123782206	0.083231746	-0.330796157	0.079465954	Set	35001
763	p01956	0.003593395	0.136149779	0.248356425	0.023943132	0.079657521	Scg5	469
764	p07167	0.003598691	-0.709267845	-0.305052402	-1.113483287	0.079670504	Mrpl35	11456
765	p09928	0.003621129	0.079763781	0.254188601	-0.09466104	0.080062449	Aes	33675
766	p13116	0.003641209	0.32369961	0.545081716	0.102317504	0.080234749	Itga9	1301
767	p18111	0.003643153	-0.718618207	-0.2474816	-1.189754814	0.080234749	BC004004	15311
768	p19618	0.003639483	0.15696585	0.477355838	-0.163424138	0.080234749	Btaf1	6512
769	p15744	0.00366889	-0.785957081	-0.306703704	-1.265210457	0.08069649	Acp1	16998
770	p05203	0.003695623	-0.717621549	-0.263344399	-1.1718987	0.081016471	Syf2	25414
771	p09386	0.003699523	0.587743934	1.020968646	0.154519221	0.081016471	Phactr2	6309
772	p11335	0.003702597	0.493891211	0.929481294	0.058301127	0.081016471	Pard3	12330
773	p11613	0.003694498	-0.64459533	-0.267110594	-1.022080066	0.081016471	Lgals3	26866
774	p13020	0.003707872	-0.283629677	0.168639532	-0.735898886	0.081027064	Impdh2	31482
775	p03323	0.003748499	-0.467624676	-0.203423781	-0.731825571	0.081809166	Prps2	5731
776	p06209	0.003774439	-0.756717631	-0.301569617	-1.211865644	0.082163281	Tpst2	14412
777	p08305	0.003771915	0.080377281	0.382422004	-0.221667443	0.082163281	Cebpa	10842
778	p12590	0.003782986	-0.227423079	-0.086603907	-0.368242252	0.082243467	Pkm	41239
779	p00415	0.003806503				0.082648503	Scg2	20
780	p08143	0.003847152				0.083424021	Selenov	108
781	p16520	0.003858753				0.083568446	Has2	974
782	p00157	0.003868882	-0.322676609	-0.116163311	-0.529189907	0.083607292	Rnf149	21865
783	p02137	0.003870433	0.505853946	0.833771152	0.17793674	0.083607292	Mertk	3573
784	p03201	0.003882625	-0.504853428	-0.09859312	-0.911113736	0.083763675	Rnf128	15294
785	p10475	0.0038934	0.34237011	0.570466965	0.114273255	0.083889124	Fgfr1	14231
786	p09184	0.003902376				0.083975567	Fank1	39
787	p14936	0.003923982	0.690551023	1.153531805	0.227570241	0.084333205	Hist1h1c	16974
788	p03685	0.003947832	-0.453238427	-0.060044669	-0.846432185	0.084578822	Cct3	25206
789	p07035	0.003945504				0.084578822	Svs1	848
790	p08780	0.003950412	0.371611858	0.657503035	0.08572068	0.084578822	Kcne3	575
791	p12795	0.003979523	-0.352534895	0.042526526	-0.747596316	0.085094373	Sh3bgrl2	7638
792	p19573	0.003998002	0.410791937	0.678450971	0.143132904	0.085381575	9930021J03Rik	5891
793	p03399	0.004009761	0.675007329	1.141093842	0.208920815	0.085524714	Fndc3b	13727
794	p19091	0.004040826	-0.127912893	0.06103565	-0.316861436	0.086078765	Txnl1	28954
795	p09748	0.004061608	0.099384458	0.405846275	-0.20707736	0.086412627	Chchd10	12720
796	p01059	0.004068449	-0.778717559	-0.320443155	-1.236991964	0.086449431	Adss	14929
797	p00549	0.00409018	0.233888598	0.516008287	-0.048231091	0.08663385	Hdlbp	27625
798	p13016	0.004091213	0.737609064	1.188461161	0.286756967	0.08663385	Lamb2	13272
799	p17521	0.004092494	-0.742959236	-0.315144192	-1.17077428	0.08663385	Upk1b	10233
800	p18869	0.004107271	0.661577385	1.079834466	0.243320304	0.086837979	Egr1	33184
801	p04329	0.004120898	-0.649339516	-0.184605333	-1.114073699	0.087017323	Ankrd13c	11794
802	p17949	0.004129195	0.070669173	0.149913696	-0.00857535	0.087083789	Caskin1	62
803	p09320	0.004174491	-0.700292644	-0.291929996	-1.108655291	0.087820066	Ppfia1	7432
804	p15898	0.004172811				0.087820066	Abhd12b	32
805	p09832	0.004182219	0.400672353	0.832524127	-0.03117942	0.087873365	Tmem259	9889
806	p02125	0.00423049	0.290834309	0.717972182	-0.136303564	0.088667294	Mrps5	10744
807	p04408	0.00422589	0.707842804	1.137237209	0.278448398	0.088667294	Pnisr	15757
808	p18645	0.00423858	0.490239643	0.946023162	0.034456124	0.088726914	Cebpz	17259
809	p08691	0.004293327	-0.278558918	-0.135333771	-0.421784065	0.089320214	Fah	5509
810	p10555	0.00429268	-0.382620636	-0.176599718	-0.588641554	0.089320214	Zdhhc2	1783
811	p10750	0.00428951	-0.574062094	-0.129684705	-1.018439483	0.089320214	Colgalt1	12813
812	p12410	0.004284065				0.089320214	Cd3e	2242
813	p14260	0.004284498	-0.613240556	-0.267121961	-0.959359152	0.089320214	Mrpl10	7681
814	p07180	0.004347037	0.104187518	0.251726683	-0.043351647	0.090326508	Vamp8	32702
815	p15936	0.00437158	-0.574224446	-0.244794318	-0.903654574	0.090725028	Tmem30b	6995
816	p13560	0.004378142	0.507895214	0.851536131	0.164254297	0.090749866	Irf1	13902
817	p00830	0.004424156				0.09159141	Fam163a	19
818	p17296	0.004487257	-0.439785386	-0.120392141	-0.759178631	0.09278418	Ranbp1	31492
819	p10787	0.004499406	-0.789894611	-0.252613945	-1.327175276	0.092921808	Hmox1	21939
820	p13383	0.004505061	-0.536818129	-0.182122702	-0.891513556	0.092925115	Rtn4	33939
821	p08139	0.004582489	-0.634813509	-0.20091955	-1.068707469	0.094407087	Fbl	26202
822	p17554	0.004629227				0.095253939	Tmprss7	175
823	p05697	0.004651667	-0.610783378	-0.251041846	-0.97052491	0.09548336	Eif2b4	6877
824	p19026	0.004648895	0.558618381	0.963603967	0.153632795	0.09548336	Ppic	12515
825	p16296	0.004731989	0.715848629	1.154821726	0.276875533	0.097014373	Crip1	31030
826	p04357	0.004742005				0.097102016	Clvs1	17
827	p12492	0.004749509	0.187458321	0.330438405	0.044478238	0.097138082	Exph5	548
828	p04078	0.004790724	-0.300322726	-0.140550584	-0.460094868	0.097862691	Slc25a24	6154
829	p06340	0.004807812	-0.290133041	-0.137222094	-0.443043988	0.098093274	Oas1a	2351
830	p03035	0.004845598	0.092826564	0.185676296	-2.32E-05	0.098745121	Arhgef9	492
831	p10054	0.00487152	0.428243754	0.874189585	-0.017702077	0.099153892	Eea1	12995
832	p06844	0.004881547	0.520791334	0.826292448	0.215290221	0.099238568	Fam3c	13327
833	p16630	0.004891304	-0.355806909	-0.162733529	-0.548880289	0.099317539	Fam83h	6396
834	p05499	0.004917367	0.282328424	0.717725856	-0.153069007	0.099667126	Ccnl2	20476
835	p18141	0.004920306	-0.459543785	-0.148823145	-0.770264424	0.099667126	U2af1	30844
836	p15676	0.004926504				0.099673304	Rad51ap2	355
837	p01160	0.004961981	0.380619577	0.635284801	0.125954353	0.100271134	Tatdn3	2721
838	p05435	0.004985163	0.343651931	0.76637246	-0.079068598	0.100619383	Klhl21	13224
839	p18551	0.005005933	-0.387490309	-0.133604827	-0.641375791	0.100918185	Slc25a23	4268
840	p00449	0.005022761	0.24221605	0.392083134	0.092348966	0.101100968	Itm2c	35885
841	p11813	0.005026955				0.101100968	Gm27010	374
842	p18317	0.005057791	-0.484659784	-0.212261992	-0.757057577	0.101600338	Dhx16	5188
843	p10466	0.00513548	0.675290308	1.127083579	0.223497038	0.102962295	Adam9	10773
844	p11270	0.005137766	0.28709062	0.492879447	0.081301794	0.102962295	Cpne7	1253
845	p02295	0.005170769	-0.745673966	-0.266173057	-1.225174876	0.103378701	Nsfl1c	15637
846	p17815	0.005164804	0.640974586	1.073557336	0.208391836	0.103378701	Igf2r	8638
847	p08233	0.005260679	0.342587585	0.543600517	0.141574653	0.105052097	Psenen	32466
848	p14514	0.005282468	0.493401035	0.855556879	0.131245191	0.105362803	Ern1	5448
849	p13060	0.005301972	-0.221412329	0.031465221	-0.474289879	0.105627264	Nradd	10250
850	p00014	0.005325998	-0.607240081	-0.166918775	-1.047561386	0.105791968	Atp6v1h	13685
851	p08302	0.005334505	-0.618384362	-0.216222636	-1.020546087	0.105791968	Pepd	8942
852	p12053	0.005329713	0.551813036	0.972537801	0.131088271	0.105791968	Dock9	3870
853	p16235	0.005335258	0.001731662	0.46396926	-0.460505936	0.105791968	Dync1h1	15761
854	p12836	0.005380023	0.228700958	0.432409096	0.024992819	0.1065547	Ctsh	19625
855	p08114	0.00540998	0.312523119	0.547460987	0.077585251	0.107022693	Ltbp4	23889
856	p11283	0.00544042	0.471170674	0.808936987	0.13340436	0.107123703	Tcf25	27948
857	p15873	0.00543439	0.199085748	0.569217154	-0.171045659	0.107123703	Gm31063	700
858	p18958	0.005437823	0.16209669	0.323389144	0.000804237	0.107123703	Rell2	409
859	p19154	0.005428677	0.609463864	1.003104545	0.215823183	0.107123703	Smad7	16894
860	p03047	0.005450178	-0.310167965	-0.130122825	-0.490213105	0.107191051	Eda2r	868
861	p01627	0.005486762	0.327758416	0.785282764	-0.129765931	0.107535453	Nr4a2	21453
862	p03816	0.005485771	-0.423524697	-0.180935485	-0.66611391	0.107535453	Tchh	2284
863	p04508	0.005479691	0.407854301	0.734618669	0.081089934	0.107535453	Unc13b	3914
864	p19476	0.005493861				0.107549957	Ms4a6c	3080
865	p03782	0.005506996	0.720338477	1.17901046	0.261666493	0.107553669	S100a16	27199
866	p03806	0.005506181	-0.667939603	-0.265409632	-1.070469575	0.107553669	Sprr1a	16453
867	p19290	0.005513127	-0.677084247	-0.260386361	-1.093782133	0.107553669	Eif1ad	12501
868	p06676	0.005537179	-0.188266215	-0.065789703	-0.310742728	0.107774284	Rac1	37147
869	p08534	0.005535233				0.107774284	Ndn	5664
870	p06521	0.005547135	-0.353051125	-0.090484564	-0.615617685	0.10784396	Mdh2	33429
871	p02717	0.005572236	0.186850444	0.331370543	0.042330345	0.107959678	Dgkk	113
872	p06363	0.005562377	-0.534196228	-0.072882742	-0.995509714	0.107959678	Ppp1cc	31881
873	p10699	0.005571828	0.394064966	0.658989697	0.129140234	0.107959678	Crlf1	3091
874	p11667	0.005579484	-0.301512896	-0.009549598	-0.593476193	0.107976419	Hnrnpc	34836
875	p11920	0.005621704	0.182504997	0.40694199	-0.041931995	0.108545101	Fam160b2	2395
876	p19152	0.005616947	-0.430200451	-0.12794622	-0.732454682	0.108545101	BC031181	26811
877	p04046	0.005635935	-0.256252502	-0.098213523	-0.414291481	0.108695793	Gstm1	34938
878	p18072	0.00575531	0.12869052	0.240235249	0.017145791	0.110871653	Pacsin1	394
879	p00279	0.005770788	-0.100171476	0.057869775	-0.258212727	0.111043361	Sumo1	34938
880	p02069	0.005806226	-0.79866868	-0.304999241	-1.292338118	0.111412653	Sord	14983
881	p12395	0.005810044	0.202415246	0.651115805	-0.246285314	0.111412653	Ddx6	15829
882	p14393	0.005816328	0.367814797	0.623385078	0.112244515	0.111412653	Ezh1	3193
883	p18308	0.005802358	0.154235469	0.281341698	0.02712924	0.111412653	Gm20442	1337
884	p08559	0.005838373	-0.519748739	-0.216749275	-0.822748202	0.111708418	Lrrk1	6294
885	p16774	0.005889081	-0.744340536	-0.270695623	-1.217985449	0.112551321	Rps19bp1	17173
886	p04415	0.005912559	-0.700171083	-0.26756215	-1.132780017	0.112714567	Ndufaf4	10911
887	p12354	0.005917615				0.112714567	Pou2f3	562
888	p13566	0.005912663	-0.76310675	-0.294218737	-1.231994764	0.112714567	Pdlim4	20061
889	p10100	0.005944003	-0.395616003	-0.162350487	-0.628881519	0.112962764	Pawr	5205
890	p19297	0.005940906	0.46359365	0.788061458	0.139125842	0.112962764	Ccdc85b	9564
891	p00618	0.006022409	-0.611331215	-0.192483305	-1.030179125	0.114324391	Actr3	29383
892	p18726	0.006083884	-0.235621535	0.033187967	-0.504431038	0.115361901	Crem	28098
893	p17377	0.006093282	0.73360158	1.19238158	0.274821581	0.115410727	Lpp	13835
894	p11443	0.006105187	0.119228282	0.443028133	-0.204571569	0.115506851	Kcnma1	4979
895	p00316	0.006124378				0.115740067	D630023F18Rik	64
896	p10612	0.006131199	-0.488945819	-0.149860891	-0.828030747	0.115740067	Hpgd	11450
897	p00059	0.006145642	-0.747447805	-0.28287287	-1.212022741	0.115883381	Ly96	10460
898	p13427	0.00618794	-0.458854978	-0.192084639	-0.725625317	0.116551023	Pank3	5175
899	p00108	0.006201023				0.116667525	1110002O04Rik	37
900	p14922	0.006219861	-0.021865509	0.08577614	-0.129507159	0.11689192	Hist1h3e	758
901	p09217	0.006236941	0.07788363	0.419233682	-0.263466422	0.117082826	Zfp511	7558
902	p02331	0.006286675	0.755518368	1.243317168	0.267719568	0.117365141	Id1	24369
903	p05916	0.006280745	0.368873787	0.641456889	0.096290684	0.117365141	Nfxl1	3548
904	p18580	0.006259808	0.421438835	0.886375288	-0.043497619	0.117365141	Ankrd12	21947
905	p19225	0.006282464				0.117365141	Aldh3b2	512
906	p19347	0.00627501	0.173743867	0.43336427	-0.085876537	0.117365141	Gpha2	789
907	p10135	0.006299692	0.067663132	0.143738707	-0.008412442	0.117478485	Kcnmb4	399
908	p04439	0.006319001	-0.748438719	-0.291063014	-1.205814425	0.117579299	Akirin2	15315
909	p05109	0.006315043	0.518798165	0.97231465	0.06528168	0.117579299	Tinagl1	18714
910	p02179	0.006331431	0.290340863	0.496538512	0.084143213	0.117681118	Gfra4	874
911	p11152	0.006342044	-0.717400005	-0.286712665	-1.148087344	0.117748991	Aars	10925
912	p04458	0.006356044	-0.713661826	-0.260415612	-1.166908039	0.11787953	Smu1	14372
913	p09491	0.006404141	-0.436051151	0.062195245	-0.934297547	0.118641447	Rwdd1	22020
914	p02313	0.006465066	-0.516962519	-0.170521546	-0.863403491	0.119639096	Trib3	4755
915	p04578	0.00649861	0.190531159	0.307670563	0.073391755	0.120128407	Sec61b	39841
916	p05919	0.006512308	-0.403089896	-0.17056425	-0.635615541	0.120250186	Nipal1	6385
917	p16295	0.006519705	0.305002336	0.512838611	0.097166062	0.120255488	Crip2	28694
918	p00317	0.006649839	-0.630338696	-0.206249501	-1.054427892	0.122354144	Idh1	9054
919	p01985	0.006645563	0.427474365	0.783694354	0.071254375	0.122354144	Disp2	755
920	p09427	0.006655186	0.560794913	1.011566919	0.110022907	0.122354144	Bclaf1	19463
921	p03800	0.006670181	-0.168406959	-0.083253409	-0.25356051	0.122496675	Sprr2f	835
922	p03107	0.006680148	0.596404005	1.052588343	0.140219667	0.122546656	Atrx	17694
923	p06079	0.006722274	0.275243034	0.477595228	0.07289084	0.123052528	Hpse	1280
924	p06105	0.006715169	-0.459120427	-0.193997004	-0.724243851	0.123052528	Spp1	3289
925	p04980	0.006768115	-0.523037302	-0.178707637	-0.867366966	0.123667966	Zmpste24	7780
926	p09170	0.006770518	-0.637970479	-0.217765971	-1.058174987	0.123667966	Oat	33474
927	p01279	0.006815093	0.713706383	1.176908282	0.250504484	0.123846363	Arl5b	14978
928	p04844	0.006816895	0.786512	1.25424739	0.318776609	0.123846363	Rab3b	3083
929	p08270	0.006802729	-0.215115119	-0.094505721	-0.335724516	0.123846363	Scn1b	6521
930	p13034	0.006799097	-0.5165126	-0.14788736	-0.88513784	0.123846363	Uqcrc1	29998
931	p14250	0.00679857	0.523790141	1.001342537	0.046237745	0.123846363	Nfe2l1	16241
932	p09944	0.006845145	0.394004532	0.689750279	0.098258786	0.12422617	Zfp938	3223
933	p03146	0.00689619	0.397321648	0.755984617	0.038658679	0.124852693	Sytl4	1377
934	p08168	0.006901813	-0.743260115	-0.276316401	-1.21020383	0.124852693	Hnrnpl	18375
935	p10677	0.006893444	0.04776192	0.414958406	-0.319434566	0.124852693	Mau2	7012
936	p00704	0.006934997	0.35980964	0.83810818	-0.1184889	0.125185213	Btg2	36856
937	p03725	0.006934771	-0.604764884	-0.221875102	-0.987654665	0.125185213	Mtx1	9773
938	p07064	0.007015558	0.190273439	0.336791418	0.043755461	0.126504417	Gm15050	919
939	p03292	0.007041673	-0.425284745	0.006317745	-0.856887235	0.126840101	Syap1	11871
940	p02687	0.007059032	0.692249503	1.121654886	0.26284412	0.126981369	Ppdpf	18509
941	p10545	0.00706453	0.330848542	0.630622338	0.031074745	0.126981369	Prag1	4275
942	p16842	0.007100998	0.022499365	0.318660384	-0.273661654	0.12750136	Bik	3996
943	p00058	0.007112969	-0.639557135	-0.237813553	-1.041300718	0.127580869	Tmem70	9259
944	p01078	0.007123225	0.635845302	1.078071357	0.193619248	0.127629472	Itpkb	5988
945	p07523	0.007144608	0.219732834	0.394071587	0.045394081	0.127877142	Phc1	2578
946	p19216	0.007158003	0.187214946	0.638555675	-0.264125784	0.127981459	Lrp5	6280
947	p17948	0.007172976	-0.258637372	0.248789209	-0.766063954	0.12811375	Bricd5	2008
948	p16781	0.007188042	0.026145797	0.38980246	-0.337510867	0.128247406	Adsl	7355
949	p09952	0.007211993	-0.728361622	-0.259646157	-1.197077087	0.128403844	Txnrd1	25633
950	p13523	0.007209825	0.611671139	1.067414479	0.155927798	0.128403844	N4bp3	7375
951	p01260	0.007279883	-0.199521225	-0.041116706	-0.357925745	0.129340274	Itga8	776
952	p09908	0.007273361	0.507263546	0.843909271	0.17061782	0.129340274	Pip5k1c	4277
953	p19103	0.00730855	-0.468181511	-0.142283268	-0.794079753	0.129713339	Sec11c	24746
954	p01207	0.007375011	-0.056119992	0.241023096	-0.35326308	0.130482144	Rpp38	3388
955	p05816	0.007362108				0.130482144	Bst1	889
956	p07077	0.007372678	0.02231373	0.480431769	-0.435804309	0.130482144	Hibadh	16476
957	p01199	0.007412085	0.572880279	0.964254591	0.181505968	0.131001048	Cd34	9515
958	p14039	0.007469978	-0.610872384	-0.146328656	-1.075416113	0.131886435	Psmd11	23338
959	p08894	0.00751836	0.458252795	0.925685294	-0.009179705	0.132602236	St5	6567
960	p09416	0.007596255	0.251374215	0.660152191	-0.157403761	0.133836522	Tnfaip3	11180
961	p08446	0.007625707	0.677192295	1.154364796	0.200019794	0.134215626	Tulp2	2395
962	p08648	0.007635346	0.473330117	0.852353294	0.09430694	0.134245566	Iqgap1	23241
963	p14814	0.00765874	0.395903492	0.676165712	0.115641272	0.134517064	Dip2c	3447
964	p16205	0.007725075	-0.488759953	-0.20073318	-0.776786726	0.135541415	Gskip	6929
965	p16549	0.007734423	-0.631706258	-0.237452181	-1.025960334	0.135564792	Fam84b	5896
966	p04212	0.007756575	-0.555468589	-0.208191479	-0.902745698	0.13581233	Slc39a8	6118
967	p01558	0.007786249	0.17608233	0.620784519	-0.26861986	0.135924455	Gsn	38592
968	p15088	0.007787087	0.163934738	0.561214358	-0.233344883	0.135924455	Nol7	25561
969	p15681	0.007782593	-0.615965107	-0.240704267	-0.991225948	0.135924455	Fam84a	5439
970	p16501	0.007795709	-0.395526599	-0.101980221	-0.689072977	0.135934666	Utp23	5409
971	p02568	0.007921659	-0.82253776	-0.298137459	-1.34693806	0.137846652	1200007C13Rik	3166
972	p03714	0.007921411	0.515516077	0.959748741	0.071283413	0.137846652	Ash1l	16146
973	p12209	0.007934641	0.304020877	0.730283482	-0.122241728	0.137930652	Rab3d	10018
974	p16354	0.007994026	0.670871124	1.130392426	0.211349822	0.138820276	Nipbl	17936
975	p11368	0.008013337	0.603777985	1.009060274	0.198495697	0.139012899	Ptprg	6017
976	p11569	0.008029256	-0.277001709	0.012701852	-0.566705271	0.139146346	Ghitm	25812
977	p02850	0.008060433	0.150111825	0.605729908	-0.305506257	0.13940098	Thoc2	18588
978	p13090	0.008055965	-0.721445652	-0.24318653	-1.199704775	0.13940098	Glb1	10239
979	p07095	0.00814968	0.725890286	1.226536994	0.225243577	0.140800504	Ggct	7961
980	p02759	0.008197995				0.141490707	H2al1m	165
981	p02022	0.008216405	0.183663461	0.299144766	0.068182156	0.141519625	Ehd4	18765
982	p07513	0.008214738				0.141519625	Tuba8	491
983	p10942	0.008253135	-0.63550274	-0.248541556	-1.022463923	0.141863337	Lpcat2	10241
984	p19735	0.00825246	-0.740627585	-0.267919179	-1.213335991	0.141863337	Nolc1	19228
985	p12018	0.008272999	-0.608072408	-0.189792724	-1.026352092	0.142060406	Ndfip2	21229
986	p11109	0.008312553	-0.669659736	-0.259089475	-1.080229997	0.1425691	Cog8	8868
987	p19042	0.008319481	-0.727587482	-0.266059037	-1.189115926	0.1425691	Slc12a2	9191
988	p07302	0.008350364	-0.724734218	-0.254399503	-1.195068932	0.142884523	Copg1	15084
989	p13874	0.008354783	-0.688444535	-0.233387344	-1.143501727	0.142884523	C1qbp	24016
990	p10061	0.008392692	0.25637673	0.466694435	0.046059024	0.143387878	Lum	5861
991	p07749	0.008412306	-0.10650246	0.21044803	-0.423452951	0.143577946	Etfrf1	5857
992	p14580	0.008422873				0.143613389	Cd300a	1819
993	p00609	0.008472294	0.208093486	0.366935186	0.049251786	0.144197762	3110009E18Rik	1846
994	p15055	0.008474197	-0.746482137	-0.264354512	-1.228609763	0.144197762	Eef1e1	13444
995	p04477	0.008508979	0.695140216	1.165135121	0.225145311	0.144244075	Enho	4516
996	p04733	0.008511032	0.202528273	0.509302636	-0.104246091	0.144244075	Cdkn2a	1181
997	p10748	0.008506022	-0.480075439	-0.083855829	-0.876295049	0.144244075	Pgls	29030
998	p18095	0.008494067				0.144244075	Slc26a8	88
999	p02934	0.008587278				0.145390608	Gm1141	14
1000	p02827	0.008622961				0.145651617	Mdrl	373
1001	p03595	0.008654362				0.145651617	B3galnt1	1884
1002	p03730	0.008654089	0.279747898	0.752217743	-0.192721946	0.145651617	Dpm3	28228
1003	p08612	0.008649201	0.607875304	0.977429873	0.238320736	0.145651617	Abhd2	19998
1004	p11150	0.008635981	-0.566293527	-0.204207184	-0.928379869	0.145651617	Ddx19a	6232
1005	p11331	0.008639367				0.145651617	Gm31718	383
1006	p17862	0.008669874	-0.615879853	-0.224927796	-1.006831911	0.145732137	Riok2	7882
1007	p18097	0.008676378	-0.395366951	-0.165076894	-0.625657007	0.145732137	Mapk13	9726
1008	p11743	0.00871128	-0.469147458	-0.166029723	-0.772265193	0.146173208	Nop9	6064
1009	p07711	0.00875941	-0.585075025	-0.205524864	-0.964625186	0.146835147	Rerg	3327
1010	p14556	0.008788753	0.54627179	0.928218297	0.164325284	0.147181161	Abca5	7318
1011	p12107	0.008802923	0.469114785	0.791407514	0.146822055	0.147272638	Arhgap42	3641
1012	p03765	0.008820848	0.454774507	0.807542143	0.10200687	0.147426699	Rab13	8354
1013	p15893	0.008856415				0.147875033	Cdkl1	370
1014	p05851	0.008865548	0.319819159	0.801894341	-0.162256023	0.147881532	Sel1l3	7327
1015	p05152	0.008908377	0.294705454	0.767865383	-0.178454475	0.148449541	Wasf2	17072
1016	p02515	0.008948218	-0.487701552	-0.188819565	-0.786583539	0.148918533	Wfdc3	6946
1017	p04186	0.008962934	0.129085323	0.239185411	0.018985234	0.148918533	Dkk2	2643
1018	p04624	0.008958131	-0.604700342	-0.167458812	-1.041941872	0.148918533	Akap2	6334
1019	p01393	0.008978981	0.037867235	0.1860077	-0.110273229	0.148928718	Egfl7	2221
1020	p08123	0.008981157	-0.3445549	0.109634081	-0.798743881	0.148928718	Pld3	17563
1021	p01716	0.009021105	-0.497066468	-0.196796951	-0.797335985	0.14925877	Map3k20	5780
1022	p18661	0.009027535	0.399956463	0.681790223	0.118122703	0.14925877	Sos1	3820
1023	p19132	0.009011568	0.411652964	0.703627737	0.119678191	0.14925877	Ccdc68	2267
1024	p08414	0.009038058	0.314308063	0.80081085	-0.172194724	0.149286829	Rras	15969
1025	p07310	0.009090551	0.254737694	0.582229601	-0.072754213	0.149957262	Gata2	11948
1026	p19571	0.009096379	0.518112351	0.910850301	0.125374401	0.149957262	Ermp1	5063
1027	p05113	0.009125443	-0.546342726	-0.141263842	-0.95142161	0.150289912	Snrnp40	10841
1028	p14144	0.009147618	0.257421217	0.657756947	-0.142914512	0.150418492	Dynll2	23017
1029	p17533	0.009151036	0.253062299	0.679159409	-0.173034811	0.150418492	Atp6v1a	16527
1030	p04745	0.009201308	0.668257819	1.136443127	0.200072511	0.150867619	Jun	37965
1031	p14431	0.009205119	0.305605333	0.527683879	0.083526788	0.150867619	Tmem101	2602
1032	p17603	0.009190058	0.471685947	0.812308186	0.131063707	0.150867619	St3gal6	4475
1033	p07469	0.009235536	0.205843753	0.626215254	-0.214527748	0.151073359	8-Mar	7536
1034	p09300	0.009228635	0.578190654	0.981941466	0.174439842	0.151073359	Tssc4	9046
1035	p04445	0.009347449	-0.386123079	-0.03954404	-0.732702117	0.152489599	Smim8	7490
1036	p05311	0.009334301	0.705722055	1.190487299	0.220956811	0.152489599	Gm13056	3939
1037	p17213	0.009349161	-0.409790544	-0.017798497	-0.801782592	0.152489599	Zc3h7a	10161
1038	p07883	0.009437072				0.15377518	Gm45351	251
1039	p05389	0.009465271	-0.632126781	-0.14665389	-1.117599672	0.153790195	Srm	17037
1040	p13246	0.009448711	-0.188632051	-0.071946899	-0.305317204	0.153790195	Gatsl3	3474
1041	p16001	0.009456702	-0.622640266	-0.196421773	-1.048858759	0.153790195	Erh	26866
1042	p00601	0.009497444	-0.496928436	-0.175756343	-0.818100528	0.153869502	Tmem185b	6758
1043	p02013	0.009492759	0.616129814	1.07958539	0.152674239	0.153869502	Rtf1	22840
1044	p15413	0.009493893	-0.526434116	-0.173773546	-0.879094687	0.153869502	Ccnh	8408
1045	p17023	0.009587276	-0.048331526	0.337183832	-0.433846884	0.155176263	Cox14	27644
1046	p11238	0.009609742	-0.444705433	-0.15842776	-0.730983107	0.155391189	Klhdc4	5035
1047	p12421	0.009631904	0.264723456	0.463608353	0.065838559	0.155600795	Fxyd6	6396
1048	p02278	0.009683079	-0.083377627	-0.029663463	-0.13709179	0.155832163	Zfp937	455
1049	p09640	0.009678434	0.545054657	0.9170498	0.173059515	0.155832163	Unc5b	5007
1050	p17232	0.009663027	0.106052649	0.559788797	-0.3476835	0.155832163	Pdxdc1	10637
1051	p17507	0.009680803	-0.563082592	-0.151572082	-0.974593103	0.155832163	Gsk3b	22151
1052	p00731	0.009705537	0.40744745	0.734076482	0.080818419	0.156045113	Nav1	5561
1053	p05581	0.009787313				0.157085388	Cd36	2944
1054	p17010	0.009788814	-0.128501541	-0.041720556	-0.215282525	0.157085388	Tmbim6	41728
1055	p15682	0.009798784	0.155419183	0.289294062	0.021544303	0.157096338	Trib2	1055
1056	p10734	0.009815364	-0.437149875	0.022455626	-0.896755376	0.157213124	Babam1	14468
1057	p02732	0.009848841	-0.257334908	-0.025525801	-0.489144014	0.157302445	Praf2	7677
1058	p06050	0.009833563	0.28134777	0.48931032	0.073385219	0.157302445	Gm33370	557
1059	p12085	0.009844003	0.656256542	1.095681031	0.216832053	0.157302445	Pdgfd	5525
1060	p07290	0.009861708	0.231298788	0.40740218	0.055195396	0.157359372	Antxr1	5416
1061	p05280	0.009901304	-0.269764119	-0.074159778	-0.465368459	0.157842276	Capzb	37574
1062	p04081	0.009913524	-0.411279917	-0.16152219	-0.661037644	0.157888277	Prmt6	3171
1063	p16281	0.009992652	0.195308277	0.387842798	0.002773755	0.158998789	Ahnak2	4076
1064	p04614	0.010002516	-0.227808874	-0.084060484	-0.371557263	0.15900616	Fam206a	1803
1065	p03673	0.010035582	0.494209748	1.016840881	-0.028421385	0.159336636	Nes	3245
1066	p09266	0.010060987	-0.316116369	-0.066692063	-0.565540676	0.159336636	Taldo1	30642
1067	p10208	0.010049849	-0.72622496	-0.228573696	-1.223876223	0.159336636	Cdk4	23390
1068	p12619	0.010060129	0.200772286	0.410940147	-0.009395575	0.159336636	Calml4	3934
1069	p06089	0.010074831	0.550696554	0.9214839	0.179909207	0.159406627	Wdfy3	5758
1070	p05668	0.01009217	-0.683691322	-0.219613017	-1.147769626	0.159531747	Hadhb	19351
1071	p17187	0.010120092	-0.2321201	-0.072189013	-0.392051186	0.159756974	Carhsp1	22264
1072	p17329	0.010125309	0.059345456	0.353244408	-0.234553497	0.159756974	Dvl3	4489
1073	p13802	0.010169877	0.347128922	0.816332711	-0.122074866	0.160310631	Tnfsf12	12615
1074	p08569	0.010234832	0.571888879	1.038779774	0.104997984	0.160884714	Mef2a	17363
1075	p10250	0.010226374	0.196775895	0.595628953	-0.202077163	0.160884714	Ptges3	26820
1076	p11221	0.010228082	0.450747421	0.762329909	0.139164932	0.160884714	Gse1	5567
1077	p10997	0.010260624	0.380667896	0.806532452	-0.045196659	0.16114039	Mmp15	5118
1078	p15859	0.010302128	-0.576548898	-0.21462752	-0.938470277	0.161642109	Sec23a	5487
1079	p13818	0.010328995	0.117591613	0.221034927	0.014148299	0.161913459	Acap1	900
1080	p15555	0.010341602	0.385738238	0.82401163	-0.052535154	0.161960971	Elovl7	7183
1081	p01139	0.010351529	-0.631111159	-0.234301026	-1.027921291	0.161966469	Rrp15	10312
1082	p19794	0.010417191	0.388530211	0.714039567	0.063020854	0.162843224	Vti1a	4987
1083	p00828	0.010444997	-0.674068489	-0.202718688	-1.145418291	0.16312713	Tor1aip1	18872
1084	p00737	0.010485174				0.163571701	Tnnt2	1233
1085	p05051	0.010492805	-0.49416943	-0.119232734	-0.869106126	0.163571701	Sfpq	33836
1086	p10962	0.010503062	-0.084749809	0.109311951	-0.278811569	0.163580839	Mt1	47755
1087	p00799	0.010534285	0.146169224	0.519547061	-0.227208613	0.163765534	Smg7	6595
1088	p16971	0.010531244	0.127692502	0.24000801	0.015376993	0.163765534	Zfp641	210
1089	p05885	0.010575984	-0.442970738	-0.078948306	-0.80699317	0.163862643	Ube2k	26569
1090	p13431	0.010597892	-0.662530809	-0.188957217	-1.136104401	0.163862643	Mat2b	13373
1091	p14195	0.010592314	0.231500997	0.422997318	0.040004677	0.163862643	Col1a1	12244
1092	p14614	0.010593825	-0.567109823	-0.094729673	-1.039489973	0.163862643	Grb2	21079
1093	p16304	0.01059866	-0.139522826	-0.052969638	-0.226076015	0.163862643	Ighm	4178
1094	p18166	0.010583184	-0.187099446	-0.062566087	-0.311632806	0.163862643	Zfp952	887
1095	p08958	0.010615656	-0.201978945	-0.090090755	-0.313867135	0.163975524	Itpripl2	3514
1096	p05345	0.010664111	0.0117979	0.183442012	-0.159846211	0.164573691	Dhrs3	10091
1097	p19520	0.010740114				0.16559553	Gda	3116
1098	p08742	0.010797945				0.166335561	Aqp11	809
1099	p00113	0.010865569	-0.541290113	-0.052643889	-1.029936338	0.167224965	Neurl3	6765
1100	p13768	0.010895739	0.444010936	0.75205537	0.135966502	0.167448067	Per1	5819
1101	p14840	0.010899865	-0.254839198	-0.044535496	-0.465142899	0.167448067	Psma2	34036
1102	p00649	0.010928755	0.001034987	0.520913301	-0.518843327	0.167739529	Pigr	7226
1103	p02836	0.010998726	-0.009604791	0.264368037	-0.283577618	0.168202948	Nkap	5342
1104	p04031	0.010980115	0.650716168	1.126493715	0.174938621	0.168202948	Slc16a4	2457
1105	p10101	0.01099197				0.168202948	Gm36283	303
1106	p10276	0.010984648	0.121044465	0.201096882	0.040992047	0.168202948	Rpl41	49854
1107	p13572	0.011015917	0.556899185	0.949404343	0.164394027	0.168313659	Rapgef6	9368
1108	p04717	0.011030706	-0.499998544	-0.163713451	-0.836283637	0.168387508	Hacd4	6532
1109	p08722	0.011049634	0.621131411	1.051007202	0.191255621	0.168524361	Pcf11	21451
1110	p00249	0.011075055	-0.297652402	-0.107890323	-0.487414482	0.168753596	Tyw5	2586
1111	p12318	0.011084619	0.325212895	0.572946936	0.077478854	0.168753596	Spa17	2128
1112	p14485	0.01112558				0.169224875	Itgb3	552
1113	p07678	0.011181511	0.479463026	0.884970238	0.073955813	0.169922804	Lrp6	9826
1114	p01624	0.011218834	-0.401783853	-0.158189495	-0.645378212	0.17028982	Rprm	1018
1115	p11021	0.011225798	-0.134535369	0.24994211	-0.519012849	0.17028982	Cmtm4	5207
1116	p09384	0.011248804	0.356276564	0.685798211	0.026754916	0.170333276	Plagl1	3394
1117	p16719	0.011245454	0.574213719	0.985257359	0.163170079	0.170333276	Cdc42ep1	9207
1118	p16736	0.011268705	-0.128001488	0.343873321	-0.599876297	0.170481993	Micall1	8117
1119	p10969	0.01129909	-0.629101816	-0.19420125	-1.064002383	0.170788924	Herpud1	29816
1120	p00137	0.011358643	0.530622423	0.892870424	0.168374422	0.171142494	2010300C02Rik	3000
1121	p00871	0.011339091	0.239232579	0.662325353	-0.183860194	0.171142494	Suco	14724
1122	p12866	0.011346921	-0.444800855	-0.047477709	-0.842124	0.171142494	Rasa2	7507
1123	p17525	0.011362955	0.330505416	0.797716274	-0.136705443	0.171142494	Zbtb20	30269
1124	p12388	0.011382754				0.171288172	Upk2	806
1125	p03923	0.011427406	-0.699206785	-0.230062342	-1.168351227	0.171654657	Rnf115	13240
1126	p05088	0.011422425	-0.687217837	-0.239967116	-1.134468558	0.171654657	Hdac1	18599
1127	p11808	0.011456832	-0.493888294	-0.169205065	-0.818571523	0.171943967	Kpna3	6591
1128	p04552	0.011482304	-0.711095074	-0.248472267	-1.173717881	0.172173484	Shb	11982
1129	p07556	0.011499328	0.110033125	0.361174916	-0.141108667	0.172276028	Phb2	28624
1130	p17910	0.011543721	0.226137187	0.402655867	0.049618508	0.172788049	Cldn6	446
1131	p02393	0.011569728	0.050280065	0.256727243	-0.156167113	0.172995085	Ergic3	32949
1132	p15069	0.011578009	-0.007617961	0.429077211	-0.444313132	0.172995085	Tmem14c	25986
1133	p00162	0.01159644	0.644213539	1.133512084	0.154914994	0.173117548	Map4k4	13683
1134	p04124	0.011622298	-0.680320233	-0.21848945	-1.142151016	0.173350574	Gclm	23313
1135	p00133	0.011675438	-0.278305519	-0.084273836	-0.472337202	0.173683692	Inpp4a	2849
1136	p12572	0.011665161	0.100829152	0.193854727	0.007803576	0.173683692	Islr	7982
1137	p14357	0.01167509	0.420119444	0.885627311	-0.045388422	0.173683692	Jup	18801
1138	p08483	0.011754047	-0.342620346	0.011352856	-0.696593547	0.174699426	Nomo1	6283
1139	p08041	0.011791001	0.677320135	1.181882121	0.17275815	0.175094808	Kcnn4	10609
1140	p09985	0.011804312	0.207491168	0.565556575	-0.150574239	0.175138713	Nt5dc3	6340
1141	p14530	0.011815951	-0.491716351	-0.016380361	-0.967052341	0.175157747	Psmd12	19967
1142	p10058	0.011916225				0.176489512	Gm33782	986
1143	p00055	0.011927266	-0.503326016	-0.046425868	-0.960226163	0.176498486	Ube2w	11632
1144	p13245	0.011999448	-0.589562147	-0.16639613	-1.012728164	0.177411413	Tbc1d10a	14311
1145	p03381	0.012119923	0.091716597	0.180115938	0.003317255	0.179036142	1700064H15Rik	91
1146	p17956	0.012179048	0.591563991	1.07573293	0.107395052	0.179752543	Slc9a3r2	11156
1147	p18569	0.012207928	0.463125639	0.83437906	0.091872219	0.180021711	Fer	3275
1148	p12382	0.012244604	0.44138406	0.866939449	0.015828672	0.180251185	Hyou1	6200
1149	p16490	0.012244804	-0.481113577	-0.12609431	-0.836132844	0.180251185	Eif3e	37082
1150	p12385	0.012326816	0.124696668	0.206575865	0.04281747	0.181143144	Rps25	48744
1151	p19382	0.012326521	0.128330933	0.212736764	0.043925103	0.181143144	Cox8a	46233
1152	p06176	0.012381404	0.109344295	0.505237069	-0.286548478	0.181591907	Golga3	5148
1153	p11927	0.012392552	0.634420474	1.061051262	0.207789686	0.181591907	Fndc3a	12765
1154	p18906	0.012400299	-0.327823946	-0.112276304	-0.543371588	0.181591907	Wdr55	4666
1155	p19516	0.012389057	-0.354120898	-0.141676597	-0.566565199	0.181591907	Aldh1a1	23102
1156	p10613	0.012419293	0.277888899	0.486434199	0.069343598	0.181688901	Cep44	3560
1157	p18310	0.012428406	-0.160929103	0.031042818	-0.352901024	0.181688901	Ier3	39980
1158	p07781	0.012451379	0.204796424	0.446193595	-0.036600747	0.181867544	Ipo8	3207
1159	p06613	0.01246982	0.321484385	0.682519687	-0.039550918	0.18197975	Pdgfa	13465
1160	p03040	0.012496407	0.381758297	0.725422611	0.038093983	0.182210544	Msn	22402
1161	p15879	0.01252212	0.15503101	0.257936058	0.052125962	0.182428195	Rpl36al	42918
1162	p04235	0.012560193	-0.414106506	-0.039119627	-0.789093386	0.182825389	Eif4e	32714
1163	p00413	0.012626748	0.470391811	0.824208726	0.116574895	0.183504472	Utp14b	6278
1164	p06225	0.012628545	-0.42827415	-0.087614292	-0.768934007	0.183504472	Iscu	27924
1165	p08550	0.012658775	0.485566417	0.937573742	0.033559091	0.18378585	Tjp1	9474
1166	p04874	0.01273576	-0.260873678	0.026376101	-0.548123456	0.184655363	Cyp4b1	3865
1167	p14493	0.012740499	0.34781723	0.811821742	-0.116187281	0.184655363	Ace	9196
1168	p04808	0.01275693	0.173735619	0.315969157	0.031502082	0.184735204	Acot11	709
1169	p02488	0.012777404	-0.227719698	-0.093603195	-0.361836201	0.184873408	Wfdc15b	5692
1170	p10823	0.012802928	-0.167835836	-0.055316649	-0.280355022	0.185084379	Elmod2	1577
1171	p05006	0.01281653	-0.687725977	-0.220989369	-1.154462585	0.185122793	Rragc	16525
1172	p10373	0.012842521				0.185339929	Tex29	43
1173	p10565	0.012868911	0.425463188	0.78749048	0.063435895	0.185404392	Pcm1	8464
1174	p11705	0.012860395	0.070770807	0.383559796	-0.242018181	0.185404392	Bcl2l2	4942
1175	p15816	0.012914103	0.59944677	1.058970027	0.139923513	0.185897141	Ap4s1	12551
1176	p03789	0.012933885	-0.171065396	-0.072331326	-0.269799467	0.186023581	S100a8	870
1177	p17822	0.012949282	-0.664072457	-0.204730522	-1.123414392	0.18608679	Wtap	13534
1178	p01650	0.012983357	0.579489709	0.987639143	0.171340274	0.186418076	Rbms1	24804
1179	p03178	0.01302227	-0.359620479	0.129313722	-0.84855468	0.186818219	Bex4	5696
1180	p08526	0.01304686	0.490412028	0.907376119	0.073447937	0.187012361	Herc2	9567
1181	p17038	0.013075634	-0.116131619	-0.050810223	-0.181453016	0.187266108	Csrnp2	1295
1182	p06996	0.013115886	0.315299263	0.714431925	-0.0838334	0.18768367	Tcaf1	6635
1183	p05651	0.013136478	-0.028382175	0.340146189	-0.396910539	0.187799862	Insig1	9054
1184	p12902	0.013146212	0.217818221	0.536194916	-0.100558475	0.187799862	Anapc13	30979
1185	p09112	0.013187666	-0.114203371	-0.049002332	-0.179404411	0.18823307	Prss53	650
1186	p02642	0.013235052	0.127493446	0.240833752	0.01415314	0.188750145	Gm14418	438
1187	p11199	0.013272511	-0.520051254	-0.163657217	-0.876445292	0.1891249	Mphosph6	7389
1188	p18581	0.013400132	-0.098706229	0.34021834	-0.537630799	0.190782682	Ndufv2	24671
1189	p16745	0.013570164	-0.00425891	0.358107463	-0.366625282	0.19292172	Maff	34811
1190	p18258	0.013573185	-0.115171438	-0.049682929	-0.180659946	0.19292172	Msh5	718
1191	p16638	0.013648995	0.398994285	0.895302811	-0.09731424	0.19383635	Plec	16395
1192	p14713	0.013721028	0.501006691	0.96195431	0.040059072	0.194532665	Baiap2	26192
1193	p17368	0.013709708	0.162548514	0.30038325	0.024713777	0.194532665	Rfc4	2440
1194	p11811	0.013850933	-0.219472762	-0.051507809	-0.387437715	0.196209947	Trim13	3608
1195	p08650	0.013890458	-0.321836045	-0.118160687	-0.525511404	0.196453327	Wdr73	2283
1196	p09609	0.013891343	-0.061239714	0.154834324	-0.277313752	0.196453327	Hsf2	2537
1197	p16952	0.013909182	0.268234702	0.557004046	-0.020534641	0.19654128	Slc38a2	39895
1198	p14440	0.013957882	0.374492322	0.834508045	-0.0855234	0.197064788	Rundc3a	2224
1199	p02218	0.014002517	0.605952873	1.040202894	0.171702852	0.197505591	Plcb4	5321
1200	p06453	0.014012458	-0.282293319	-0.074290019	-0.49029662	0.197505591	Ran	37270
1201	p09772	0.014089968	0.280063979	0.738760975	-0.178633017	0.198355285	Pttg1ip	25578
1202	p13363	0.014096196	-0.179459668	-0.04180204	-0.317117296	0.198355285	Pus10	1675
1203	p06010	0.014133838	-0.821051452	-0.223770696	-1.418332208	0.198554591	Cxcl2	14440
1204	p13704	0.014122808	-0.159676301	-0.050113776	-0.269238827	0.198554591	Ubb	49650
1205	p09476	0.014149049	-0.615366819	-0.21018238	-1.020551258	0.198603327	Rnf146	8591
1206	p01613	0.014193077	0.191766414	0.346546497	0.03698633	0.199056134	Tnfaip6	5513
1207	p10197	0.01435505	0.245431583	0.437717059	0.053146108	0.201160986	Lrig3	1788
1208	p05170	0.0143792	-0.102188775	0.285272213	-0.489649762	0.201332603	Arid1a	12018
1209	p16257	0.014461485	-0.594742559	-0.15699529	-1.032489828	0.202317255	Mark3	12709
1210	p06770	0.014498612	0.288624301	0.511726519	0.065522082	0.202669028	Stard13	2751
1211	p17237	0.014517313	-0.545058727	-0.08460584	-1.005511614	0.202762864	Nde1	7953
1212	p12001	0.014547149	0.374258978	0.821084874	-0.072566918	0.203011944	Lmo7	11798
1213	p00263	0.014645573	0.075501579	0.157650755	-0.006647598	0.203713173	Gm15834	138
1214	p09385	0.014623675	-0.591481569	-0.20554584	-0.977417298	0.203713173	Ltv1	9489
1215	p12962	0.014638219	0.066844165	0.528094814	-0.394406483	0.203713173	Cish	13194
1216	p19067	0.014612586	0.288115145	0.550199286	0.026031005	0.203713173	Slc26a2	3814
1217	p17932	0.014683272	-0.476331974	-0.170414445	-0.782249503	0.204069735	Kctd5	6904
1218	p00902	0.014698749	-0.471898465	-0.168115528	-0.775681402	0.204117108	Slc19a2	2631
1219	p03422	0.014765977	0.566393852	1.026105484	0.10668222	0.204740505	Skil	19377
1220	p04712	0.01476785	-0.117472863	-0.035609824	-0.199335903	0.204740505	Rps6	49294
1221	p19065	0.014782454	-0.123493581	-0.04351911	-0.203468051	0.204775131	Csf1r	4338
1222	p19770	0.014802989	0.37657853	0.653736745	0.099420316	0.204891777	Cfap43	3086
1223	p09051	0.014859169	0.566498179	1.032815885	0.100180472	0.205501217	Ypel3	23564
1224	p14174	0.014874064	-0.613461689	-0.211653118	-1.01527026	0.205539145	Utp18	9112
1225	p14480	0.014895762	0.117437343	0.223811861	0.011062825	0.205670951	Mapt	809
1226	p00403	0.014945545	0.198931394	0.362927742	0.034935046	0.206190009	Stk11ip	832
1227	p08804	0.014977103	0.371718137	0.644903802	0.098532472	0.206352292	Arap1	6159
1228	p14631	0.014981708	0.28205412	0.753657193	-0.189548954	0.206352292	Wbp2	18482
1229	p10321	0.015004895	-0.341626627	0.099980315	-0.78323357	0.206503489	Trappc5	10532
1230	p08397	0.015030583	-0.349300732	0.003892855	-0.702494319	0.206688847	Nup62	9132
1231	p03060	0.015068469	0.116950931	0.54902061	-0.315118748	0.207023868	Pdzd11	10465
1232	p12804	0.015079426	-0.64267195	-0.216880923	-1.068462976	0.207023868	Tpbg	10497
1233	p19335	0.015117065	-0.490240429	-0.174158237	-0.806322622	0.207372294	Znhit2	6314
1234	p07376	0.015154479	0.650716026	1.120381393	0.181050659	0.207468872	Foxp1	21563
1235	p10274	0.015151619	-0.492008299	-0.108662474	-0.875354124	0.207468872	Esyt1	9439
1236	p18872	0.015160904	-0.314168236	-0.051273415	-0.577063058	0.207468872	Ctnna1	26996
1237	p02210	0.015185983	-0.593258131	-0.150586636	-1.035929626	0.207644077	Crls1	9844
1238	p09411	0.015209918	0.330297961	0.585288549	0.075307373	0.207661829	Nhsl1	2010
1239	p15208	0.015211837	0.597743785	1.051002826	0.144484744	0.207661829	Ddx46	12995
1240	p12469	0.015258409				0.208034409	Dixdc1	1045
1241	p16040	0.015263728	-0.245883012	-0.095137966	-0.396628058	0.208034409	Acot5	846
1242	p17535	0.015289951	0.315746793	0.551341254	0.080152332	0.20822402	Usf3	2241
1243	p04122	0.015320108	0.575266675	0.991242206	0.159291143	0.208347101	Arhgap29	5319
1244	p05621	0.015335943	-0.270256944	-0.076132777	-0.464381111	0.208347101	Abcb8	2676
1245	p13544	0.015331801	-0.524867247	-0.128740159	-0.920994334	0.208347101	Hspa4	20405
1246	p00230	0.015381836	0.151557412	0.30747049	-0.004355666	0.208468248	Hecw2	1297
1247	p08495	0.015365237	-0.135606099	0.013013772	-0.28422597	0.208468248	Ldha	40838
1248	p12526	0.015377472	0.354511706	0.616205833	0.092817579	0.208468248	Scaper	4777
1249	p18536	0.015412574	0.117737097	0.331245634	-0.09577144	0.208717599	Ndufa11	34885
1250	p14488	0.015429248	0.255989164	0.588141101	-0.076162773	0.208776243	Tlk2	6189
1251	p03343	0.015459134				0.209013426	Stmn2	939
1252	p01522	0.015484335	-0.535408039	-0.068981569	-1.001834508	0.209019988	Cdk9	17151
1253	p06550	0.015476044	0.379702539	0.665908425	0.093496653	0.209019988	Trim56	4327
1254	p05782	0.015543163	0.179204267	0.349565541	0.008842993	0.209646783	Mrfap1	38860
1255	p17215	0.015562944	-0.424484987	0.03475422	-0.883724195	0.209746324	Rsl1d1	22882
1256	p14660	0.015577503	0.201852925	0.338518164	0.065187686	0.209775393	Srsf2	42469
1257	p07086	0.015607639	0.682760134	1.170827991	0.194692276	0.209937677	Prr15	1745
1258	p09273	0.015614378	-0.129754945	0.315042894	-0.574552784	0.209937677	Cracr2b	10526
1259	p01004	0.015634674	-0.520854687	-0.038633548	-1.003075825	0.209965066	Ncstn	14582
1260	p02363	0.015641243	0.257209803	0.532995501	-0.018575894	0.209965066	Pxmp4	3196
1261	p08730	0.015668288	0.168101368	0.445741479	-0.109538742	0.21016132	Gab2	2510
1262	p01479	0.015718975	-0.423018512	-0.125995676	-0.720041348	0.210381341	Asb6	6094
1263	p03728	0.015729218	0.117804331	0.22944917	0.006159491	0.210381341	Trim46	380
1264	p04543	0.015734445				0.210381341	1700055D18Rik	141
1265	p15664	0.015734385	-0.142085379	-0.045151417	-0.239019341	0.210381341	Laptm4a	43402
1266	p01734	0.015764547	-0.219885109	-0.087476018	-0.352294201	0.210451101	Hoxd13	9004
1267	p18904	0.015763815	0.132420514	0.257173241	0.007667787	0.210451101	Ndufa2	40849
1268	p00983	0.015817625	-0.244255526	0.046671214	-0.535182266	0.21099315	Pfdn2	30476
1269	p06369	0.015840751	-0.376769408	-0.100478419	-0.653060397	0.211135113	Fam216a	4948
1270	p13871	0.015880593	0.46408033	0.921518257	0.006642403	0.211499493	Rabep1	9321
1271	p03402	0.015948103	0.219124267	0.44839846	-0.010149926	0.211822425	Tnik	3934
1272	p03950	0.015948393				0.211822425	Gm12474	359
1273	p08646	0.015942892	0.172011059	0.544211588	-0.20018947	0.211822425	Crtc3	8416
1274	p09252	0.015962659	0.477790415	0.826399854	0.129180976	0.211822425	Ptdss2	4413
1275	p16398	0.015967458	-0.599268115	-0.134233801	-1.064302428	0.211822425	Zfp622	19503
1276	p15843	0.015987932	-0.566114571	-0.157151684	-0.975077458	0.211927813	Psma6	26572
1277	p04279	0.016027207	0.398796473	0.69072071	0.106872236	0.212115947	Ctbs	2687
1278	p07703	0.016019897	-0.207396532	0.010634002	-0.425427067	0.212115947	H2afj	33490
1279	p06117	0.016076293	0.319191277	0.61850663	0.019875924	0.212227705	Lrrc8c	2917
1280	p06957	0.016060195	0.328700243	0.581807736	0.07559275	0.212227705	Kdm7a	9342
1281	p11217	0.016101663	0.205403535	0.372124108	0.038682961	0.212227705	Crispld2	10681
1282	p12967	0.016087117	-0.535291967	-0.186484725	-0.884099208	0.212227705	Cyb561d2	6641
1283	p17157	0.016110936	0.421542115	0.728543666	0.114540564	0.212227705	Vasn	11706
1284	p18040	0.016102603	0.146810805	0.478597475	-0.184975864	0.212227705	Fam234a	5122
1285	p03809	0.016154549				0.212330559	2210017I01Rik	129
1286	p06437	0.016156405	0.487454763	0.843392951	0.131516575	0.212330559	Ncor2	7576
1287	p11774	0.016152651	0.211424635	0.430225973	-0.007376703	0.212330559	Ift88	1901
1288	p04183	0.016173255	-0.151254454	0.324465889	-0.626974798	0.21238698	Sgms2	13910
1289	p13138	0.016243339	0.577790208	0.983284371	0.172296044	0.213117213	Csrnp1	28819
1290	p14517	0.016266662	-0.132716271	-0.061074988	-0.204357555	0.213117213	Milr1	2118
1291	p17454	0.016262079				0.213117213	Muc13	284
1292	p12297	0.016283841	-0.281520404	-0.111511016	-0.451529792	0.213177157	Gm5615	7365
1293	p05128	0.016406448	-0.540994049	-0.172374004	-0.909614094	0.214616135	Taf12	8577
1294	p14026	0.016544147	-0.336491859	-0.119931473	-0.553052244	0.21625016	Utp6	3725
1295	p01652	0.016651605	-0.663486466	-0.212113347	-1.114859585	0.216566151	Psmd14	14504
1296	p01737	0.016615718				0.216566151	Hoxd10	2177
1297	p04430	0.016633208	-0.57367473	-0.103951991	-1.043397469	0.216566151	Ube2j1	19528
1298	p04455	0.016602144	0.409533704	0.72648807	0.092579339	0.216566151	Aptx	4524
1299	p14081	0.01665795	-0.158559824	-0.06738993	-0.249729718	0.216566151	Wfdc17	3121
1300	p15818	0.016583176	-0.208702115	0.084075833	-0.501480063	0.216566151	Heatr5a	3075
1301	p17740	0.016649196	-0.578694571	-0.197504957	-0.959884184	0.216566151	Igsf5	4474
1302	p15557	0.016675532	0.430189253	0.766106541	0.094271965	0.216628223	Pde4d	4529
1303	p16576	0.016850377	0.657959748	1.140283032	0.175636465	0.218563864	Chrac1	13837
1304	p19035	0.016850025	-0.196635001	-0.068184903	-0.325085099	0.218563864	3-Mar	1548
1305	p19503	0.016875109	0.381269666	0.691539174	0.071000158	0.218716936	Gna14	2317
1306	p17657	0.01694355	-0.599548623	-0.166098654	-1.032998592	0.219435842	Cct8	26299
1307	p05455	0.017041137	-0.442748555	-0.086817469	-0.798679641	0.220530822	Lrrc47	6474
1308	p11968	0.017183024	0.301731267	0.568853833	0.034608701	0.222196993	Rgcc	12795
1309	p16959	0.01721682	0.494518279	0.951752603	0.037283956	0.222463935	Rapgef3	2204
1310	p06195	0.017293405	-0.486571407	-0.093684004	-0.87945881	0.223187287	Pus1	8121
1311	p09077	0.017325583	-0.475694043	-0.06530898	-0.886079106	0.223187287	Zfp771	14289
1312	p09694	0.017302855	0.026388406	0.485837748	-0.433060936	0.223187287	Jmjd1c	18823
1313	p11783	0.017314229	-0.301649747	-0.05115116	-0.552148335	0.223187287	Micu2	5496
1314	p19137	0.01742372	-0.598442036	-0.085577423	-1.111306649	0.224280668	Mbd2	15743
1315	p15695	0.017561507	0.661841739	1.100021699	0.223661779	0.225882383	Hpcal1	16091
1316	p00790	0.017636009	0.188851474	0.345799028	0.031903919	0.226458866	Fam129a	5389
1317	p09505	0.017639218	0.375217716	0.656482016	0.093953416	0.226458866	Lama4	4023
1318	p19521	0.017646493	-0.037123358	0.254536546	-0.328783262	0.226458866	1110059E24Rik	5954
1319	p04220	0.01773914	0.197719235	0.349613034	0.045825436	0.227475215	H2afz	45532
1320	p06994	0.017767103				0.227497168	Tcaf3	1937
1321	p12656	0.017767752	-0.300306471	-0.109689246	-0.490923697	0.227497168	Mtfmt	2397
1322	p08990	0.017883735	0.528200963	0.906378692	0.150023235	0.228717861	Eef2k	6093
1323	p09720	0.017890134	-0.376107852	-0.109205589	-0.643010115	0.228717861	Tfam	6701
1324	p05066	0.017910769	0.189404869	0.353529171	0.025280568	0.228808724	Trim62	2009
1325	p03848	0.017965088	-0.701787313	-0.225405255	-1.178169372	0.229329431	Tmod4	2822
1326	p15452	0.018007018	0.123752606	0.218111138	0.029394074	0.229345413	Tbca	38198
1327	p16725	0.017983904	0.543551631	0.963412995	0.123690268	0.229345413	Lgals1	22863
1328	p19134	0.018006058				0.229345413	4930503L19Rik	1036
1329	p13325	0.018021597	-0.368887313	0.10348421	-0.841258837	0.229358382	Pno1	11456
1330	p01486	0.018113513	0.268175905	0.558064753	-0.021712942	0.230354861	Fnbp1	5609
1331	p04219	0.018195429				0.230702769	Gm43403	119
1332	p06092	0.018178536				0.230702769	Arhgap24	3369
1333	p11562	0.018189222				0.230702769	A930038B10Rik	35
1334	p17789	0.018174222				0.230702769	Tcp10a	18
1335	p02726	0.018209842				0.230712554	Gm14703	92
1336	p19392	0.01823914	0.003330152	0.466536718	-0.459876415	0.230910794	Pla2g16	12533
1337	p05596	0.018253082				0.230914453	Lrrc17	1642
1338	p04130	0.018277384				0.231049083	Gm43568	28
1339	p02232	0.018309043	-0.194047866	-0.043135458	-0.344960275	0.23110945	Ndufaf5	2318
1340	p18388	0.018309487				0.23110945	Runx2	1843
1341	p06694	0.018359495	0.371153008	0.665421682	0.076884333	0.231395299	Baiap2l1	3770
1342	p06830	0.01835415				0.231395299	Cftr	69
1343	p11665	0.018387947				0.231581333	Gm49086	50
1344	p19093	0.018448582				0.232172115	Onecut2	39
1345	p15216	0.018480048				0.232395197	Tifab	237
1346	p08119	0.01850838	0.474555793	0.93461773	0.014493855	0.232578556	Sertad1	31222
1347	p05874	0.018585971				0.233111731	Tlr6	209
1348	p13641	0.018592156	-0.469013801	-0.053976642	-0.884050961	0.233111731	Gm16062	4482
1349	p16406	0.018581615				0.233111731	Gm31458	172
1350	p18521	0.018617343	0.153091262	0.359379703	-0.053197179	0.233254618	Ticam1	2451
1351	p15082	0.018637951	-0.153929678	-0.053234252	-0.254625105	0.233339972	Edn1	3768
1352	p01672	0.01867981				0.233345865	Scn7a	2059
1353	p06197	0.01867917	0.463885868	0.813139063	0.114632672	0.233345865	Ulk1	5456
1354	p06289	0.018663731	-0.652280318	-0.184105586	-1.12045505	0.233345865	Suds3	19066
1355	p13758	0.01869543	0.123632759	0.236993453	0.010272064	0.233368638	Arhgef15	430
1356	p04740	0.018804159	-0.599371051	-0.193252817	-1.005489285	0.233888663	Plaa	8654
1357	p07458	0.018777927	-0.123029516	-0.038062159	-0.207996874	0.233888663	Rpl32	49379
1358	p11710	0.018754486	0.308078865	0.550228801	0.065928929	0.233888663	Cmtm5	300
1359	p11858	0.018812711				0.233888663	Esco2	127
1360	p16765	0.018803739	0.576920161	1.020246279	0.133594043	0.233888663	Apobec3	15173
1361	p16852	0.018820059				0.233888663	Parvg	943
1362	p14628	0.018888904	-0.131367503	-0.040284931	-0.222450076	0.234571895	H3f3b	49580
1363	p16379	0.01891696	-0.620949893	-0.164054218	-1.077845569	0.234747952	Zfr	13666
1364	p02886	0.01899353				0.234836666	Plac1	23
1365	p07772	0.018980097	-0.131834253	-0.004372235	-0.259296271	0.234836666	Pthlh	1118
1366	p10700	0.018966052	0.206225008	0.658817371	-0.246367355	0.234836666	Rex1bd	23044
1367	p14401	0.01895533	-0.580203561	-0.129362208	-1.031044915	0.234836666	Psme3	12598
1368	p16903	0.018972931	-0.192154193	-0.071474072	-0.312834314	0.234836666	Adm2	1036
1369	p11155	0.019011922	0.208908819	0.54927763	-0.131459992	0.234892361	Glg1	12734
1370	p07594	0.019072703	-0.118431531	-0.051462602	-0.18540046	0.235299564	Plekhg6	1244
1371	p16300	0.019072191				0.235299564	Ighg2c	87
1372	p02354	0.019346837				0.235753203	Bpifb2	159
1373	p02383	0.019360364	0.406448308	0.871514618	-0.058618003	0.235753203	Edem2	11733
1374	p02572	0.01924157				0.235753203	Gm14236	15
1375	p03425	0.019205716	-0.466309178	-0.159146601	-0.773471755	0.235753203	Zmat3	3120
1376	p04210	0.019338532	0.477920876	0.934419293	0.02142246	0.235753203	Manba	4533
1377	p04242	0.019189032	0.030564439	0.468240105	-0.407111227	0.235753203	Pdlim5	16120
1378	p04977	0.019246365				0.235753203	Zfp69	129
1379	p05781	0.019243216	-0.581209424	-0.187568048	-0.974850799	0.235753203	Bloc1s4	11275
1380	p06845	0.019272938				0.235753203	Ptprz1	437
1381	p08224	0.019276604	-0.364848402	-0.128548699	-0.601148105	0.235753203	Tyrobp	8001
1382	p09040	0.01932896	-0.215989751	-0.080941064	-0.351038438	0.235753203	Apobr	1614
1383	p09062	0.019255989				0.235753203	Cdiptos	237
1384	p09875	0.019305506	0.489503096	0.888387672	0.09061852	0.235753203	Ap3d1	7780
1385	p09996	0.019354857	0.528236955	0.918441844	0.138032065	0.235753203	Dram1	2858
1386	p13724	0.019344609				0.235753203	F930015N05Rik	71
1387	p13825	0.019325323	-0.127894532	0.217925938	-0.473715002	0.235753203	Cldn7	17502
1388	p15951	0.019226917	-0.178683329	0.041720885	-0.399087543	0.235753203	Syne2	10692
1389	p18703	0.019187531	0.164956536	0.279883697	0.050029375	0.235753203	Epcam	25739
1390	p07411	0.019404405	0.184671578	0.360702109	0.008641046	0.23594975	Srgap3	956
1391	p19461	0.01939235	-0.609086019	-0.142682782	-1.075489256	0.23594975	Ccdc86	14635
1392	p03866	0.019442799	0.385950764	0.694207727	0.077693801	0.23624677	Arnt	5128
1393	p14674	0.019503927	0.412773924	0.840359146	-0.014811299	0.236570834	Syngr2	18089
1394	p16055	0.019486122	-0.154720895	-0.056738617	-0.252703173	0.236570834	Abcd4	2431
1395	p17808	0.019511429	0.220014936	0.397294961	0.042734911	0.236570834	Park2	938
1396	p03513	0.019703997	0.409087974	0.758814631	0.059361317	0.237383977	Proser1	4961
1397	p06202	0.019660303				0.237383977	Gm43118	24
1398	p10547	0.019689217	-0.245677298	-0.081233616	-0.410120979	0.237383977	Lonrf1	3645
1399	p14644	0.019647866	0.485091102	0.945847486	0.024334719	0.237383977	Ubald2	24694
1400	p15619	0.019665982	-0.394205942	-0.065420027	-0.722991858	0.237383977	Rab10os	9311
1401	p17698	0.019664503	0.269975482	0.739429388	-0.199478425	0.237383977	Mrps6	28014
1402	p17756	0.019702903	-0.386407206	-0.134745041	-0.638069371	0.237383977	Tiam2	1745
1403	p18522	0.019704807	-0.687413509	-0.20504464	-1.169782378	0.237383977	Plin3	15658
1404	p19390	0.019677275	0.276191671	0.507578299	0.044805042	0.237383977	Rtn3	25270
1405	p00557	0.019798979	0.448883776	0.931117484	-0.033349931	0.238348708	Dtymk	14961
1406	p03905	0.019823552				0.238474797	Gm42743	283
1407	p11990	0.019874967	0.431902697	0.881040455	-0.01723506	0.238776083	Mzt1	10776
1408	p15608	0.019876831	-0.261231455	-0.071202045	-0.451260866	0.238776083	Tmem267	3416
1409	p02546	0.019975372	-0.128450144	0.201406526	-0.458306815	0.239789531	Ncoa3	6328
1410	p00693	0.020006123	0.215652069	0.392568574	0.038735564	0.239988344	Sox13	1354
1411	p13482	0.020038112				0.240118645	Ifi47	2487
1412	p13839	0.020052432	0.599477145	1.122494631	0.076459659	0.240118645	Bcl6b	1492
1413	p13967	0.020059575				0.240118645	Efcab5	103
1414	p05456	0.020084549	0.441862888	0.867886894	0.015838882	0.240161713	Smim1	11368
1415	p16038	0.020096887				0.240161713	4732463B04Rik	75
1416	p17720	0.02010577	0.206313839	0.375931785	0.036695892	0.240161713	Hlcs	1615
1417	p18441	0.020156005	0.269236085	0.494029633	0.044442538	0.240591861	Bicral	2264
1418	p00084	0.020217817	0.688123252	1.162453962	0.213792542	0.240714201	Smap1	16706
1419	p02712	0.020251644	-0.535575453	-0.160112416	-0.91103849	0.240714201	Polr3k	9400
1420	p07685	0.020245384	0.140834719	0.265630493	0.016038946	0.240714201	2810454H06Rik	1275
1421	p12081	0.020218632				0.240714201	Gria4	394
1422	p12717	0.02019582				0.240714201	Mns1	542
1423	p13803	0.020248624	0.575652399	1.029072709	0.122232089	0.240714201	Polr2a	13427
1424	p01856	0.020279461	-0.381979743	-0.115435596	-0.64852389	0.240875564	Ambra1	3484
1425	p02404	0.020384662	0.571264508	1.033681001	0.108848016	0.241955212	2900097C17Rik	16117
1426	p12837	0.020445209	-0.128698941	-0.037860253	-0.219537629	0.24250369	Morf4l1	42165
1427	p06451	0.020585115	0.158609273	0.302937931	0.014280614	0.243843445	Fzd10	227
1428	p08933	0.020660105	-0.615948759	-0.146029637	-1.085867882	0.243843445	Copb1	16461
1429	p12642	0.020642979	-0.319928648	-0.104040773	-0.535816523	0.243843445	Ints14	3715
1430	p15169	0.020643271				0.243843445	9530014B07Rik	219
1431	p16868	0.020673495	-0.368425821	0.010346721	-0.747198362	0.243843445	Wnt7b	4392
1432	p18591	0.020658755				0.243843445	Epb41l3	1076
1433	p18846	0.020665612	-0.111365931	0.12479249	-0.347524353	0.243843445	Stard4	3128
1434	p19081	0.020663914	-0.374913291	-0.10183582	-0.647990762	0.243843445	Adrb2	8775
1435	p17319	0.020699125				0.243975611	Iglc2	459
1436	p09795	0.020744731	-0.229717776	-0.063371649	-0.396063903	0.244342882	Syde1	2563
1437	p03983	0.020900007	-0.122877825	-0.049397047	-0.196358602	0.24582943	Dclre1b	1260
1438	p16081	0.020888628	0.205251005	0.372993098	0.037508912	0.24582943	Ttll5	1381
1439	p14309	0.020915136	-0.578862316	-0.130177915	-1.027546717	0.24583642	Psmd3	18497
1440	p08974	0.020952087	-0.449515941	-0.122546872	-0.776485011	0.245955453	Thumpd1	6955
1441	p09243	0.020954346				0.245955453	Ifitm5	334
1442	p00788	0.021023342	-0.42453848	-0.14264655	-0.70643041	0.246491567	Trmt1l	5030
1443	p08707	0.021029167				0.246491567	Me3	1406
1444	p09849	0.021061195	-0.65579459	-0.177083329	-1.134505851	0.24669602	Dazap1	19490
1445	p09444	0.021123523				0.247083866	Gm10825	40
1446	p13014	0.021118332	0.216333398	0.416673088	0.015993709	0.247083866	Klhdc8b	3408
1447	p09076	0.021147287	-0.258974628	-0.031945214	-0.486004042	0.247190883	Zfp553	2906
1448	p08995	0.021187303	-0.678891359	-0.193362451	-1.164420268	0.247487604	Mettl9	18979
1449	p16367	0.021203593	-0.454749893	-0.045486401	-0.864013385	0.247506949	Dnajc21	13883
1450	p03021	0.021222837	-0.43373489	-0.145367722	-0.722102059	0.247560731	Pdk3	5315
1451	p15509	0.021328428				0.248620967	Naip6	311
1452	p06261	0.021368803	-0.505179233	-0.024397069	-0.985961398	0.248846617	Pop5	13631
1453	p07117	0.02137721	-0.585637238	-0.164061406	-1.007213071	0.248846617	Vopp1	8720
1454	p11001	0.021402593				0.248970737	Gins3	257
1455	p10486	0.021431021	-0.101570821	-0.040189387	-0.162952254	0.249130095	Kcnu1	346
1456	p11205	0.021446447	0.45135366	0.910280309	-0.007572989	0.24913819	Mbtps1	11342
1457	p00725	0.021547036	-0.387002621	-0.113225593	-0.66077965	0.249819513	Elf3	9881
1458	p07645	0.021549407				0.249819513	Clec12a	2825
1459	p17980	0.021540012	-0.551382254	-0.147321954	-0.955442554	0.249819513	Jpt2	7479
1460	p01243	0.021566495	0.103978505	0.20359099	0.004366021	0.249846366	4930412O13Rik	939
1461	p02990	0.021596807	-0.387655535	-0.110156843	-0.665154227	0.250026284	G6pdx	6160
1462	p07417	0.021622644				0.250104816	Cpne9	101
1463	p16372	0.021633165				0.250104816	Gm19276	10
1464	p09897	0.021672722	-0.117618636	-0.032182674	-0.203054599	0.250390997	Eef2	48392
1465	p01258	0.021778808	0.413507308	0.724757068	0.102257549	0.251341872	Fbxo18	4646
1466	p02027	0.021799605	0.248687803	0.446874215	0.050501391	0.251341872	Ganc	1497
1467	p03674	0.021795377	0.247917394	0.772962822	-0.277128035	0.251341872	Bcan	1246
1468	p00101	0.021820691	-0.569394673	-0.133509804	-1.005279542	0.251413607	Imp4	11751
1469	p01471	0.021923045	0.070429787	0.536595257	-0.395735682	0.252257111	Ptpa	14420
1470	p03360	0.02194667	-0.442576328	-0.142534718	-0.742617938	0.252257111	Snx16	5185
1471	p13293	0.021963736	-0.631481671	-0.177812962	-1.08515038	0.252257111	Ccm2	13187
1472	p13364	0.021934552	0.430514588	0.777785322	0.083243854	0.252257111	Rel	10312
1473	p16106	0.021968471	0.142575018	0.601032458	-0.315882423	0.252257111	Slirp	25351
1474	p07381	0.02200535	0.509210662	0.910960071	0.107461252	0.252367925	Rybp	11272
1475	p17960	0.022022884	-0.63236241	-0.186394602	-1.078330217	0.252367925	Gfer	10202
1476	p19760	0.02201212	0.067482316	0.24180397	-0.106839338	0.252367925	Usmg5	39918
1477	p16423	0.022041205	0.493703144	0.964971993	0.022434294	0.252406865	Laptm4b	13742
1478	p11891	0.022080567	-0.011651828	0.29517177	-0.318475426	0.252557544	Slc25a37	4685
1479	p13189	0.022084227				0.252557544	Zkscan7	414
1480	p03512	0.022119753				0.252792903	Gm16206	50
1481	p00726	0.02215636	0.618327992	1.090182246	0.146473738	0.252869554	Rnpep	14564
1482	p14153	0.022146152	0.582493924	1.030907893	0.134079956	0.252869554	Msi2	12457
1483	p04715	0.02221109	0.31283293	0.55519111	0.070474751	0.253323246	Mllt3	6435
1484	p04834	0.022233465	-0.554981759	-0.144281877	-0.965681641	0.25340757	Prpf38a	12840
1485	p09290	0.02227095				0.253663874	Tnnt3	162
1486	p16064	0.022316289	0.023777161	0.062930955	-0.015376633	0.25400923	Prox2	135
1487	p01188	0.022380601	-0.559604488	-0.165823594	-0.953385381	0.254569933	Irf6	11797
1488	p19302	0.022433469	-0.131177595	-0.034093515	-0.228261674	0.254999795	Cfl1	46961
1489	p10911	0.022469283	0.571791639	0.988162379	0.1554209	0.255067325	N4bp1	7244
1490	p16924	0.02246957				0.255067325	Slc2a13	442
1491	p01229	0.022503983	-0.558444456	-0.145447619	-0.971441293	0.255115528	Nudt5	8307
1492	p08643	0.022501623	0.043709136	0.472507782	-0.38508951	0.255115528	Furin	15970
1493	p06888	0.022556652	-0.173480101	-0.060673334	-0.286286868	0.255202752	Tmem209	1528
1494	p07133	0.022552196				0.255202752	Ndnf	215
1495	p18325	0.022556942	-0.484145513	-0.038359931	-0.929931096	0.255202752	Gnl1	12216
1496	p02309	0.022663679	0.251596637	0.617753593	-0.114560318	0.255997718	Tcf15	4823
1497	p05624	0.022672613	-0.290431489	-0.032292751	-0.548570227	0.255997718	Slc4a2	5659
1498	p10266	0.022657903	0.340047383	0.620834751	0.059260014	0.255997718	Coq10a	4337
1499	p12701	0.022717455	-0.231259225	0.07506245	-0.5375809	0.25633291	Rnf111	6901
1500	p01066	0.022775585				0.256461543	Kif26b	584
1501	p06051	0.022750548				0.256461543	Gm8013	91
1502	p14990	0.022765927	0.203918947	0.442277615	-0.034439721	0.256461543	Foxc1	3458
1503	p17743	0.022789506	0.280914998	0.476093805	0.085736191	0.256461543	Bace2	10191
1504	p07744	0.022860338	0.404920511	0.852516761	-0.042675739	0.257087604	Etnk1	9643
1505	p05502	0.02287918	0.279441552	0.628354317	-0.069471213	0.257128533	Dvl1	4908
1506	p11271	0.022912593	-0.229572609	-0.062078423	-0.397066795	0.257333069	Sult5a1	14790
1507	p07208	0.022943446	0.026533021	0.524079705	-0.471013663	0.257337824	Hk2	20784
1508	p19701	0.022928451				0.257337824	Pkd2l1	137
1509	p09932	0.022970836				0.257344265	BC025920	362
1510	p15166	0.02297445	-0.462056679	-0.145631715	-0.778481643	0.257344265	Sptlc1	6490
1511	p00359	0.023030514				0.257460744	Slc11a1	3217
1512	p03447	0.023013029	-0.528360194	-0.149590889	-0.907129498	0.257460744	Dcun1d1	9284
1513	p06100	0.023025104				0.257460744	Hsd17b13	52
1514	p11602	0.023068481				0.257657802	Gm48933	221
1515	p16754	0.023078608	0.359546526	0.636279275	0.082813776	0.257657802	Cby1	5768
1516	p18845	0.023104096				0.257772213	Camk4	4034
1517	p00712	0.023130595	-0.071137471	0.050215823	-0.192490765	0.257791067	Adipor1	28999
1518	p01928	0.023152927	-0.353799785	-0.037385802	-0.670213768	0.257791067	Rcn1	24346
1519	p02107	0.023243752	0.47147139	0.872369142	0.070573638	0.257791067	Trpm7	7082
1520	p05135	0.023245256	-0.474538659	-0.135718677	-0.813358641	0.257791067	Sesn2	8686
1521	p05244	0.023266933	-0.164342022	-0.05195796	-0.276726084	0.257791067	Zbtb40	718
1522	p08023	0.02327344	0.337271738	0.824890619	-0.150347144	0.257791067	Pvr	11244
1523	p09668	0.023264847	0.599844511	1.084990726	0.114698296	0.257791067	Srgn	15636
1524	p11837	0.023254838	-0.236781385	-0.083159642	-0.390403128	0.257791067	Pinx1	2865
1525	p12869	0.023155138	0.174026184	0.353076304	-0.005023937	0.257791067	Spsb4	437
1526	p15280	0.023250181	0.329258546	0.795009511	-0.136492418	0.257791067	Aaed1	10398
1527	p15412	0.023228759	0.307930083	0.552749711	0.063110456	0.257791067	Tmem161b	2139
1528	p02114	0.023299852	0.084654784	0.422435875	-0.253126307	0.257914719	Snrnp200	6256
1529	p03094	0.023346414				0.257923737	Xist	226
1530	p03912	0.023320427	-0.293262475	-0.045428643	-0.541096308	0.257923737	Polr3gl	6902
1531	p10742	0.023333753				0.257923737	C430049E01Rik	21
1532	p13503	0.023363554	0.310916787	0.604480648	0.017352926	0.257944618	Maml1	4232
1533	p18537	0.023421275	0.496799719	0.891793378	0.10180606	0.258244747	Nrtn	9435
1534	p19175	0.023414281	0.321731085	0.571485029	0.07197714	0.258244747	Setbp1	6285
1535	p13828	0.023508793	0.052194661	0.142457009	-0.038067687	0.259040868	Gabarap	44006
1536	p08491	0.023699081	0.117611839	0.242094881	-0.006871204	0.260967611	Saa1	390
1537	p02949	0.023765461	-0.487841016	-0.142194544	-0.833487487	0.261408818	F8a	4667
1538	p05278	0.023770058	0.151897338	0.286941511	0.016853164	0.261408818	Minos1	38444
1539	p05068	0.023815353	-0.0392385	0.391158791	-0.469635791	0.261566804	Ak2	14083
1540	p12514	0.023814061				0.261566804	AY074887	255
1541	p04270	0.02385569	-0.629873205	-0.153866424	-1.105879986	0.261670001	Bcl10	24597
1542	p17547	0.023852531	0.21472275	0.48626954	-0.05682404	0.261670001	Slc35a5	4482
1543	p18270	0.023873125	-0.333673757	-0.084732941	-0.582614573	0.261691535	Gpank1	3725
1544	p16079	0.023935569	0.452506435	0.802129657	0.102883213	0.2622061	Flvcr2	1945
1545	p08145	0.023951581	-0.284639891	0.141477179	-0.710756962	0.262211679	Timm50	10464
1546	p15614	0.023972847	0.490635247	0.940123248	0.041147247	0.262274728	Zfp131	21727
1547	p03258	0.024196698				0.264109606	Rragb	78
1548	p06826	0.024170596	-0.196413903	0.175679201	-0.568507008	0.264109606	Capza2	29827
1549	p09724	0.024200363	-0.349161891	0.113716746	-0.812040527	0.264109606	Zwint	17208
1550	p13589	0.02420302	-0.289889829	-0.03085777	-0.548921887	0.264109606	G3bp1	33281
1551	p15688	0.024226992	0.183315342	0.354951567	0.011679117	0.264200733	Pqlc3	3351
1552	p03266	0.02445019	-0.514739608	-0.092162473	-0.937316742	0.266291377	Acot9	14973
1553	p14227	0.024448825	-0.641091504	-0.17587569	-1.106307318	0.266291377	Ube2z	14522
1554	p17668	0.024496674	0.1999128	0.369886036	0.029939564	0.266625962	Hunk	1396
1555	p14650	0.024564335	0.464927206	0.849472358	0.080382054	0.267190455	Rhbdf2	3962
1556	p03934	0.024751862				0.26905719	Gm31305	263
1557	p07378	0.024792282	0.252762482	0.457129818	0.048395146	0.269323479	Eif4e3	6758
1558	p08744	0.024819451	0.148521917	0.280342807	0.016701026	0.269445567	Myo7a	483
1559	p10738	0.024839122	-0.675444507	-0.18706053	-1.163828485	0.269486149	Dda1	16206
1560	p17663	0.024855069	-0.54181199	-0.163610444	-0.920013536	0.269486309	Cldn8	6476
1561	p13392	0.024955381	-0.187163296	-0.064718307	-0.309608285	0.270400581	Chac2	2007
1562	p03428	0.0250408	-0.316990189	-0.088212536	-0.545767842	0.270636158	Zfp639	4935
1563	p04217	0.025037426	-0.170982164	-0.057431661	-0.284532667	0.270636158	Ddit4l	1041
1564	p07864	0.024993419	0.263241611	0.703952401	-0.177469178	0.270636158	Zfp787	10796
1565	p12968	0.025041125	0.325352635	0.590427974	0.060277296	0.270636158	Nprl2	3585
1566	p03648	0.025058961	0.58728288	1.046954216	0.127611544	0.270655984	Sh3d19	6345
1567	p09286	0.025076614	-0.149661602	-0.03391243	-0.265410775	0.270673804	Ctsd	39780
1568	p04375	0.025187853	-0.301759173	-0.097509272	-0.506009075	0.271678099	Cdh17	431
1569	p13594	0.025201782	-0.000856554	0.348470008	-0.350183115	0.271678099	Mfap3	4547
1570	p17101	0.025269486	-0.450587308	-0.089341115	-0.811833502	0.272234448	Prr13	25405
1571	p15156	0.02530526	0.411330731	0.728740685	0.093920776	0.272446321	Secisbp2	4843
1572	p19237	0.025323587	0.481567569	0.936295915	0.026839222	0.272470194	Aip	13498
1573	p04088	0.0255346	-0.426310889	-0.130451661	-0.722170118	0.274537156	Dph5	5736
1574	p04179	0.025548154				0.274537156	Gm43352	207
1575	p03092	0.025814743				0.276391312	Tsx	44
1576	p04325	0.025766735	-0.327503413	-0.082459596	-0.572547231	0.276391312	Ptger3	4503
1577	p07562	0.025831714				0.276391312	Eno2	827
1578	p09002	0.025864065	-0.348914048	-0.088521027	-0.609307068	0.276391312	Cog7	5297
1579	p09338	0.025867769	-0.226770154	-0.020138733	-0.433401575	0.276391312	Mthfd1l	1494
1580	p10540	0.025842264	0.470816085	0.82816255	0.11346962	0.276391312	Tnks	4847
1581	p10890	0.025761107	0.460071112	0.836588039	0.083554184	0.276391312	Dhps	9277
1582	p12736	0.025853059	0.555825936	0.96868041	0.142971463	0.276391312	Myo5c	4271
1583	p16424	0.025837055	0.204743657	0.375228662	0.034258651	0.276391312	Matn2	13710
1584	p10694	0.025915921	-0.289703578	0.095458397	-0.674865552	0.276730994	Upf1	8777
1585	p07263	0.025953064	0.349861211	0.824906559	-0.125184137	0.276952761	Dusp11	19417
1586	p03034	0.026193892	-0.208227411	0.071107334	-0.487562157	0.279287475	Spin4	2462
1587	p17643	0.026204873	0.107607699	0.208291266	0.006924132	0.279287475	Atp5j	41717
1588	p07623	0.026238278				0.279467401	Nrip2	266
1589	p04448	0.026263808	-0.34828068	-0.112300635	-0.584260724	0.279563277	3110043O21Rik	4370
1590	p08015	0.026343338	0.351731188	0.814020425	-0.11055805	0.280057332	Bcam	17683
1591	p19469	0.026327507				0.280057332	Ms4a14	353
1592	p08501	0.02636807	0.597603816	1.044742545	0.150465087	0.280144183	Spty2d1	19271
1593	p09432	0.026463749	-0.575379594	-0.14437132	-1.006387868	0.28063188	Hbs1l	12659
1594	p12707	0.026450811				0.28063188	Aqp9	372
1595	p18122	0.026452051	0.398347087	0.707196827	0.089497347	0.28063188	Ccdc167	5241
1596	p06180	0.026512805				0.280688852	Gm26718	18
1597	p06185	0.026518907	-0.36244858	0.014561388	-0.739458549	0.280688852	Fbrsl1	7632
1598	p17446	0.026487152	0.110878907	0.193776316	0.027981498	0.280688852	Rpl35a	49178
1599	p03817	0.026661963	-0.484822734	-0.103876167	-0.865769301	0.281682332	S100a11	42082
1600	p05071	0.026696037	-0.116966453	-0.044375577	-0.18955733	0.281682332	Tmem54	1485
1601	p14547	0.026693947	0.465740425	0.823695063	0.107785788	0.281682332	Wipi1	7002
1602	p16268	0.026653826	0.16833307	0.291890726	0.044775414	0.281682332	2010107E04Rik	39155
1603	p18574	0.026675535	-0.14672757	0.047978291	-0.341433431	0.281682332	Vapa	34501
1604	p02212	0.026735886	0.235805613	0.45866982	0.012941405	0.281926916	Fermt1	6169
1605	p18056	0.026763419	-0.41168972	-0.126920677	-0.696458763	0.282041419	Bak1	5605
1606	p07013	0.026823642	0.256887981	0.483012994	0.030762969	0.282500046	Zfp467	7028
1607	p14607	0.026908811	-0.105476354	-0.005970947	-0.204981761	0.283220678	Sumo2	40384
1608	p08416	0.027054278	0.031568819	0.450680989	-0.387543352	0.284574664	Prrg2	8468
1609	p12777	0.027079896	-0.174045823	-0.029379987	-0.318711659	0.284667097	Slc17a5	2671
1610	p03709	0.027212447	0.192109601	0.355555215	0.028663987	0.285882814	Syt11	1829
1611	p00189	0.027239802	0.296590842	0.753624507	-0.160442824	0.285992556	Tpp2	13089
1612	p08965	0.02730834	-0.398470742	-0.122609712	-0.674331773	0.286399299	9030624J02Rik	5591
1613	p11803	0.027312408	-0.235324354	0.036117579	-0.506766288	0.286399299	Tnfrsf19	4307
1614	p16579	0.027505349	0.479356089	0.864254282	0.094457896	0.288243791	Dennd3	2062
1615	p19678	0.027528785				0.288310755	Golga7b	34
1616	p17185	0.027592391	-0.260491884	-0.046197729	-0.474786039	0.288798079	Tmem186	1369
1617	p13163	0.027705563	0.101834077	0.206448732	-0.002780578	0.289624161	Sec22c	766
1618	p18047	0.027705486	-0.15849105	-0.009578375	-0.307403724	0.289624161	Atp6v0e	36530
1619	p01132	0.02774547	-0.215910582	0.089962277	-0.521783441	0.289862189	Iars2	6117
1620	p11790	0.027792052				0.290169607	Phf11c	247
1621	p04103	0.027881931	0.385159574	0.77052057	-0.000201422	0.290853355	Slc35a3	5293
1622	p17102	0.027891932	-0.118761698	0.003049293	-0.240572689	0.290853355	Pcbp2	41823
1623	p09766	0.027922213	-0.180117503	-0.049939986	-0.31029502	0.290989721	Col18a1	15345
1624	p05548	0.027948298	0.063286635	0.136238749	-0.009665479	0.291082211	Cfap69	332
1625	p15009	0.027999121	-0.661694593	-0.169686386	-1.1537028	0.291432082	Tubb2a	23853
1626	p14593	0.028114853	-0.147850986	-0.05171174	-0.243990232	0.292456717	Grin2c	65
1627	p16432	0.028154963	-0.23605289	0.072253808	-0.544359588	0.292693939	Stk3	4885
1628	p13059	0.028243118	0.262849036	0.652632922	-0.12693485	0.293430036	Setd2	8733
1629	p03430	0.028292986	0.189019129	0.353774172	0.024264086	0.293587463	Gnb4	2549
1630	p03535	0.028287003	-0.468246334	-0.045822444	-0.890670224	0.293587463	Commd2	11457
1631	p00251	0.02838169	0.211112034	0.389025057	0.03319901	0.294327346	Spats2l	3951
1632	p16590	0.028492342				0.295293792	Psca	1647
1633	p01924	0.028592587	-0.541087639	-0.123274365	-0.958900912	0.296097746	Eif3m	32322
1634	p03504	0.028604926	0.116476097	0.228422521	0.004529672	0.296097746	Gm37170	512
1635	p05048	0.028624807	0.166405818	0.52510084	-0.192289204	0.296122319	Ncdn	6200
1636	p05929	0.028645801	0.162066635	0.331689327	-0.007556056	0.296158357	Dcun1d4	2198
1637	p09092	0.02867162	0.100808302	0.307990665	-0.10637406	0.296244216	Srcap	2660
1638	p10175	0.028698249				0.296338332	Gm35404	10
1639	p02489	0.02877196	-0.232015992	0.104900254	-0.568932238	0.296737149	Svs2	43464
1640	p12099	0.028764087	-0.381857818	0.045258309	-0.808973945	0.296737149	Birc3	9222
1641	p18254	0.028800103	-0.532556626	-0.118873852	-0.946239401	0.2968464	Lsm2	12300
1642	p04300	0.028873082	0.423041384	0.872983506	-0.026900739	0.296861369	Dnajb4	18090
1643	p13208	0.028824994	0.488157255	0.901641717	0.074672794	0.296861369	Lztfl1	7351
1644	p14850	0.028877632	-0.675671796	-0.174103728	-1.177239863	0.296861369	Rala	20419
1645	p16897	0.028889311	-0.272412979	-0.089848794	-0.454977164	0.296861369	Mapk11	988
1646	p18956	0.028869748	0.440438723	0.864334823	0.016542624	0.296861369	Diaph1	12778
1647	p06968	0.028911404	0.321492428	0.604392891	0.038591964	0.296908009	Agk	3057
1648	p08869	0.028959665	-0.279080841	0.190938114	-0.749099796	0.297223163	Ilk	21610
1649	p08988	0.029015442	0.336748662	0.642934577	0.030562747	0.297615035	Mosmo	4805
1650	p12263	0.029033995				0.29762484	CT025678.1	72
1651	p06248	0.029109885	0.165470383	0.516644826	-0.18570406	0.29821103	2610524H06Rik	5271
1652	p13522	0.029126441	0.546495634	0.960524359	0.132466908	0.29821103	Rmnd5b	6657
1653	p09470	0.029154275	0.366059151	0.804023025	-0.071904723	0.298315432	Ptprk	9462
1654	p01909	0.029354679	0.447937795	0.794657485	0.101218105	0.300003047	Lmo2	8470
1655	p13439	0.029352847	0.198237759	0.370768854	0.025706664	0.300003047	Ccnjl	496
1656	p04255	0.029455932	-0.513728699	-0.047129918	-0.98032748	0.300674492	Hs2st1	10802
1657	p17464	0.029444288				0.300674492	Adcy5	1443
1658	p04579	0.029508094	0.260498012	0.635084363	-0.11408834	0.301025274	Nr4a3	14213
1659	p13837	0.029551132	0.246586122	0.504711608	-0.011539364	0.301282609	Slc16a11	4452
1660	p14900	0.029569763	0.105270207	0.211435405	-0.00089499	0.301290943	Hist1h2ap	3359
1661	p10596	0.029647218	-0.304889853	-0.02251674	-0.587262967	0.301898284	Cdkn2aip	10003
1662	p04794	0.029706606	-0.483430574	-0.138514247	-0.828346901	0.302101943	Fyb2	4621
1663	p05780	0.029713294	-0.393512224	-0.095428329	-0.691596119	0.302101943	D5Ertd579e	6194
1664	p06499	0.029751298	-0.193554347	-0.034522292	-0.352586403	0.302101943	Cldn3	14025
1665	p12449	0.029755833				0.302101943	Nnmt	2129
1666	p16962	0.029756523	0.251693313	0.459876525	0.043510102	0.302101943	Hdac7	3657
1667	p05709	0.029845987	0.321292418	0.578790578	0.063794258	0.302682532	Gpn1	4413
1668	p09794	0.029849501	-0.142673836	0.302959095	-0.588306767	0.302682532	Ilvbl	8119
1669	p01280	0.029903794				0.302944474	Malrd1	23
1670	p06296	0.029911155	-0.416641674	0.062852526	-0.896135873	0.302944474	Wsb2	13688
1671	p02443	0.030021273	0.097586092	0.196785925	-0.00161374	0.303877802	Ppp1r16b	2243
1672	p03245	0.030079523	0.210420211	0.412991837	0.007848585	0.30392178	Phf8	3308
1673	p10981	0.0300596	-0.480335321	-0.118983871	-0.84168677	0.30392178	Ciapin1	7907
1674	p17833	0.030068328	0.094607611	0.189089809	0.000125412	0.30392178	Thbs2	1646
1675	p05830	0.030111839				0.304066657	Fam184b	301
1676	p06657	0.030224056	0.42944565	0.807350877	0.051540422	0.304673435	Tnrc18	7216
1677	p07593	0.030225968	0.408223776	0.909091127	-0.092643574	0.304673435	Tnfrsf1a	23166
1678	p16991	0.030199603	-0.397512659	-0.069533047	-0.725492271	0.304673435	Kmt2d	5381
1679	p12400	0.030275771	0.058630117	0.367372675	-0.250112442	0.304993684	Ift46	5654
1680	p01604	0.030330589	0.366404649	0.670272627	0.06253667	0.305182383	Epc2	7710
1681	p15306	0.030330479				0.305182383	Zfp953	239
1682	p00353	0.030468808	-0.173587649	-0.036541861	-0.310633436	0.305421537	Arpc2	42629
1683	p03637	0.030525066	0.408691275	0.873141318	-0.055758768	0.305421537	Trim2	12570
1684	p07372	0.030468361	-0.411898264	-0.038537311	-0.785259216	0.305421537	Arl6ip5	31371
1685	p11094	0.030492754	0.091479185	0.185597469	-0.002639098	0.305421537	Smpd3	328
1686	p11469	0.030552988	-0.414444863	-0.121211914	-0.707677811	0.305421537	Pde12	8351
1687	p15107	0.03040898	0.188635372	0.35104155	0.026229194	0.305421537	5033430I15Rik	1488
1688	p16335	0.030507592	0.252637256	0.477393702	0.027880809	0.305421537	Card6	876
1689	p16369	0.030544992	-0.177593447	-0.044451837	-0.310735057	0.305421537	Rad1	1679
1690	p17806	0.030479006	0.556095149	0.999939501	0.112250796	0.305421537	Qk	15233
1691	p18767	0.030512869	-0.56054841	-0.107508673	-1.013588146	0.305421537	Riok3	15155
1692	p18931	0.03048643	0.075710204	0.16146347	-0.010043062	0.305421537	Pcdhb22	307
1693	p06535	0.030577987	-0.204274784	-0.05132364	-0.357225929	0.305490883	Orai2	2029
1694	p17158	0.030632179	-0.27275917	0.085960046	-0.631478386	0.305851637	Dnaja3	6793
1695	p19328	0.030834187	0.193015815	0.359072671	0.026958959	0.307686982	Pola2	1774
1696	p03973	0.030874948	-0.629441022	-0.155758537	-1.103123506	0.307912074	Nras	18365
1697	p15640	0.030897302				0.307953425	Fam228a	68
1698	p06626	0.030967065	-0.363897865	-0.107924306	-0.619871424	0.308466987	Micall2	1103
1699	p10003	0.030987714	-0.226881303	0.014411494	-0.4681741	0.30849099	Arl1	28679
1700	p00350	0.031042937	0.521123652	0.938221675	0.104025629	0.308677384	Tns1	11232
1701	p09379	0.031027573	0.125827857	0.244632623	0.007023091	0.308677384	Epm2a	678
1702	p10895	0.031162905	0.23142172	0.426098022	0.036745419	0.309368299	Gm42031	2808
1703	p11137	0.031182543	0.250713235	0.460227381	0.041199089	0.309368299	Zfp612	2020
1704	p13344	0.031185583	-0.186700846	0.0026131	-0.376014792	0.309368299	Mdh1	30651
1705	p15135	0.031181903	0.188568862	0.607438206	-0.230300482	0.309368299	Ninj1	21740
1706	p07670	0.031227157	-0.401302394	-0.110652568	-0.691952219	0.309447407	Magohb	7142
1707	p18129	0.031230148	0.502634782	0.892679799	0.112589766	0.309447407	Abcg1	2652
1708	p00360	0.031278982	0.089566662	0.542694527	-0.363561203	0.30956858	Ctdsp1	14582
1709	p03515	0.031267282	0.173753318	0.326348088	0.021158547	0.30956858	Frem2	233
1710	p04538	0.031298441				0.30958002	Melk	162
1711	p10124	0.031427037	-0.600146214	-0.143762354	-1.056530074	0.310670309	Tbc1d15	11040
1712	p03667	0.031456463	-0.418447083	-0.122642795	-0.71425137	0.310779561	Prcc	5111
1713	p17883	0.031544728				0.311287942	9330136K24Rik	125
1714	p19183	0.031530019	-0.399994017	-0.104149641	-0.695838393	0.311287942	Kcng2	1226
1715	p19200	0.031643773	-0.156490359	0.143305035	-0.456285754	0.312083251	Cyb5a	32689
1716	p01610	0.031666159	-0.053750441	0.179740949	-0.28724183	0.312122037	Rnd3	12166
1717	p00254	0.031722256	0.162324281	0.310281612	0.01436695	0.312466117	Aox1	801
1718	p07740	0.031738015	-0.62373751	-0.140719217	-1.106755803	0.312466117	Cmas	12166
1719	p05191	0.031784257	0.35582569	0.661858866	0.049792514	0.312557512	Pafah2	2098
1720	p14873	0.031782513	-0.417604499	0.040960658	-0.876169655	0.312557512	Trim27	13321
1721	p12122	0.031915926	0.294283382	0.772904975	-0.184338212	0.313669942	Amotl1	14798
1722	p01518	0.03195796	0.186531793	0.378301258	-0.005237672	0.313900663	St6galnac6	3960
1723	p00136	0.032040672	0.328867405	0.605409322	0.052325487	0.314530426	Mgat4a	3316
1724	p18303	0.032063568	-0.14717065	-0.050115384	-0.244225916	0.314572619	Vars2	1141
1725	p01025	0.032246639				0.314698455	Ackr1	577
1726	p01198	0.032248281	0.257470986	0.576710303	-0.061768332	0.314698455	Plxna2	2366
1727	p02772	0.032194092	-0.357386699	-0.045307167	-0.66946623	0.314698455	Atp6ap2	23971
1728	p02838	0.032126703	0.116025604	0.30548811	-0.073436902	0.314698455	Ndufa1	36928
1729	p03253	0.032172969	-0.07483315	0.160598258	-0.310264558	0.314698455	Tspyl2	4507
1730	p07164	0.032262452	0.247816476	0.691436334	-0.195803383	0.314698455	Chmp3	17967
1731	p10202	0.032231001				0.314698455	Avil	246
1732	p10367	0.032101167	0.227686932	0.709394184	-0.254020321	0.314698455	Rab20	16458
1733	p15968	0.032139682	-0.500216056	-0.01762199	-0.982810122	0.314698455	Rab15	10546
1734	p17993	0.032199329	-0.10356764	0.204548131	-0.411683411	0.314698455	Ube2i	30616
1735	p08758	0.032339454	-0.155693603	-0.052656845	-0.258730362	0.315162789	Dgat2	3336
1736	p09753	0.032347322	0.168143203	0.463058462	-0.126772056	0.315162789	Prmt2	6031
1737	p05371	0.032495861	0.203130723	0.428812244	-0.022550799	0.316245683	Nppb	151
1738	p10060	0.032493014	0.303951634	0.686125283	-0.078222015	0.316245683	Dcn	31175
1739	p07313	0.032603002	-0.501140616	-0.088899412	-0.91338182	0.316592604	Ruvbl1	10575
1740	p12207	0.03260638	0.163783511	0.310325218	0.017241804	0.316592604	Dock6	1916
1741	p15431	0.032597897	0.297575918	0.548706922	0.046444915	0.316592604	Msh3	1959
1742	p18311	0.032599142	0.45813819	0.927709053	-0.011432673	0.316592604	Flot1	15016
1743	p04390	0.032646937	-0.61650664	-0.143206369	-1.089806912	0.316804532	Tmem64	12846
1744	p00401	0.032690764	0.241577452	0.443879621	0.039275283	0.316866232	Tmem198	756
1745	p04896	0.032679898	0.530818972	0.943589052	0.118048893	0.316866232	Gpbp1l1	7712
1746	p03870	0.032770345	0.527897275	0.954051181	0.10174337	0.317250388	Ensa	11842
1747	p05953	0.032786667	0.214879788	0.406662562	0.023097014	0.317250388	C530008M17Rik	493
1748	p09560	0.032779089	-0.335283209	-0.090112951	-0.580453467	0.317250388	1700021F05Rik	5691
1749	p10931	0.032858199	0.378544773	0.818273704	-0.061184158	0.317760765	Chd9	19312
1750	p18784	0.032962512	-0.263854466	-0.077979758	-0.449729174	0.318587384	Kctd1	4443
1751	p11251	0.033052313	-0.280629162	-0.085270283	-0.475988041	0.318726804	Mvd	2688
1752	p11617	0.033018248				0.318726804	Gm35166	24
1753	p12552	0.033004629	0.165584012	0.287614993	0.043553032	0.318726804	Cox5a	36474
1754	p14986	0.033037786	-0.4005319	-0.111831137	-0.689232663	0.318726804	Foxq1	10632
1755	p06932	0.033157544	-0.362184445	0.131118071	-0.855486961	0.319559372	Mtpn	17552
1756	p10172	0.033189469	0.114273513	0.223967115	0.004579911	0.319684892	Gm15910	75
1757	p11998	0.033247262	-0.64100325	-0.15450601	-1.127500489	0.320059296	Commd6	16718
1758	p14449	0.033315838	-0.36132242	-0.100953008	-0.621691832	0.320354796	Ccdc43	4105
1759	p15634	0.033304545	0.60541086	1.065419485	0.145402234	0.320354796	Ptrhd1	8418
1760	p02904	0.033351769	-0.23158846	0.122011771	-0.585188691	0.320518077	Htatsf1	9647
1761	p01931	0.03338513	-0.356538308	0.113978295	-0.82705491	0.320650995	Immp1l	18109
1762	p07183	0.033422473	0.07215713	0.150029472	-0.005715211	0.320650995	Sh2d6	112
1763	p09424	0.033410486	0.29839318	0.542378704	0.054407655	0.320650995	Map3k5	3225
1764	p03176	0.033499636	-0.131428898	0.153082666	-0.415940463	0.321209095	Bex2	1419
1765	p00833	0.033676788	-0.406308527	-0.05820825	-0.754408804	0.322061215	Gm2000	8473
1766	p02055	0.033628884	-0.453514398	-0.101870968	-0.805157827	0.322061215	Mfap1b	9105
1767	p07415	0.033651271	0.117196274	0.229081003	0.005311544	0.322061215	Lhfpl4	521
1768	p15488	0.033683711				0.322061215	Foxd1	76
1769	p19168	0.03362949	-0.158676738	-0.035136374	-0.282217102	0.322061215	Atp5a1	40471
1770	p15228	0.03372718	0.28802084	0.684270767	-0.108229087	0.322294649	Gkap1	8263
1771	p11336	0.033792707	0.346535759	0.772069777	-0.07899826	0.322738479	Nrp1	9342
1772	p00118	0.033823717	-0.19042251	0.181945614	-0.562790634	0.322852343	Lman2l	6062
1773	p06956	0.033870024	0.073085253	0.152532321	-0.006361814	0.323112005	4930599N23Rik	228
1774	p09586	0.033909447	0.265775383	0.684564293	-0.153013527	0.323305738	Ascc3	11466
1775	p08651	0.033938508	-0.142510991	-0.038783521	-0.246238462	0.323400521	Nmb	2572
1776	p17588	0.03402876	-0.539503801	-0.078476174	-1.000531428	0.324077956	Tfg	18222
1777	p05247	0.034193727	-0.08182688	0.024080833	-0.187734593	0.325229835	Cdc42	40153
1778	p12978	0.034198192	-0.441980913	-0.120940157	-0.76302167	0.325229835	Ifrd2	6370
1779	p18116	0.034207395	0.44262103	0.791324687	0.093917372	0.325229835	Pim1	23314
1780	p17239	0.034226627	-0.254250439	0.075670235	-0.584171113	0.325229871	Fopnl	8490
1781	p06308	0.034294705	0.391897015	0.704856797	0.078937233	0.325511026	Med13l	8986
1782	p09961	0.034279423	0.158792829	0.325980234	-0.008394576	0.325511026	1500009L16Rik	6336
1783	p04759	0.034331681	0.424421229	0.762588238	0.086254221	0.325679222	Kank4	2288
1784	p00405	0.034404847	0.217040209	0.403447736	0.030632681	0.326190346	Epha4	2529
1785	p01676	0.034428842	0.242748445	0.504428907	-0.018932018	0.326234974	Cers6	4644
1786	p17096	0.034457537	-0.189055888	-0.036355047	-0.341756729	0.326324069	Aaas	1963
1787	p10778	0.034580912	-0.300876258	0.158801668	-0.760554183	0.327191455	Smim7	22090
1788	p17816	0.034607161	0.3204938	0.604180782	0.036806818	0.327191455	Airn	3591
1789	p19530	0.034598679	-0.381425791	-0.109469134	-0.653382447	0.327191455	Gm9493	5339
1790	p01487	0.034668406	0.129148806	0.482705794	-0.224408183	0.327587381	Gpr107	6278
1791	p11105	0.034734181	0.358335369	0.83261188	-0.115941141	0.327849009	Sntb2	15788
1792	p15103	0.03473486	0.069110415	0.144126264	-0.005905434	0.327849009	Gm40932	172
1793	p05742	0.034784829	0.459786565	0.869440912	0.050132219	0.327954624	Gm1673	9586
1794	p07096	0.034783162	-0.085846197	0.349459548	-0.521151941	0.327954624	Gars	15399
1795	p01012	0.034859095	0.210633065	0.495212052	-0.073945923	0.328471715	Igsf8	9487
1796	p09764	0.034955328	0.212777366	0.395197706	0.030357025	0.328987706	Pcbp3	2011
1797	p10433	0.035011107	-0.078018921	0.212559569	-0.368597411	0.328987706	Alg11	3474
1798	p12741	0.034983868	0.481528264	0.90812198	0.054934547	0.328987706	Mapk6	8219
1799	p16028	0.034973717	-0.180068262	0.180179061	-0.540315586	0.328987706	Rbm25	31139
1800	p19184	0.035001046	0.078007951	0.160530518	-0.004514615	0.328987706	Gm26676	259
1801	p04199	0.035196933	0.15118648	0.307613374	-0.005240413	0.329270423	Gm26691	330
1802	p05744	0.035179108	0.050836089	0.118335633	-0.016663455	0.329270423	Poln	115
1803	p06198	0.035167113	0.446677637	0.808182529	0.085172745	0.329270423	Hscb	7993
1804	p06674	0.035122931	-0.434303365	-0.075935607	-0.792671122	0.329270423	Kdelr2	25636
1805	p09706	0.035135595	0.064974112	0.138773108	-0.008824885	0.329270423	Rhobtb1	1230
1806	p10467	0.03512877	0.437010501	0.846956358	0.027064644	0.329270423	Tm2d2	23542
1807	p10669	0.035110007	0.232628805	0.429429304	0.035828307	0.329270423	Gmip	2184
1808	p19761	0.035171504	0.26502716	0.60491371	-0.074859389	0.329270423	Pdcd11	6951
1809	p10213	0.035252643	-0.561315376	-0.123278857	-0.999351895	0.329427181	B4galnt1	12887
1810	p13447	0.035245737	-0.542132729	-0.143180106	-0.941085352	0.329427181	Rnf145	6986
1811	p01242	0.035388743	0.048215532	0.112654737	-0.016223673	0.329969791	Gm13256	30
1812	p01728	0.035372968	0.051047083	0.119485111	-0.017390944	0.329969791	Chn1os3	92
1813	p04697	0.035376914	-0.400149475	-0.111555014	-0.688743935	0.329969791	Zdhhc21	3643
1814	p06420	0.035356142	0.20892242	0.420234254	-0.002389415	0.329969791	Mphosph9	1005
1815	p05146	0.03544504	-0.387790472	-0.103317823	-0.672263122	0.330312625	Ppp1r8	5715
1816	p11844	0.03554281	0.164070528	0.600441106	-0.272300049	0.331041349	Hmbox1	5328
1817	p07043	0.03560731	-0.091039394	-0.025382657	-0.15669613	0.331379581	Npy	1257
1818	p08299	0.035642104	0.051533285	0.120313179	-0.01724661	0.331379581	Kctd15	2100
1819	p12780	0.035648292	0.092367001	0.196405588	-0.011671586	0.331379581	Cox7a2	41568
1820	p19122	0.035657493	0.470229034	0.842334701	0.098123366	0.331379581	Psmg2	7726
1821	p19188	0.035706384	0.370227411	0.72810316	0.012351662	0.331651719	Sall3	5089
1822	p09572	0.035782001	-0.514029747	-0.116530129	-0.911529365	0.332038998	Atg5	11112
1823	p11552	0.035787341	0.213445346	0.69851508	-0.271624388	0.332038998	Glud1	22170
1824	p08384	0.03587259	-0.18053292	0.154376051	-0.51544189	0.332283124	Emc10	27223
1825	p09431	0.035857971	0.048918469	0.113429559	-0.015592622	0.332283124	Myb	353
1826	p13237	0.035854929	-0.363665811	0.014986926	-0.742318547	0.332283124	Pes1	8750
1827	p00148	0.036036794	0.080778228	0.169515127	-0.007958671	0.332948942	Gm16152	217
1828	p05872	0.036018014	0.034242246	0.51454472	-0.446060227	0.332948942	Klf3	14034
1829	p06738	0.036014325	0.065710216	0.142517639	-0.011097207	0.332948942	Gm15406	187
1830	p10532	0.036043061	0.079949404	0.517559706	-0.357660898	0.332948942	Dctn6	12955
1831	p11861	0.035987187	-0.396981313	-0.08322218	-0.710740446	0.332948942	Clu	27150
1832	p19597	0.036062579	0.04985834	0.115782107	-0.016065427	0.332948942	Ch25h	1709
1833	p04015	0.036151321				0.333568138	Gm42722	250
1834	p12195	0.036169089	-0.543362591	-0.090019807	-0.996705376	0.333568138	Qtrt1	11567
1835	p11396	0.036208505	-0.309753411	0.072429415	-0.691936238	0.333749671	Ube2e2	8152
1836	p00098	0.036332392	-0.599240068	-0.12886747	-1.069612666	0.334601277	Dst	21046
1837	p04008	0.03634046	-0.426323739	-0.120862252	-0.731785226	0.334601277	Gm5547	2625
1838	p13461	0.03638941	-0.388653681	0.00321961	-0.780526972	0.334869686	Med7	9823
1839	p15771	0.036502273	0.050398008	0.118178511	-0.017382495	0.335714947	Twist1	2767
1840	p19493	0.036520959	0.044978772	0.108729168	-0.018771624	0.335714947	Glyat	22
1841	p14160	0.036608123	0.378995506	0.691097398	0.066893613	0.336333398	Trim25	5436
1842	p09197	0.036643703	-0.528121097	-0.104894669	-0.951347526	0.336477519	Glrx3	27442
1843	p10974	0.036709035	-0.300597682	0.01145005	-0.612645415	0.336678884	Rspry1	5599
1844	p13496	0.036725348	-0.309727417	0.037004286	-0.65645912	0.336678884	Tbc1d9b	7516
1845	p19182	0.036687357	0.249906184	0.433273251	0.066539118	0.336678884	Pqlc1	25946
1846	p17208	0.036827144	0.048972519	0.114411693	-0.016466655	0.337429204	Gm21859	187
1847	p01296	0.036851576	0.346889054	0.655363963	0.038414146	0.337470254	Etl4	3670
1848	p12763	0.036911216	0.43204862	0.79658527	0.06751197	0.337812882	Ick	4479
1849	p18868	0.036928936	0.045407	0.110393593	-0.019579594	0.337812882	Reep2	607
1850	p04788	0.036953277	-0.194375477	0.256579889	-0.645330844	0.337852822	Mier1	14467
1851	p01399	0.037016032	-0.358079366	-0.085312266	-0.630846466	0.33824374	Surf6	4605
1852	p00089	0.037110818	-0.575965172	-0.13715331	-1.014777035	0.33892677	Lmbrd1	13199
1853	p09201	0.037169027	-0.469607152	-0.094233171	-0.844981132	0.339118305	Bnip3	8644
1854	p13443	0.037183099	-0.535432932	-0.084600487	-0.986265376	0.339118305	Ttc1	13656
1855	p14611	0.037191939	0.491327882	0.894016873	0.08863889	0.339118305	Mif4gd	11231
1856	p00210	0.037270039	-0.60162076	-0.121998348	-1.081243171	0.339647327	Nabp1	11698
1857	p07047	0.037345446	-0.281139844	-0.039798755	-0.522480933	0.339785299	Cycs	35654
1858	p15061	0.037334244	-0.573937947	-0.144159883	-1.003716011	0.339785299	Tfap2a	11577
1859	p18829	0.037344275	0.045878118	0.114341927	-0.02258569	0.339785299	Gm26533	95
1860	p05726	0.037466327	-0.274122048	-0.036772948	-0.511471148	0.340701856	Ywhah	29309
1861	p11515	0.03754958	-0.440047976	-0.117601866	-0.762494086	0.341229043	Mettl6	6272
1862	p18186	0.037584824	0.052801062	0.116529064	-0.01092694	0.341229043	Kifc1	400
1863	p18402	0.037572241	0.459954622	0.882168176	0.037741069	0.341229043	Mrpl14	19524
1864	p01983	0.037655765	-0.182029733	-0.019963924	-0.344095543	0.341455006	A430105I19Rik	559
1865	p04291	0.037662279	0.16792714	0.492994827	-0.157140546	0.341455006	Adgrl2	5136
1866	p07582	0.037670276	0.451372289	0.897579237	0.005165341	0.341455006	Chd4	23736
1867	p04363	0.037708293	-0.241641887	-0.071072517	-0.412211257	0.341616532	Ndufaf6	2619
1868	p02644	0.037744686	0.066613719	0.143728827	-0.01050139	0.341763181	Gm14403	544
1869	p11045	0.037779484				0.341895237	Hsf4	622
1870	p06273	0.037969292	0.216943907	0.407683363	0.026204452	0.34306229	Sirt4	2342
1871	p10277	0.037934518	-0.483984287	-0.033800524	-0.93416805	0.34306229	Pa2g4	22928
1872	p19759	0.03795673	0.170103522	0.323357765	0.01684928	0.34306229	Taf5	1813
1873	p15721	0.038009426	0.265062855	0.689994509	-0.159868798	0.343241555	Id2	32585
1874	p14060	0.038087289	0.066749863	0.429253289	-0.295753564	0.343761159	Slfn5	4494
1875	p03216	0.038111128	0.247660347	0.525076418	-0.029755724	0.34379286	Col4a5	6220
1876	p02420	0.038161105	-0.083343905	0.097843288	-0.264531098	0.344060197	Rpn2	31855
1877	p00025	0.038188503	0.058493711	0.1311137	-0.014126277	0.344123781	1700034P13Rik	46
1878	p07527	0.038288373				0.344656489	Apobec1	3216
1879	p10167	0.038287227	-0.313972949	0.038421151	-0.66636705	0.344656489	Llph	27951
1880	p18185	0.038321512	-0.243380497	0.241817205	-0.7285782	0.344771306	Cd320	10536
1881	p00216	0.038365774	-0.589496163	-0.115501534	-1.063490792	0.344802711	Nab1	16658
1882	p02593	0.038349463	-0.203521041	0.006020086	-0.413062167	0.344802711	Cstf1	2842
1883	p10117	0.038424831				0.345150074	Glipr1	3313
1884	p04925	0.038488043	0.104396591	0.418141186	-0.209348005	0.34553437	Slc6a9	2837
1885	p02639	0.038710803				0.345801154	Gm14410	282
1886	p04185	0.038572431	0.067108517	0.146303373	-0.012086339	0.345801154	Gm29865	53
1887	p05153	0.038666946	0.045560177	0.108247897	-0.017127544	0.345801154	Gpr3	401
1888	p05207	0.038618512	0.034667891	0.458442443	-0.389106661	0.345801154	Srrm1	25881
1889	p07843	0.038647336	-0.159263245	-0.021253282	-0.297273207	0.345801154	Ube2s	43185
1890	p12632	0.038722206	0.386561741	0.85999915	-0.086875667	0.345801154	Snapc5	14669
1891	p14889	0.038634684	0.046823611	0.114577027	-0.020929805	0.345801154	Hist1h4k	84
1892	p15263	0.038649697	0.041583817	0.104349059	-0.021181424	0.345801154	6720489N17Rik	249
1893	p15967	0.038703217	0.223734868	0.80364198	-0.356172243	0.345801154	Gpx2	6153
1894	p16404	0.038578325				0.345801154	Fam105a	2958
1895	p18595	0.03879467	0.081440754	0.176459105	-0.013577596	0.346265458	Akain1	22
1896	p03581	0.038855457	-0.312961255	-0.088700948	-0.537221561	0.346625104	Gfm1	3914
1897	p06080	0.038909873	0.043441304	0.122045712	-0.035163105	0.346927569	Helq	551
1898	p02462	0.039072068				0.348110301	Mybl2	214
1899	p06998	0.039083686	0.035048118	0.492438347	-0.42234211	0.348110301	Arhgef5	10875
1900	p00235	0.039186292	-0.018379585	0.298108051	-0.334867221	0.348407479	Sf3b1	37601
1901	p02138	0.039240644	0.336900175	0.714749828	-0.040949479	0.348407479	Tmem87b	6768
1902	p02475	0.039208132	0.532726559	0.975477173	0.089975945	0.348407479	Pkig	16304
1903	p03128	0.039230625	-0.191411599	0.252888952	-0.63571215	0.348407479	Sh3bgrl	22275
1904	p14805	0.039178821	-0.202353748	0.090097046	-0.494804541	0.348407479	Pitrm1	6645
1905	p17649	0.039143364				0.348407479	Adamts5	2650
1906	p09061	0.039335836	0.116443644	0.231659155	0.001228132	0.348886378	Sez6l2	108
1907	p13317	0.039330258	0.120488725	0.243267919	-0.002290469	0.348886378	Sec61g	44287
1908	p13848	0.039439672	0.231722167	0.584744831	-0.121300497	0.349624012	Med11	4920
1909	p01351	0.039651922	0.325146716	0.613775404	0.036518028	0.350526742	Npdc1	23092
1910	p01389	0.039777383	-0.495133373	-0.100014323	-0.890252424	0.350526742	Pmpca	8263
1911	p04419	0.039716165	-0.452657334	-0.117394312	-0.787920357	0.350526742	Fut9	2548
1912	p06823	0.039979134	-0.575712889	-0.088505037	-1.062920741	0.350526742	Cav2	17388
1913	p08328	0.039923978	0.217413059	0.430391164	0.004434954	0.350526742	Plekhf1	4483
1914	p09561	0.039586357	-0.02852682	0.094664049	-0.15171769	0.350526742	Cd24a	28450
1915	p09607	0.039946866	0.417048735	0.89749127	-0.0633938	0.350526742	Gja1	10830
1916	p10712	0.039902211				0.350526742	Gm11175	181
1917	p11103	0.039786325	-0.568465377	-0.106610264	-1.030320491	0.350526742	Chtf8	11258
1918	p11527	0.04003461	-0.311919667	0.146790411	-0.770629744	0.350526742	Ncoa4	20345
1919	p12162	0.039956725				0.350526742	Col5a3	2144
1920	p12381	0.039762971	-0.21097231	0.084426251	-0.506370872	0.350526742	Vps11	5702
1921	p14304	0.039735491	0.242774508	0.70418841	-0.218639395	0.350526742	Ormdl3	14216
1922	p15474	0.039974025	-0.075528292	-0.022178862	-0.128877722	0.350526742	Fam169a	397
1923	p15552	0.039868119	-0.36505513	-0.006724873	-0.723385386	0.350526742	Ndufaf2	10972
1924	p15750	0.039938985	0.310360615	0.626193045	-0.005471815	0.350526742	Cbll1	4209
1925	p16330	0.040023967	0.05510561	0.127235358	-0.017024138	0.350526742	Gm2093	53
1926	p16368	0.039727759	-0.535393046	-0.062378839	-1.008407253	0.350526742	Brix1	16871
1927	p16619	0.039920693	-0.233802178	-0.065575303	-0.402029053	0.350526742	Zc3h3	2089
1928	p17033	0.039966191	-0.177483196	0.069617731	-0.424584122	0.350526742	Mettl7a1	8586
1929	p17628	0.040038883	-0.626085276	-0.131186821	-1.12098373	0.350526742	Samsn1	4973
1930	p18364	0.039804171	0.584401595	1.046960903	0.121842287	0.350526742	Gm42418	32656
1931	p18440	0.03993582	-0.563987633	-0.07491005	-1.053065217	0.350526742	Rpl7l1	16719
1932	p18514	0.039950731	0.053254212	0.122527739	-0.016019315	0.350526742	Plin5	231
1933	p13450	0.040107333	-0.508247022	-0.087531398	-0.928962646	0.350944354	Clint1	19807
1934	p05295	0.040134829	0.306824732	0.565223903	0.048425561	0.35100336	Padi4	1235
1935	p02634	0.040161902				0.351058614	Zfp973	244
1936	p03828	0.04033723	-0.506237733	-0.08066407	-0.931811395	0.352227112	Mrpl9	11547
1937	p11724	0.040316942	-0.573684048	-0.125627734	-1.021740363	0.352227112	Dcaf11	13694
1938	p06211	0.040400915	-0.41039068	-0.07441777	-0.74636359	0.352506792	Srrd	6248
1939	p15687	0.040410942	0.188145204	0.662241333	-0.285950925	0.352506792	Rock2	20615
1940	p17265	0.040441587	-0.571572669	-0.101194122	-1.041951216	0.35259227	Sdf2l1	15321
1941	p11125	0.040513278	-0.10942755	-0.042802202	-0.176052898	0.353035333	Hp	1603
1942	p03852	0.040635169				0.353369283	Sema6c	379
1943	p06053	0.040620434	0.291824726	0.721784286	-0.138134834	0.353369283	Bmp2k	5797
1944	p06745	0.040595627	0.038907595	0.101806186	-0.023990996	0.353369283	Gm42788	113
1945	p16218	0.040582759	0.285157235	0.651945351	-0.081630881	0.353369283	Evl	10431
1946	p00906	0.040732643	0.170423415	0.40376123	-0.062914399	0.353439173	Atp1b1	25793
1947	p02884	0.040707401	-0.36252102	0.059981519	-0.785023559	0.353439173	Hprt	23113
1948	p05601	0.040709275	-0.290620883	0.12843475	-0.709676517	0.353439173	Psmc2	21432
1949	p10805	0.040747688	0.543731512	1.021550053	0.065912971	0.353439173	Smad1	14988
1950	p12699	0.0407166	0.245056711	0.533664054	-0.043550631	0.353439173	Myo1e	6788
1951	p17016	0.040813443				0.353828079	Aqp5	858
1952	p16152	0.040859337	0.004256327	0.44231912	-0.433806466	0.354044484	Trip11	10632
1953	p01230	0.040956728				0.354170811	Gm13199	139
1954	p05604	0.040956367	0.090088598	0.185521428	-0.005344232	0.354170811	6030443J06Rik	196
1955	p12607	0.040957675	0.044062732	0.107884099	-0.019758634	0.354170811	Gm10655	161
1956	p19508	0.040921548				0.354170811	Pcsk5	3926
1957	p05035	0.041039702	-0.102821123	0.34104348	-0.546685727	0.354654966	Thrap3	14057
1958	p12443	0.0410556	0.422369743	0.90548166	-0.060742174	0.354654966	Cadm1	13437
1959	p00194	0.041160887	-0.102753942	-0.031171957	-0.174335928	0.355382975	Bivm	785
1960	p17887	0.041202435				0.355560201	Zfp760	316
1961	p12270	0.041262617				0.355740326	Fli1	2868
1962	p18243	0.041285082				0.355740326	Cfb	2305
1963	p18800	0.041286405	0.150415074	0.59543035	-0.294600203	0.355740326	Rnf138	10148
1964	p09365	0.041386635	0.554604726	0.995216988	0.113992463	0.356422378	Tab2	10631
1965	p12538	0.041412925	0.132898032	0.563307234	-0.29751117	0.356467282	Imp3	20927
1966	p14969	0.041453924	0.058359774	0.132597825	-0.015878276	0.356638694	Gm26735	292
1967	p03697	0.04155551	0.076873963	0.253821055	-0.100073129	0.356786751	Gm37584	33
1968	p10606	0.041522456	-0.502124525	-0.042448474	-0.961800575	0.356786751	Aga	10287
1969	p15143	0.041547828				0.356786751	Ecm2	2095
1970	p17195	0.041541656	0.346755591	0.635622956	0.057888226	0.356786751	Emp2	12575
1971	p06814	0.041607346	0.19522993	0.369453571	0.021006288	0.357050562	1110019D14Rik	1114
1972	p14180	0.041656453	0.071464544	0.151888371	-0.008959282	0.357290691	Wfikkn2	384
1973	p11182	0.041694604	0.310144281	0.584510312	0.035778251	0.357436664	Maf	10989
1974	p10022	0.041747407	-0.303160201	-0.032918119	-0.573402282	0.357526908	Cdk17	5118
1975	p19388	0.041738975				0.357526908	1700105P06Rik	218
1976	p03878	0.041859664	0.194616497	0.538567308	-0.149334313	0.358306862	Mrps21	27602
1977	p05269	0.041955382				0.358763058	Pla2g2f	18
1978	p10888	0.041948977	-0.453706274	-0.10922687	-0.798185677	0.358763058	Fbxw9	5461
1979	p06935	0.042065322	0.13731712	0.368134797	-0.093500558	0.359226506	Ptn	9008
1980	p07442	0.042049492				0.359226506	Gm44053	94
1981	p12515	0.042073295	-0.084514941	0.263099295	-0.432129177	0.359226506	Psma4	28329
1982	p05049	0.042148683	0.023778048	0.386780351	-0.339224256	0.359688609	AU040320	5158
1983	p13861	0.042267753	0.579190297	1.029946946	0.128433648	0.36015958	Rnf167	13977
1984	p16400	0.042261811	0.224282593	0.442719146	0.00584604	0.36015958	Fbxl7	2722
1985	p18376	0.04223735	-0.103703773	-0.03729181	-0.170115736	0.36015958	Adgrf1	671
1986	p10863	0.042420978	0.048692295	0.115102919	-0.017718328	0.361283196	Gm26664	317
1987	p13647	0.04261764	-0.311101467	0.100915195	-0.723118129	0.362775423	Med9	8749
1988	p11531	0.04271829				0.363371043	Gm48914	111
1989	p18462	0.042730578	0.214845046	0.610712779	-0.181022687	0.363371043	Foxp4	7847
1990	p03654	0.042774916	0.200167405	0.37661762	0.02371719	0.363401813	Cd1d1	1984
1991	p19350	0.042777167	-0.603289005	-0.133315399	-1.073262611	0.363401813	Ehd1	16545
1992	p17079	0.042826781	-0.201408667	-0.04266564	-0.360151694	0.363640647	Krt8	27985
1993	p12476	0.042927033	-0.188849546	0.094873549	-0.472572641	0.364308996	Ppp2r1b	4888
1994	p03254	0.042963645				0.364436857	Gpr173	478
1995	p17676	0.042987319	0.018351591	0.316579251	-0.279876069	0.364454897	Synj1	5059
1996	p01883	0.043065636	-0.544262323	-0.124450029	-0.964074617	0.364570656	Api5	12013
1997	p04732	0.043048092	-0.490882575	-0.060033346	-0.921731804	0.364570656	Mtap	5996
1998	p09355	0.043055044	0.059271968	0.132844778	-0.014300842	0.364570656	Ulbp1	303
[truncated: 14,916 more rows]
