# Supplementary material for: ETV4 mediates dosage-dependent prostate tumor initiation and cooperates with p53 loss to generate prostate cancer
Source: Sci Adv. 2023 Apr 5;9(14):eadc9446. doi: 10.1126/sciadv.adc9446 (PMC10075989; doi:10.1126/sciadv.adc9446)
Supplement: Supplementary file 2 — Tables S1 to S9 [file sciadv.adc9446_tables_s1_to_s9.zip › adc9446_Table_S9.csv]

Table S9. Rank gene list ETV4AAAp53KO vs ETV4AAA 4 months
	primerid	Pr(>Chisq)	coef	ci.hi	ci.lo	fdr	gene_id	n_cells
1	p15483	1.19E-226				1.97E-222	Gm10260	11655
2	p13789	7.65E-139	-1			6.35E-135	Trp53	20718
3	p02491	4.08E-115	-1.272632516	-1.180055573	-1.365209459	2.26E-111	Svs4	34938
4	p12021	2.68E-100	2.08593427	2.346162886	1.825705655	1.11E-96	Gm10076	38551
5	p02494	2.23E-65				7.41E-62	Svs5	46845
6	p17927	3.43E-60	3.15084978	3.571790783	2.729908776	9.48E-57	Sbp	32617
7	p02493	2.07E-59	-3.792238245	-3.370908712	-4.213567777	4.91E-56	Svs6	5811
8	p00786	2.25E-52	-2.79533234	-2.404361968	-3.186302712	4.66E-49	Ivns1abp	20868
9	p00729	2.74E-51	3.320804172	3.672027321	2.969581024	5.05E-48	Shisa4	6969
10	p18333	3.14E-46				5.22E-43	BC023719	2980
11	p00839	1.52E-40	-3.149585308	-2.682614034	-3.616556582	2.29E-37	Ralgps2	8237
12	p18992	1.30E-39	-2.752441821	-2.306195364	-3.198688278	1.80E-36	Spinkl	8945
13	p14654	2.90E-37	-2.301345453	-1.917494357	-2.685196548	3.71E-34	St6galnac2	5467
14	p14966	1.10E-36	2.338191168	2.65975047	2.016631866	1.30E-33	Gm11361	5544
15	p18725	3.40E-36	-2.875514835	-2.436032025	-3.314997645	3.77E-33	Gm47283	21665
16	p10701	5.26E-36	0.728466594	0.837463731	0.619469458	5.46E-33	Uba52	44838
17	p14386	1.45E-35	1.986292984	2.267760449	1.704825518	1.41E-32	Psmc3ip	2856
18	p14655	2.18E-32				2.01E-29	BC018473	1527
19	p08058	2.15E-30	-2.672138113	-2.231104799	-3.113171428	1.88E-27	Ceacam10	5411
20	p18221	1.94E-29	-1.550982295	-1.237951528	-1.864013061	1.61E-26	H2-Eb1	9340
21	p13280	3.22E-29	-1.277798718	-0.984534147	-1.571063289	2.55E-26	Camk2b	1440
22	p08726	4.09E-28	2.614630188	3.077947458	2.151312919	3.08E-25	Prcp	9425
23	p16425	1.38E-27	0.388600873	0.456322608	0.320879138	9.94E-25	Rpl30	47552
24	p18286	1.30E-26	0.790214305	0.925888644	0.654539967	9.02E-24	H2-D1	46909
25	p18255	1.17E-25	-2.305802953	-1.844056276	-2.76754963	7.79E-23	Vars	11384
26	p04341	3.13E-23	0.393195919	0.466027551	0.320364286	2.00E-20	Rps20	48565
27	p18531	2.57E-21	0.360531352	0.434326743	0.286735961	1.58E-18	Rpl36	49281
28	p12299	3.68E-21	-1.586444453	-1.233333995	-1.939554911	2.18E-18	A630095E13Rik	5715
29	p03364	4.26E-20	1.401990428	1.760570024	1.043410831	2.44E-17	1810022K09Rik	23758
30	p00417	4.67E-20	-1.788108505	-1.380468455	-2.195748556	2.58E-17	Wdfy1	7433
31	p02489	1.61E-19	0.647159933	0.805225794	0.489094072	8.61E-17	Svs2	43464
32	p16608	1.90E-19	-2.837436933	-2.16304894	-3.511824925	9.83E-17	Ly6c1	19911
33	p09850	1.19E-18	0.321583923	0.389445948	0.253721897	5.98E-16	Rps15	49280
34	p04671	2.49E-17	0.543479776	0.671515609	0.415443943	1.21E-14	Atp6v1g1	33015
35	p00638	3.48E-17	-1.792029211	-1.305242199	-2.278816224	1.65E-14	Cd55	7848
36	p03613	6.70E-17	1.334416167	1.613886661	1.054945672	3.09E-14	Tmem144	1729
37	p12943	1.11E-16	0.309105177	0.380446878	0.237763476	4.99E-14	Rpl29	47385
38	p18107	1.66E-16	-1.63148532	-1.242152297	-2.020818342	7.25E-14	Cdkn1a	35588
39	p05967	8.72E-16	-1.946130574	-1.413679814	-2.478581333	3.71E-13	Igfbp7	26529
40	p06247	1.13E-15	1.768150221	2.242591455	1.293708988	4.70E-13	1500011B03Rik	7217
41	p16951	1.16E-15	-0.988743206	-0.717073918	-1.260412494	4.71E-13	Slc38a1	9544
42	p00002	1.30E-15	1.028519724	1.391037383	0.666002064	5.16E-13	EGFP	10407
43	p14200	1.63E-15	-1.574998967	-1.178739337	-1.971258596	6.29E-13	Itga3	13884
44	p15527	3.53E-15	-1.895272239	-1.42487478	-2.365669698	1.33E-12	Mast4	17421
45	p18070	7.02E-15	0.294011634	0.363367489	0.224655779	2.59E-12	Rps10	47988
46	p06302	7.32E-15	0.773851556	0.98846788	0.559235232	2.64E-12	Tesc	5415
47	p02851	1.24E-14	-1.644880466	-1.191919636	-2.097841295	4.38E-12	Xiap	10218
48	p07193	1.29E-14	0.714418867	0.896775791	0.532061943	4.45E-12	Tmsb10	44599
49	p00867	1.32E-14	-0.625287567	-0.471344352	-0.779230782	4.46E-12	Prdx6	37245
50	p02357	2.13E-14	1.005689883	1.236155898	0.775223868	7.08E-12	Cdk5rap1	1811
51	p16177	2.47E-14	0.971362391	1.326824664	0.615900118	8.04E-12	Ifi27	22935
52	p18086	3.47E-14	0.318709136	0.398327294	0.239090979	1.11E-11	Rpl10a	48648
53	p07921	4.80E-14	-1.240286771	-0.898165895	-1.582407646	1.50E-11	C5ar2	854
54	p01534	6.72E-14	0.346686	0.434285276	0.259086724	2.05E-11	Rpl12	46860
55	p05447	6.80E-14	0.317527635	0.395311109	0.239744161	2.05E-11	Rpl22	46588
56	p02492	1.16E-13	-1.045648288	-0.743855037	-1.34744154	3.44E-11	Svs3a	1616
57	p04733	1.40E-13	1.47661315	1.906430622	1.046795677	4.08E-11	Cdkn2a	1181
58	p07035	1.53E-13	-0.891977862	-0.627622026	-1.156333698	4.38E-11	Svs1	848
59	p05225	1.82E-13	0.255943618	0.324772102	0.187115133	5.12E-11	Rpl11	49033
60	p06985	2.00E-13	-1.030668173	-0.733204492	-1.328131854	5.53E-11	Sva	1501
61	p06498	2.15E-13	-1.43914143	-1.062105444	-1.816177415	5.84E-11	Cldn4	28280
62	p00154	3.81E-13	0.279354786	0.353967483	0.204742088	1.02E-10	Rpl31	48437
63	p08893	4.47E-13	0.262158237	0.328468041	0.195848433	1.18E-10	Rpl27a	49276
64	p15888	5.96E-13	-0.732573746	-0.503907433	-0.961240058	1.55E-10	Arf6	30220
65	p03673	7.30E-13	-1.759603346	-1.252064872	-2.267141819	1.87E-10	Nes	3245
66	p08045	8.70E-13	-1.464439835	-1.001122115	-1.927757555	2.19E-10	Plaur	21822
67	p08402	1.11E-12	0.790337919	1.048286817	0.532389022	2.74E-10	Ptov1	27087
68	p07573	1.47E-12	0.5024861	0.653953918	0.351018281	3.58E-10	Ptms	36150
69	p16736	1.86E-12	-1.67590142	-1.220318851	-2.13148399	4.47E-10	Micall1	8117
70	p14659	2.67E-12	1.650019171	2.067123977	1.232914365	6.33E-10	Mettl23	11879
71	p03873	3.05E-12	-1.964159052	-1.419037153	-2.509280952	7.14E-10	Ecm1	22816
72	p18654	3.67E-12	-1.389965497	-0.929108975	-1.850822018	8.45E-10	Hnrnpll	15352
73	p19319	4.67E-12	-0.674162701	-0.48607571	-0.862249692	1.06E-09	Malat1	49511
74	p09597	7.93E-12	-1.457230863	-0.977357932	-1.937103794	1.78E-09	Nus1	12565
75	p18525	1.06E-11	1.18395124	1.487159084	0.880743396	2.35E-09	Ptprs	8984
76	p07807	1.91E-11	0.271396676	0.345659443	0.197133909	4.18E-09	Rps9	49273
77	p07842	2.49E-11	0.272011288	0.347657744	0.196364832	5.37E-09	Rpl28	48501
78	p03894	5.57E-11	0.724389103	0.924300034	0.524478172	1.18E-08	Hist2h2ac	1333
79	p08177	5.68E-11	0.379811021	0.493545188	0.266076854	1.19E-08	Eif3k	41742
80	p10787	6.08E-11	-2.084320238	-1.490885874	-2.677754602	1.26E-08	Hmox1	21939
81	p11250	6.83E-11	1.721979635	2.213429994	1.230529276	1.40E-08	Cyba	26502
82	p14535	9.54E-11	1.425911115	1.927306363	0.924515867	1.93E-08	Prkca	15309
83	p00990	1.02E-10	-0.618003314	-0.374861007	-0.861145621	2.04E-08	F11r	25066
84	p05137	1.53E-10	0.452629241	0.588841137	0.316417344	3.03E-08	Atpif1	38570
85	p12465	1.97E-10	0.649438289	0.921008665	0.377867913	3.85E-08	Timm8b	22734
86	p07893	2.09E-10	0.278506985	0.362142871	0.1948711	4.04E-08	Rps5	49285
87	p02333	2.64E-10	-1.452415413	-0.988730028	-1.916100798	5.05E-08	Bcl2l1	13000
88	p13045	2.93E-10	-1.630333092	-1.13196969	-2.128696494	5.53E-08	Spink8	9989
89	p10767	3.32E-10	1.316997166	1.820646437	0.813347896	6.20E-08	Fam32a	17235
90	p08658	4.99E-10	0.237774001	0.311657328	0.163890675	9.14E-08	Rps17	48350
91	p13468	5.01E-10	0.281694581	0.365599637	0.197789525	9.14E-08	Rack1	45990
92	p16821	6.22E-10	0.37341356	0.484110906	0.262716213	1.12E-07	Ndufa6	38740
93	p16500	6.39E-10	0.384769553	0.501921739	0.267617366	1.14E-07	Eif3h	41615
94	p14932	7.68E-10	0.71752938	0.985029214	0.450029546	1.36E-07	Hist1h2bc	26601
95	p18186	8.19E-10				1.43E-07	Kifc1	400
96	p02005	8.54E-10	-1.046377317	-0.70149526	-1.391259375	1.48E-07	Chac1	6923
97	p16678	9.44E-10	0.236632182	0.307002118	0.166262246	1.62E-07	Rpl8	49163
98	p16340	1.04E-09	-1.576819417	-1.100579562	-2.053059272	1.76E-07	Ptger4	7197
99	p13489	1.20E-09	-1.285006795	-0.87515428	-1.69485931	2.02E-07	Flt4	1454
100	p09450	1.27E-09	0.260680766	0.340945979	0.180415553	2.11E-07	Rps12	48031
101	p01091	1.31E-09	-1.075933393	-0.723476598	-1.428390189	2.15E-07	Ephx1	11149
102	p13145	1.38E-09	0.273720348	0.356387493	0.191053203	2.24E-07	Rpsa	48101
103	p07267	1.53E-09	-1.448975214	-0.971573438	-1.92637699	2.46E-07	Tgfa	6977
104	p07231	1.64E-09	-1.35147643	-0.919437364	-1.783515496	2.60E-07	Mthfd2	17448
105	p09118	1.64E-09	-0.733293365	-0.39653116	-1.070055569	2.60E-07	Fus	35424
106	p08699	1.73E-09	-0.745843177	-0.485377221	-1.006309133	2.71E-07	Gm44751	630
107	p08466	1.75E-09	0.219552579	0.285855501	0.153249657	2.72E-07	Rpl18	48751
108	p00052	1.99E-09	0.228540383	0.300019218	0.157061548	3.06E-07	Rpl7	48449
109	p05226	2.04E-09	1.562154778	2.126569321	0.997740235	3.10E-07	Id3	34065
110	p11269	2.12E-09				3.20E-07	Rpl13	49795
111	p19151	2.21E-09	0.268098745	0.349617364	0.186580125	3.28E-07	Rpl17	48961
112	p19695	2.22E-09	0.581812081	0.755403365	0.408220797	3.28E-07	Cpn1	249
113	p09486	2.26E-09	-0.951312394	-0.601310226	-1.301314563	3.32E-07	Tpd52l1	12805
114	p03981	2.88E-09	1.265700578	1.658071601	0.873329555	4.16E-07	Olfml3	11708
115	p08148	2.87E-09	0.218530461	0.285676482	0.15138444	4.16E-07	Rps16	49451
116	p07585	3.58E-09	0.326680806	0.42941028	0.223951331	5.12E-07	Gapdh	44841
117	p16302	3.69E-09				5.23E-07	Ighg3	382
118	p08765	4.47E-09	0.239360531	0.314419637	0.164301426	6.28E-07	Rps3	49057
119	p04899	4.56E-09	0.279855521	0.366654879	0.193056162	6.31E-07	Akr1a1	38809
120	p17399	4.56E-09	-1.332809108	-0.838959105	-1.826659112	6.31E-07	Atp13a3	13422
121	p00098	5.94E-09	-1.269835185	-0.845943633	-1.693726737	8.15E-07	Dst	21046
122	p06292	6.69E-09	0.31612074	0.416099553	0.216141927	9.11E-07	Pebp1	37090
123	p06352	7.43E-09	0.382376908	0.504248031	0.260505785	1.00E-06	Aldh2	35717
124	p03444	7.65E-09	0.608067308	0.8024036	0.413731016	1.02E-06	Sox2	2532
125	p16413	7.74E-09	0.521688793	0.714111601	0.329265984	1.03E-06	Cct5	32696
126	p12460	1.10E-08	-1.176998242	-0.62670906	-1.727287424	1.45E-06	Plet1	18884
127	p02668	1.14E-08	0.229270585	0.302119976	0.156421195	1.48E-06	Rps21	48285
128	p19334	1.16E-08	0.214716009	0.284846188	0.14458583	1.51E-06	Fau	49574
129	p17964	1.41E-08	0.22574865	0.302482061	0.14901524	1.82E-06	Rps2	49139
130	p10639	1.60E-08	-1.467316481	-0.976668313	-1.957964649	2.05E-06	Msmo1	11902
131	p05091	1.64E-08	0.386381384	0.560237126	0.212525642	2.08E-06	Eif3i	33523
132	p15687	1.69E-08	-1.33009876	-0.853301186	-1.806896335	2.12E-06	Rock2	20615
133	p05651	1.99E-08	-1.311409114	-0.820683091	-1.802135138	2.48E-06	Insig1	9054
134	p13757	2.01E-08	0.213021748	0.294955627	0.131087868	2.50E-06	Rpl26	49149
135	p00805	2.39E-08	1.021429516	1.34402425	0.698834782	2.93E-06	Npl	3169
136	p03220	2.43E-08	-1.376005961	-0.86810606	-1.883905863	2.97E-06	Acsl4	11907
137	p13256	2.80E-08	1.337871318	1.782247216	0.89349542	3.39E-06	Nipsnap1	5217
138	p09271	3.01E-08	0.202895794	0.277812934	0.127978654	3.62E-06	Rplp2	49278
139	p16090	3.20E-08	-1.237828904	-0.77096183	-1.704695979	3.82E-06	Irf2bpl	12671
140	p08612	3.54E-08	-0.772295504	-0.486120231	-1.058470777	4.14E-06	Abhd2	19998
141	p09275	3.54E-08	-1.23531117	-0.787411806	-1.683210535	4.14E-06	Polr2l	23836
142	p16468	3.52E-08	-0.931695115	-0.602168805	-1.261221426	4.14E-06	Azin1	26377
143	p17770	3.88E-08	0.525229427	0.788802311	0.261656543	4.51E-06	Gtf2h5	25198
144	p04924	3.91E-08	-1.282550301	-0.810449515	-1.754651087	4.51E-06	Gm12840	19132
145	p18703	4.07E-08	-0.499547094	-0.311570143	-0.687524046	4.66E-06	Epcam	25739
146	p18669	4.22E-08	0.406346015	0.559119314	0.253572717	4.80E-06	Cox7a2l	42553
147	p18310	4.44E-08	-0.877135878	-0.569534182	-1.184737573	5.02E-06	Ier3	39980
148	p14648	4.48E-08	-1.271753277	-0.816230732	-1.727275823	5.02E-06	Sphk1	13574
149	p08870	4.67E-08	0.541848245	0.820802154	0.262894336	5.20E-06	Taf10	26931
150	p11393	5.11E-08	0.208910033	0.281409214	0.136410852	5.65E-06	Rpl15	48640
151	p03329	5.39E-08	0.963705194	1.282687838	0.644722551	5.93E-06	Mid1	5314
152	p10279	5.52E-08	0.245536679	0.333099392	0.157973967	6.03E-06	Rps26	48644
153	p02240	5.66E-08	-0.3308086	-0.216815787	-0.444801413	6.11E-06	Dstn	40226
154	p07913	5.64E-08	0.550922041	0.786458936	0.315385146	6.11E-06	Nop53	40424
155	p17948	5.75E-08	-1.314343976	-0.834246891	-1.794441061	6.16E-06	Bricd5	2008
156	p07187	5.85E-08	-0.58528306	-0.337741729	-0.83282439	6.18E-06	Tgoln1	25441
157	p18530	5.84E-08	0.262667453	0.392082012	0.133252894	6.18E-06	2410015M20Rik	33731
158	p08084	5.99E-08	-1.08731804	-0.526322254	-1.648313826	6.29E-06	Ceacam1	9554
159	p13118	6.36E-08	1.316061197	1.748503043	0.883619352	6.64E-06	Ctdspl	7892
160	p19095	8.22E-08	-0.828379863	-0.462623548	-1.194136178	8.53E-06	Nars	27343
161	p10249	9.06E-08	0.23300692	0.312401725	0.153612115	9.34E-06	Naca	46944
162	p00028	1.16E-07	0.312686648	0.79310805	-0.167734755	1.19E-05	Snhg6	19303
163	p15968	1.24E-07	-1.211252441	-0.721296277	-1.701208605	1.27E-05	Rab15	10546
164	p14280	1.26E-07	0.196119582	0.263251238	0.128987925	1.27E-05	Rpl23	49318
165	p04983	1.38E-07	1.194745074	1.734842449	0.654647699	1.39E-05	9530002B09Rik	16598
166	p19103	1.41E-07	-0.626045317	-0.398866436	-0.853224197	1.41E-05	Sec11c	24746
167	p07195	1.45E-07	0.550416928	0.919952909	0.180880947	1.43E-05	Suclg1	17879
168	p18515	1.45E-07	-1.385205459	-0.884123546	-1.886287373	1.43E-05	Lrg1	5344
169	p16587	1.47E-07	-1.477115164	-0.885024882	-2.069205447	1.44E-05	Arc	16433
170	p10372	1.53E-07	-1.214521574	-0.732787372	-1.696255775	1.50E-05	Arhgef7	6465
171	p00419	1.61E-07	-1.300385679	-0.826310839	-1.774460519	1.56E-05	Serpine2	22651
172	p10726	1.70E-07	0.18300152	0.2538826	0.11212044	1.64E-05	Rpl18a	49675
173	p04242	1.76E-07	-0.921005444	-0.493390957	-1.348619931	1.69E-05	Pdlim5	16120
174	p15967	1.86E-07	-1.653369433	-1.068338345	-2.238400521	1.77E-05	Gpx2	6153
175	p07234	1.96E-07	-1.335273148	-0.827979243	-1.842567054	1.86E-05	Tet3	7299
176	p10674	2.08E-07	0.228591798	0.321127756	0.136055841	1.96E-05	Ndufa13	41052
177	p10703	2.15E-07	0.484665396	0.739183625	0.230147167	2.02E-05	Fkbp8	29148
178	p15694	2.25E-07	-0.638175886	-0.414668926	-0.861682845	2.10E-05	Odc1	28293
179	p07182	2.43E-07	-0.690103925	-0.418518942	-0.961688908	2.26E-05	Mat2a	37225
180	p02498	2.45E-07	-1.034044125	-0.606473909	-1.461614341	2.26E-05	Sdc4	30229
181	p00845	2.50E-07	0.742041662	0.993549187	0.490534136	2.29E-05	Cryzl2	2456
182	p04626	2.51E-07	0.267403551	0.364469995	0.170337107	2.29E-05	Txn1	41305
183	p17446	2.58E-07	0.193162517	0.262155084	0.124169951	2.34E-05	Rpl35a	49178
184	p18259	2.60E-07	-0.373135068	-0.240312141	-0.505957996	2.35E-05	Clic1	38816
185	p07560	2.65E-07	0.458192005	0.634386412	0.281997598	2.38E-05	Grcc10	24298
186	p13672	2.70E-07	-0.546463136	-0.252873161	-0.84005311	2.41E-05	Map2k3	29634
187	p18266	2.72E-07	-0.988781453	-0.575203754	-1.402359151	2.41E-05	Abhd16a	17086
188	p00216	2.86E-07	-1.309527566	-0.828526826	-1.790528305	2.53E-05	Nab1	16658
189	p18331	3.44E-07				3.03E-05	Gm6034	126
190	p02387	3.54E-07	-0.397143201	-0.246213214	-0.548073188	3.09E-05	Eif6	32561
191	p04477	3.76E-07	-1.20439819	-0.716457901	-1.69233848	3.25E-05	Enho	4516
192	p12776	3.74E-07	0.190554647	0.259443115	0.12166618	3.25E-05	Eef1a1	49856
193	p14622	3.77E-07	0.724091573	0.973384296	0.474798851	3.25E-05	Smim6	1532
194	p10881	3.99E-07	0.317121011	0.444414759	0.189827263	3.41E-05	Prdx2	36034
195	p01247	4.32E-07	0.291848992	0.430387094	0.15331089	3.68E-05	Atp5c1	35792
196	p19232	4.50E-07	1.25886769	1.743415682	0.774319699	3.81E-05	Gstp1	24110
197	p04211	4.97E-07	-1.178555315	-0.687798448	-1.669312183	4.17E-05	Nfkb1	23473
198	p17580	4.97E-07	0.191322675	0.263052666	0.119592685	4.17E-05	Rpl24	48874
199	p11687	5.09E-07	0.33694584	0.467419433	0.206472247	4.23E-05	Mrpl52	37998
200	p13849	5.10E-07	-1.388322509	-0.864676628	-1.911968389	4.23E-05	Cxcl16	19826
201	p10708	5.35E-07	-1.497702745	-0.866999284	-2.128406206	4.42E-05	Gdf15	8076
202	p18273	5.40E-07				4.44E-05	Apom	135
203	p17519	6.51E-07	-0.997598004	-0.599304425	-1.395891583	5.33E-05	Arhgap31	13103
204	p16546	6.74E-07	-0.726939554	-0.442604972	-1.011274136	5.48E-05	Trib1	24224
205	p14809	7.01E-07	-1.29057427	-0.807978675	-1.773169864	5.67E-05	Idi1	5562
206	p05570	7.20E-07	-0.968551508	-0.503642546	-1.43346047	5.75E-05	Sema3a	1485
207	p07085	7.17E-07	-0.87173768	-0.518346661	-1.225128698	5.75E-05	Chn2	4177
208	p11456	7.18E-07	0.998324308	1.436969517	0.559679099	5.75E-05	Anxa11	15722
209	p07152	7.39E-07	-1.143663568	-0.674636257	-1.612690879	5.87E-05	Eif2ak3	5425
210	p11448	7.92E-07	0.197221607	0.269056118	0.125387097	6.26E-05	Rps24	49163
211	p02022	8.15E-07	-0.394913283	-0.24995025	-0.539876315	6.41E-05	Ehd4	18765
212	p14674	8.53E-07	0.894721103	1.280111045	0.509331161	6.67E-05	Syngr2	18089
213	p19320	8.55E-07	-0.849441621	-0.535670359	-1.163212882	6.67E-05	Neat1	35515
214	p16606	8.72E-07	-1.229152379	-0.692133282	-1.766171477	6.77E-05	Ly6a	34491
215	p08170	8.86E-07	0.546347596	0.807053797	0.285641396	6.84E-05	Ech1	25315
216	p14737	8.95E-07	1.210882482	1.695104916	0.726660047	6.88E-05	Mcrip1	18425
217	p03871	9.63E-07	-0.596222885	-0.300391283	-0.892054487	7.37E-05	Mcl1	32475
218	p07400	9.99E-07	-1.208530444	-0.726884997	-1.690175892	7.61E-05	Bhlhe40	20729
219	p17849	1.02E-06	0.268623064	0.368047795	0.169198334	7.73E-05	Psmb1	38676
220	p05427	1.03E-06	0.280499303	0.391168679	0.169829927	7.77E-05	Park7	36489
221	p15423	1.04E-06	0.195659039	0.268631367	0.122686712	7.79E-05	Rps23	49439
222	p04916	1.05E-06	0.178941157	0.250260114	0.1076222	7.83E-05	Rps8	49578
223	p11100	1.06E-06	-0.923746562	-0.548739585	-1.29875354	7.86E-05	Cdh1	19487
224	p09897	1.10E-06	0.235189956	0.321873417	0.148506495	8.15E-05	Eef2	48392
225	p03817	1.25E-06	-0.911522983	-0.551008628	-1.272037339	9.22E-05	S100a11	42082
226	p07458	1.34E-06	0.213006902	0.293597238	0.132416567	9.77E-05	Rpl32	49379
227	p19266	1.33E-06	1.122845029	1.598278565	0.647411493	9.77E-05	Ccs	16689
228	p15620	1.34E-06	-0.720669781	-0.428701336	-1.012638226	9.77E-05	Rab10	29362
229	p18336	1.35E-06				9.78E-05	Gm8909	329
230	p12909	1.40E-06	0.929799646	1.361815013	0.497784279	0.000100867	Trf	8607
231	p18329	1.47E-06	-0.943456564	-0.530862293	-1.356050835	0.000105429	H2-T23	23791
232	p10700	1.52E-06	0.667300645	1.008800317	0.325800974	0.000108791	Rex1bd	23044
233	p17645	1.60E-06	-0.599898208	-0.220210919	-0.979585497	0.000113981	App	34154
234	p04258	1.67E-06				0.000118211	Clca3a1	1193
235	p14016	1.70E-06	1.184359536	1.638655623	0.730063449	0.000120376	Lgals9	11076
236	p19002	1.76E-06	-0.743697959	-0.440475607	-1.04692031	0.000123823	Pggt1b	2215
237	p04535	1.79E-06	0.251805911	0.346075064	0.157536758	0.000125132	Clta	39288
238	p06705	1.79E-06	0.224034776	0.310892194	0.137177358	0.000125132	Atp5j2	41373
239	p16622	1.87E-06	0.281222136	0.388359178	0.174085094	0.000129833	Eef1d	40849
240	p17709	1.90E-06	-0.807814332	-0.481108725	-1.134519939	0.000131138	Runx1	16404
241	p15825	1.91E-06	-0.961112931	-0.491007436	-1.431218426	0.000131843	Arhgap5	15055
242	p08947	2.02E-06	0.202219724	0.2828164	0.121623047	0.00013862	Rps13	48700
243	p10585	2.03E-06	0.298415708	0.510212494	0.086618922	0.000138743	Slc25a4	34726
244	p16490	2.09E-06	0.279864148	0.590342	-0.030613704	0.000141976	Eif3e	37082
245	p14288	2.24E-06	0.176448359	0.244679201	0.108217517	0.000151824	Rpl19	49132
246	p14644	2.30E-06	0.937616101	1.336451746	0.538780455	0.000155032	Ubald2	24694
247	p14174	2.31E-06	-0.956895519	-0.559173696	-1.354617341	0.000155214	Utp18	9112
248	p03281	2.38E-06	-0.715469457	-0.413013289	-1.017925625	0.000158265	Adgrg2	2815
249	p09977	2.37E-06	0.40472297	0.684645595	0.124800345	0.000158265	Rtcb	21365
250	p17521	2.38E-06	-1.011639705	-0.600009937	-1.423269473	0.000158265	Upk1b	10233
251	p18180	2.43E-06	0.915478148	1.334103553	0.496852742	0.000160636	Rab11b	23013
252	p04183	2.47E-06	-1.102403619	-0.64554524	-1.559261998	0.000162422	Sgms2	13910
253	p18292	2.50E-06	-1.09184485	-0.624963848	-1.558725851	0.00016422	H2-Q7	9617
254	p03699	2.70E-06	-0.110093663	0.331707523	-0.551894849	0.000176206	Rab25	15248
255	p08476	2.71E-06	0.715812379	1.043143062	0.388481696	0.000176206	Kdelr1	25811
256	p08093	2.74E-06	-0.47307548	-0.257145605	-0.689005356	0.000177439	Tgfb1	22229
257	p13379	2.76E-06	0.199469557	0.275750869	0.123188245	0.000178242	Rps27a	49240
258	p00801	2.82E-06	-1.203915357	-0.725829636	-1.682001079	0.000181011	Lamc2	13671
259	p08624	2.82E-06	1.257756762	1.734152795	0.78136073	0.000181011	Anpep	5901
260	p14213	2.92E-06	0.873594552	1.312412941	0.434776163	0.000186397	Phb	19833
261	p03367	2.96E-06	-1.159349798	-0.669000393	-1.649699202	0.000188256	Car2	11639
262	p00302	3.16E-06	0.239399023	0.332179452	0.146618594	0.000200241	Eef1b2	44084
263	p13506	3.18E-06	-0.535108118	-0.193001398	-0.877214837	0.000200797	Hnrnph1	32159
264	p14232	3.22E-06	0.991809394	1.425733511	0.557885276	0.000202265	Hoxb13	13119
265	p05691	3.35E-06	1.565994821	2.170032619	0.961957023	0.000209597	Cad	4488
266	p03556	3.36E-06	-0.856430802	-0.422281334	-1.29058027	0.000209673	Rap2b	12266
267	p19536	3.38E-06	-1.116279231	-0.631953604	-1.600604859	0.000209959	Tjp2	11668
268	p02521	3.46E-06	0.940530713	1.351649502	0.529411924	0.000213727	Acot8	6790
269	p17629	3.46E-06	-1.240424896	-0.767040998	-1.713808794	0.000213727	Nrip1	18555
270	p01083	3.53E-06	0.231196	0.319939031	0.142452969	0.000216841	H3f3a	45817
271	p15798	3.62E-06	-0.90971454	-0.54335914	-1.27606994	0.000221588	Ifrd1	38978
272	p09604	3.67E-06	-1.044597325	-0.61807107	-1.471123581	0.000223352	Man1a	18748
273	p16844	3.66E-06	0.474951953	0.684131855	0.26577205	0.000223352	Tspo	37355
274	p16768	3.78E-06	0.212281109	0.294092529	0.130469688	0.000228974	Rpl3	48905
275	p19429	3.83E-06	-0.306041822	-0.187285976	-0.424797667	0.00023145	Fth1	49613
276	p15857	3.86E-06	0.360455685	0.491413477	0.229497893	0.000232271	Clec14a	807
277	p12795	3.99E-06	-1.18239065	-0.69719721	-1.667584089	0.000238998	Sh3bgrl2	7638
278	p11330	4.18E-06	-1.166051189	-0.665456374	-1.666646004	0.000249896	Irf2bp2	12572
279	p06472	4.28E-06	-1.204730176	-0.735157143	-1.674303208	0.000254744	Rabgef1	10999
280	p05051	4.32E-06	-0.622260832	-0.329031941	-0.915489723	0.000256167	Sfpq	33836
281	p14252	4.46E-06	0.803017554	1.285389267	0.320645842	0.000263696	Cdk5rap3	12541
282	p00734	5.01E-06	-0.665125143	-0.367591599	-0.962658686	0.000293083	Phlda3	15783
283	p11754	4.99E-06	-0.962925154	-0.56014544	-1.365704869	0.000293083	Cma1	905
284	p19183	5.01E-06	0.688451173	0.951816361	0.425085985	0.000293083	Kcng2	1226
285	p10059	5.15E-06	-0.755028383	-0.399304463	-1.110752302	0.000299872	Btg1	43065
286	p02473	5.59E-06	-0.248742596	-0.149636758	-0.347848433	0.000323581	Serinc3	42843
287	p14556	5.59E-06	1.078905255	1.514220101	0.643590408	0.000323581	Abca5	7318
288	p06039	5.66E-06	-0.828704776	-0.48152624	-1.175883311	0.000326098	Sowahb	3379
289	p06718	5.72E-06	0.136243296	0.204281459	0.068205132	0.000328813	Rpl21	49182
290	p05100	5.80E-06	-0.291846929	-0.175894272	-0.407799587	0.000331891	Ptp4a2	34687
291	p01351	6.12E-06	0.602582944	0.888306064	0.316859825	0.00034915	Npdc1	23092
292	p13285	6.14E-06	0.62466489	1.074890175	0.174439606	0.000349252	Tmed4	16107
293	p16540	6.17E-06	0.259030864	0.362453997	0.155607732	0.000349839	Ndufb9	34096
294	p03584	6.24E-06	0.67817342	1.184038786	0.172308054	0.000352606	Mfsd1	10697
295	p09841	6.36E-06	0.194508616	0.280590121	0.10842711	0.000358117	Atp5d	41161
296	p04116	6.71E-06	-0.581486458	-0.200298979	-0.962673936	0.00037633	Cnn3	31442
297	p17815	7.01E-06	-1.183434853	-0.705441093	-1.661428612	0.000391411	Igf2r	8638
298	p19231	7.03E-06	0.744496885	1.154412132	0.334581639	0.000391411	Ndufv1	21794
299	p07693	7.11E-06	0.724397643	1.000136892	0.448658394	0.000393431	Hebp1	5386
300	p08715	7.10E-06	-0.767091025	-0.440586589	-1.093595462	0.000393431	Crebzf	4744
301	p14332	7.45E-06	-0.922204565	-0.528855568	-1.315553562	0.000410713	Krt23	6136
302	p14986	7.61E-06	-0.956107312	-0.550423434	-1.361791189	0.000418103	Foxq1	10632
303	p10961	7.72E-06	-0.55335105	-0.333041515	-0.773660585	0.000422878	Mt2	45641
304	p14044	7.95E-06	-0.506268411	-0.276640908	-0.735895913	0.000434145	Ccl2	7667
305	p00808	8.07E-06	-0.418198345	-0.220511704	-0.615884985	0.000439447	Rnasel	2383
306	p00694	8.19E-06	0.369028952	0.582088673	0.155969231	0.000444519	Snrpe	31663
307	p16725	8.25E-06	0.836951428	1.223249932	0.450652924	0.000446073	Lgals1	22863
308	p10692	8.34E-06	0.296880907	0.430981308	0.162780506	0.000449392	Cope	32911
309	p00957	8.70E-06	-1.063123241	-0.606928077	-1.519318405	0.000466321	Atf6	9363
310	p05135	8.71E-06	-0.838919005	-0.483563115	-1.194274895	0.000466321	Sesn2	8686
311	p09616	9.19E-06	-0.957883397	-0.47777353	-1.437993264	0.000490781	Ranbp2	13841
312	p13026	9.29E-06	-1.027124787	-0.545078195	-1.509171378	0.000494099	Arih2	9932
313	p19563	9.32E-06	-0.979542962	-0.547917215	-1.411168709	0.000494099	Jak2	7661
314	p19760	9.71E-06	-0.232463154	-0.117384749	-0.34754156	0.00051349	Usmg5	39918
315	p00210	1.02E-05	-0.811500893	-0.464258002	-1.158743785	0.00053843	Nabp1	11698
316	p11726	1.04E-05	0.411822508	0.633121594	0.190523421	0.000545526	Psme1	27984
317	p02609	1.06E-05	0.892955857	1.312296901	0.473614814	0.000551261	Vapb	17433
318	p08430	1.06E-05	1.084101863	1.542694727	0.625509	0.000551261	Tead2	5275
319	p13714	1.06E-05	-1.070041273	-0.611179019	-1.528903527	0.000551261	Trim16	7459
320	p04046	1.07E-05	-0.39709469	-0.233399042	-0.560790338	0.000557303	Gstm1	34938
321	p17109	1.08E-05	0.230818884	0.324125997	0.137511771	0.000559536	Atp5g2	39153
322	p00157	1.11E-05	-0.427415726	-0.220249507	-0.634581946	0.000573797	Rnf149	21865
323	p19025	1.13E-05	1.037221213	1.483182378	0.591260048	0.000578751	Snx24	6014
324	p19168	1.17E-05	0.255746998	0.363671593	0.147822403	0.000601738	Atp5a1	40471
325	p02490	1.24E-05	-0.374766948	-0.182211196	-0.567322701	0.000631065	Svs3b	659
326	p07707	1.24E-05	0.93658349	1.379030442	0.494136538	0.000631065	Mgp	23548
327	p12181	1.24E-05	0.415898686	0.608261456	0.223535916	0.000631065	Cdc37	30564
328	p00811	1.26E-05	-0.559098467	-0.310916719	-0.807280216	0.000639708	Glul	34163
329	p00337	1.31E-05	0.660815422	1.045567985	0.276062858	0.000658011	Pecr	4448
330	p19627	1.31E-05	-0.918441711	-0.528055006	-1.308828417	0.000658011	Myof	8555
331	p05881	1.33E-05	0.182544207	0.257444274	0.10764414	0.000663186	Rpl9	49055
332	p15069	1.32E-05	0.333212161	0.642806132	0.023618191	0.000663186	Tmem14c	25986
333	p09630	1.37E-05	-0.88103619	-0.500263024	-1.261809357	0.000681036	Ddit4	15057
334	p07878	1.39E-05	0.69605518	0.96684957	0.425260791	0.000690685	Zfp773	948
335	p16625	1.41E-05	0.725285306	1.192957261	0.25761335	0.000698598	Tsta3	13217
336	p03073	1.45E-05	0.530225174	0.738777345	0.321673003	0.000713372	Zmym3	2534
337	p15505	1.45E-05	0.972281618	1.48025111	0.464312127	0.000713372	Serf1	12002
338	p00768	1.47E-05	0.948327404	1.412999172	0.483655637	0.000717982	Glrx2	13189
339	p08569	1.46E-05	-1.017546922	-0.549314539	-1.485779305	0.000717982	Mef2a	17363
340	p13188	1.51E-05	-0.741188336	-0.362457398	-1.119919273	0.000737879	Zfp445	5493
341	p04181	1.63E-05	0.925945414	1.397773264	0.454117565	0.000792701	Hadh	16362
342	p16694	1.65E-05	-0.824731668	-0.471047508	-1.178415828	0.000801727	Myh9	18913
343	p13873	1.73E-05	0.82730911	1.210095256	0.444522964	0.000838555	Rpain	9014
344	p13499	1.74E-05	-0.382009162	-0.208468445	-0.55554988	0.000840412	Sqstm1	40133
345	p11201	1.77E-05	0.229734283	0.332642445	0.126826121	0.000851663	Hsbp1	33669
346	p06565	1.79E-05	0.240061514	0.3406469	0.139476128	0.0008611	Gnb2	39873
347	p12529	1.83E-05	0.874656772	1.332724759	0.416588786	0.00087399	Tspan3	25564
348	p00350	1.87E-05	-1.036235546	-0.5894994	-1.482971692	0.000892092	Tns1	11232
349	p09259	1.93E-05	1.022876738	1.469837278	0.575916199	0.000919869	Irf7	9660
350	p06731	1.95E-05	-0.204593947	-0.07457898	-0.334608914	0.000926563	Mtus2	438
351	p03040	1.97E-05	-0.753783882	-0.342819396	-1.164748368	0.000929416	Msn	22402
352	p14641	1.99E-05	0.93395894	1.34702135	0.52089653	0.000936456	Exoc7	8384
353	p18144	2.00E-05	0.719256252	1.00599289	0.432519614	0.000940819	Hsf2bp	2017
354	p16266	2.03E-05	-0.727776469	-0.25168062	-1.203872318	0.000950426	Ppp1r13b	5930
355	p19763	2.11E-05	1.115751301	1.583375497	0.648127106	0.000988648	Neurl1a	1517
356	p17908	2.14E-05	0.423683617	0.692297669	0.155069565	0.000997173	Hcfc1r1	28201
357	p04175	2.17E-05	0.149818237	0.224931863	0.07470461	0.001008959	Rpl34	48869
358	p02053	2.22E-05	0.187423345	0.267456052	0.107390638	0.001031387	Serf2	47261
359	p08930	2.23E-05	-1.060970189	-0.603064142	-1.518876235	0.001031387	Far1	13806
360	p03574	2.26E-05	-0.597559299	-0.333391068	-0.861727531	0.001041439	Ccnl1	38126
361	p18308	2.27E-05	0.487475154	0.69330356	0.281646748	0.00104497	Gm20442	1337
362	p07988	2.35E-05	-0.936680816	-0.496773624	-1.376588007	0.001075557	Ercc1	13371
363	p02179	2.48E-05	0.653134971	0.913819511	0.392450431	0.001129913	Gfra4	874
364	p12946	2.48E-05	1.067339087	1.540298323	0.594379851	0.001129913	Abhd14b	10936
365	p04885	2.48E-05	0.185038879	0.273478475	0.096599283	0.00113014	Uqcrh	45358
366	p18074	2.50E-05	-1.117899741	-0.643790986	-1.592008495	0.001135799	D17Wsu92e	13233
367	p11968	2.55E-05	0.93747629	1.319030538	0.555922043	0.0011538	Rgcc	12795
368	p16378	2.57E-05	-0.243423771	-0.140109627	-0.346737914	0.001161272	Sub1	42783
369	p03157	2.68E-05	0.176863596	0.255554206	0.098172986	0.001204266	Rpl36a	48008
370	p10962	2.68E-05	-0.438963611	-0.252802013	-0.62512521	0.001204266	Mt1	47755
371	p05312	2.76E-05	-0.87165842	-0.444663492	-1.298653349	0.001233655	Epha2	16474
372	p12170	2.82E-05	-0.896598457	-0.489954242	-1.303242672	0.001258127	Icam1	25547
373	p15512	2.86E-05	-1.034658612	-0.537062766	-1.532254458	0.001271718	Ocln	8995
374	p03793	2.88E-05	-0.990904802	-0.543926054	-1.43788355	0.001276993	Prr9	9353
375	p12395	2.88E-05	-1.108167384	-0.636402628	-1.57993214	0.001276993	Ddx6	15829
376	p05986	2.94E-05	0.242504789	0.381593643	0.103415934	0.001297514	Smr2	318
377	p08924	2.98E-05	-1.085793388	-0.601962729	-1.569624048	0.001307392	Tead1	9547
378	p09059	2.98E-05	1.04411395	1.550139499	0.538088401	0.001307392	Tmem219	14974
379	p03085	3.02E-05	0.193565743	0.277183586	0.109947899	0.001320611	Rps4x	48980
380	p07565	3.02E-05	0.267524475	0.383312442	0.151736509	0.001320611	Tpi1	31258
381	p08629	3.06E-05	1.019191224	1.503572102	0.534810345	0.001331237	Idh2	15758
382	p17681	3.06E-05	0.99106971	1.460589397	0.521550023	0.001331237	Ifnar2	15773
383	p17809	3.08E-05	-0.912863177	-0.501831523	-1.323894832	0.001333842	Agpat4	6795
384	p15746	3.16E-05	-0.799370929	-0.42994163	-1.168800229	0.00136494	Fam110c	8656
385	p18667	3.20E-05	-0.979047018	-0.51294789	-1.445146147	0.001380409	Pkdcc	4059
386	p01128	3.25E-05	0.398193313	0.633332427	0.163054199	0.001395635	2-Mar	28849
387	p10931	3.28E-05	0.708385997	1.167427871	0.249344122	0.00140518	Chd9	19312
388	p01788	3.31E-05	-0.842561737	-0.382498967	-1.302624507	0.00141533	Ctnnd1	12375
389	p17643	3.36E-05	0.193647918	0.277003103	0.110292733	0.001432784	Atp5j	41717
390	p00785	3.40E-05	-0.543168782	-0.283512822	-0.802824743	0.001445744	Gm10138	2156
391	p16542	3.46E-05	-0.967204508	-0.498508874	-1.435900143	0.001467852	Sqle	7211
392	p00637	3.54E-05	-0.515370402	-0.258136537	-0.772604266	0.001497665	Gm15675	1187
393	p14734	3.59E-05	0.886105395	1.296105146	0.476105645	0.001517388	Slc25a10	5072
394	p18402	3.82E-05	0.853831277	1.268849071	0.438813482	0.00160904	Mrpl14	19524
395	p19742	3.90E-05	0.599336427	1.032631482	0.166041372	0.00163702	Cuedc2	19249
396	p13616	3.95E-05				0.001653971	Zfp39	329
397	p10827	4.01E-05	0.310461691	0.47656624	0.144357141	0.001676337	Tecr	31004
398	p05613	4.02E-05	0.238476401	0.343210306	0.133742496	0.001677532	Tomm7	40615
399	p18444	4.06E-05	1.020948466	1.453327812	0.588569121	0.00168905	Mrps10	9894
400	p02306	4.10E-05	-1.045059918	-0.583371792	-1.506748044	0.001699167	Fam110a	11505
401	p08448	4.10E-05	-0.739143895	-0.372614025	-1.105673765	0.001699167	Ppp1r15a	37790
402	p06872	4.21E-05	0.228520809	0.328208974	0.128832645	0.001732695	Atp6v1f	36833
403	p16970	4.20E-05	-0.388180941	-0.185596862	-0.590765021	0.001732695	Ccdc184	587
404	p11696	4.25E-05	0.27186605	0.433105137	0.110626962	0.001746545	Psmb5	29944
405	p02050	4.28E-05	-0.292898559	-0.166495922	-0.419301197	0.001754262	Pdia3	39557
406	p01164	4.39E-05	0.874526059	1.341127391	0.407924727	0.001793148	Atf3	38344
407	p18730	4.40E-05	0.946985534	1.373892828	0.520078241	0.001796609	Bambi	14020
408	p00484	4.52E-05	-0.994781953	-0.531391921	-1.458171985	0.001837115	Mroh2a	1068
409	p04816	4.67E-05	0.895573403	1.27726978	0.513877026	0.001892528	Hspb11	9483
410	p13576	4.67E-05	0.183388569	0.275095078	0.091682061	0.001892528	Hint1	42594
411	p13625	4.79E-05	0.519063525	0.871103021	0.167024029	0.001935972	Guk1	20267
412	p01894	4.99E-05	0.41928183	0.593850285	0.244713375	0.002008243	Pamr1	1228
413	p18043	5.00E-05	-1.124639523	-0.618898024	-1.630381022	0.002008243	Dusp1	37516
414	p12817	5.33E-05	-0.22243856	-0.085415146	-0.359461974	0.002134055	Nt5e	4349
415	p18197	5.33E-05	-0.205079584	-0.115950582	-0.294208586	0.002134055	Rps18	49378
416	p10142	5.44E-05	0.424392214	0.698858575	0.149925853	0.00217056	Cct2	27345
417	p05919	5.49E-05	-0.910199877	-0.477957875	-1.342441879	0.002185004	Nipal1	6385
418	p03654	5.51E-05	0.517674216	0.735943929	0.299404503	0.002190233	Cd1d1	1984
419	p19303	5.62E-05	0.278829945	0.397016291	0.160643599	0.002227632	Snx32	765
420	p10731	5.70E-05	0.679740774	1.037270599	0.322210949	0.002242641	Ocel1	4063
421	p14082	5.69E-05	0.424057125	0.773740155	0.074374096	0.002242641	Wfdc18	4072
422	p15179	5.70E-05	0.365511383	0.570579527	0.160443239	0.002242641	Higd2a	29132
423	p09307	5.83E-05	-0.965830883	-0.517425679	-1.414236088	0.002287462	Cars	12909
424	p02449	5.86E-05	0.3655282	0.578807479	0.15224892	0.002289909	Top1	38269
425	p06275	5.85E-05	0.168939145	0.246798051	0.09108024	0.002289909	Rplp0	49555
426	p10702	5.96E-05	0.809696396	1.295374017	0.324018775	0.002321036	Kxd1	14468
427	p12631	5.98E-05	0.172083147	0.247786699	0.096379595	0.002326369	Rpl4	48739
428	p12246	6.20E-05	0.66798806	1.031013586	0.304962534	0.002403027	Acad8	5769
429	p17795	6.37E-05	0.540086523	0.772093173	0.308079873	0.002465433	Rsph3a	2136
430	p15257	6.39E-05	-0.722985049	-0.099624589	-1.346345508	0.002465803	Ctla2a	11086
431	p04644	6.50E-05	-0.513995025	-0.258360251	-0.769629799	0.002488225	Snx30	1620
432	p06600	6.50E-05	0.415490283	0.694002444	0.136978123	0.002488225	Lamtor4	24073
433	p17000	6.47E-05	-0.412561106	-0.210929759	-0.614192452	0.002488225	Tuba1c	34300
434	p17628	6.50E-05	-0.49882158	-0.253707844	-0.743935315	0.002488225	Samsn1	4973
435	p13645	6.53E-05	0.529840527	0.772685747	0.286995307	0.002492832	1810063I02Rik	428
436	p18767	6.57E-05	-1.078951161	-0.595599339	-1.562302983	0.002500481	Riok3	15155
437	p09416	6.71E-05	-0.865852807	-0.465244454	-1.266461161	0.002550042	Tnfaip3	11180
438	p14516	7.04E-05	-0.489607525	-0.248494316	-0.730720734	0.002669239	Pecam1	5048
439	p14429	7.20E-05	-1.305566181	-0.530164131	-2.08096823	0.002722425	Pyy	13388
440	p01151	7.23E-05	1.025363764	1.496923326	0.553804201	0.002723355	Smyd2	9635
441	p17016	7.22E-05	0.596045319	0.846150871	0.345939766	0.002723355	Aqp5	858
442	p07015	7.27E-05	0.983540919	1.453414671	0.513667166	0.002729438	Atp6v0e2	3839
443	p11410	7.33E-05	0.782651803	1.248504157	0.31679945	0.002745506	Mrps16	19217
444	p07618	7.37E-05	-0.569408922	-0.292921189	-0.845896655	0.00275055	Tead4	1771
445	p15106	7.37E-05	-1.086544054	-0.597949228	-1.57513888	0.00275055	Atxn1	10780
446	p15023	7.43E-05	0.847330084	1.295350229	0.399309939	0.002764253	Eci2	14170
447	p14681	7.46E-05	-0.826445544	-0.385335016	-1.267556072	0.002771164	Pgs1	9222
448	p03900	7.74E-05	0.83176685	1.190849089	0.472684611	0.002859916	Hist2h2aa1	5454
449	p06944	7.73E-05	-0.887338587	-0.403315624	-1.37136155	0.002859916	Zc3hav1	15126
450	p06358	7.85E-05	-0.994326709	-0.540252984	-1.448400433	0.002897235	Sh2b3	6655
451	p08799	8.09E-05	-0.67174877	-0.349441156	-0.994056384	0.002977106	P2ry2	3098
452	p18581	8.14E-05	0.395499998	0.709592432	0.081407563	0.00298845	Ndufv2	24671
453	p13289	8.23E-05	0.571179099	0.849482747	0.29287545	0.003016108	H2afv	29763
454	p14594	8.32E-05	0.367249356	0.533017024	0.201481688	0.003044033	Fdxr	1795
455	p00084	8.50E-05	0.930763992	1.425508163	0.43601982	0.003093824	Smap1	16706
456	p05014	8.49E-05	0.85887068	1.356755829	0.360985532	0.003093824	1110065P20Rik	14622
457	p01104	8.62E-05	0.731716505	1.10008905	0.363343961	0.003123122	Degs1	22728
458	p04170	8.64E-05	0.883505082	1.378168704	0.388841461	0.003123122	Casp6	8655
459	p14631	8.63E-05	0.794024527	1.193182621	0.394866434	0.003123122	Wbp2	18482
460	p18765	8.66E-05	0.530076557	0.760276279	0.299876836	0.003127045	Cables1	2747
461	p17507	8.71E-05	-0.839564888	-0.42937271	-1.249757065	0.003135016	Gsk3b	22151
462	p07447	8.83E-05	-0.878069181	-0.37437997	-1.381758391	0.003173855	Vgll4	12625
463	p19296	8.88E-05	-1.126653863	-0.615336457	-1.63797127	0.003183197	Fosl1	20906
464	p03892	8.90E-05	1.092453524	1.583884376	0.601022672	0.003183992	Bola1	9924
465	p00837	9.01E-05	0.612419808	0.888463275	0.336376341	0.003216944	Tor3a	5789
466	p03649	9.04E-05	0.160481298	0.236301953	0.084660643	0.00321996	Rps3a1	48950
467	p12609	9.49E-05	0.173656279	0.252334132	0.094978426	0.003374509	Rplp1	49391
468	p10781	9.55E-05	0.709214823	1.066908016	0.35152163	0.003380803	Sin3b	23537
469	p14301	9.54E-05	-0.962604837	-0.476894984	-1.448314689	0.003380803	Grb7	4384
470	p10368	9.70E-05	0.537970593	0.938031265	0.137909921	0.003424655	Naxd	21626
471	p17779	9.73E-05	-0.233209735	-0.116147625	-0.350271844	0.003430138	Ezr	32042
472	p13886	9.80E-05	0.271723511	0.411191334	0.132255688	0.003447555	Txndc17	32700
473	p05891	9.86E-05	-0.860776973	-0.474760665	-1.246793282	0.003460731	Rbm47	13929
474	p17094	0.000100713	0.186413108	0.270797034	0.102029182	0.003527307	Pfdn5	46044
475	p09787	0.000103028	-0.728941868	-0.370825982	-1.087057754	0.003600764	Trappc10	4742
476	p05241	0.000106332				0.003708453	C1qc	4982
477	p07055	0.000108276	-0.249762883	-0.116966664	-0.382559103	0.003768323	Hnrnpa2b1	43256
478	p08444	0.000109392	-0.587963983	-0.165577211	-1.010350755	0.003799209	Bax	25461
479	p17081	0.000109714	-0.387408842	-0.190412643	-0.584405042	0.003802421	Krt18	30513
480	p19422	0.000111058	0.192272493	0.283358289	0.101186696	0.003841	Eef1g	45429
481	p00469	0.000111317	0.552489113	0.963349794	0.141628432	0.003841952	Eif4e2	20267
482	p06342	0.000113808	0.147079963	0.218923167	0.07523676	0.00391977	Rpl6	49398
483	p08816	0.000114952	0.407443289	0.847050166	-0.032163589	0.00395096	Lamtor1	20059
484	p16336	0.000115472	0.165288008	0.240837157	0.089738858	0.00396063	Rpl37	49483
485	p16907	0.000117538	0.481406832	0.69411133	0.268702333	0.004023198	Odf3b	521
486	p08692	0.000117819	-0.648582014	-0.289259478	-1.007904551	0.004024509	Zfand6	22487
487	p10159	0.000118162	0.856540496	1.237675824	0.475405169	0.004027958	Dyrk2	5067
488	p08200	0.000118435				0.004028986	Zfp383	566
489	p18210	0.000120519	0.797541209	1.177343945	0.417738474	0.00409149	H2-DMb1	6109
490	p12385	0.000124222	0.136902617	0.205026481	0.068778753	0.004208607	Rps25	48744
491	p17305	0.000127222	-0.313531869	-0.124939298	-0.50212444	0.004301438	Tbx1	254
492	p00965	0.000128253	-1.010265261	-0.535732041	-1.484798481	0.004327488	Fcgr3	5349
493	p13613	0.000128973	0.250102439	0.366101915	0.134102964	0.00434296	Fam183b	443
494	p00799	0.000129286	-0.875841728	-0.458960528	-1.292722927	0.004344697	Smg7	6595
495	p11861	0.000131151	-0.785535441	-0.429427686	-1.141643196	0.004398474	Clu	27150
496	p19423	0.000135578	-0.84883795	-0.443000401	-1.254675499	0.004537756	Ahnak	28417
497	p19246	0.000136062	0.232548474	0.342412908	0.12268404	0.00454479	Ppp1ca	35982
498	p10208	0.000138379	0.705078537	1.152601712	0.257555361	0.004612911	Cdk4	23390
499	p06044	0.000139285				0.004633802	Cxcl13	1165
500	p16697	0.000140168	0.805882573	1.214333513	0.397431634	0.004653851	Eif3d	21377
501	p14718	0.000141255	-0.834779305	-0.381455075	-1.288103534	0.004680576	Slc38a10	12264
502	p09843	0.000141764	0.867714994	1.336037254	0.399392734	0.004688084	Cirbp	23839
503	p06411	0.000143476	-1.005439435	-0.513108013	-1.497770857	0.004735293	Vps37b	18366
504	p18262	0.000144289	-0.163894013	-0.047291016	-0.280497011	0.004752673	Ly6g6c	542
505	p00974	0.000145637	0.356438214	0.757068328	-0.044191901	0.00477223	Ndufs2	25974
506	p04828	0.000145704	0.694099897	1.18951801	0.198681784	0.00477223	Echdc2	11816
507	p09719	0.000145745	0.683311857	0.988212965	0.378410748	0.00477223	Bicc1	5742
508	p02001	0.000147837	-0.685399771	-0.145009236	-1.225790307	0.004831171	Spint1	9758
509	p18235	0.000148255	0.889791898	1.296216888	0.483366907	0.00483534	Atf6b	9028
510	p16755	0.000149323	0.218056712	0.451169359	-0.015055935	0.004860621	Tomm22	27916
511	p03792	0.000149934	-0.86491488	-0.440736324	-1.289093437	0.004861689	Lor	5648
512	p11728	0.000149942	0.395270532	0.659526826	0.131014238	0.004861689	Psme2	28835
513	p10743	0.000151149	0.909479495	1.381765526	0.437193464	0.004891276	Bst2	17694
514	p16001	0.000152092	0.290137964	0.656371899	-0.076095971	0.004912213	Erh	26866
515	p09148	0.000155976	-0.89675212	-0.416004633	-1.377499606	0.005027884	Tacc2	9888
516	p00127	0.000156929	0.181058693	0.264843014	0.097274373	0.005048767	Cox5b	40615
517	p01731	0.000157232	0.223785005	0.32911872	0.118451291	0.005048767	Atp5g3	31777
518	p16092	0.000162929	-0.587281284	-0.290742403	-0.883820165	0.005221581	Cipc	2910
519	p04220	0.000165768	0.320898998	0.472130088	0.169667909	0.005302344	H2afz	45532
520	p09286	0.0001665	-0.273713945	-0.122546442	-0.424881447	0.005315527	Ctsd	39780
521	p07256	0.000167411	0.482108431	0.747026264	0.217190598	0.005334339	Cct7	30928
522	p19664	0.000168933	0.350696362	0.534255585	0.167137138	0.005372509	Pgam1	29780
523	p02570	0.000171685	-0.720592006	-0.282061151	-1.15912286	0.005441383	Ptpn1	25060
524	p18053	0.000171754	0.353735149	0.592102239	0.115368058	0.005441383	Cuta	25579
525	p14542	0.000174741	-0.593579807	-0.145691838	-1.041467776	0.005525483	Gna13	17656
526	p09905	0.000175226	0.132450017	0.389954111	-0.125054078	0.00553028	Mrpl54	23634
527	p00733	0.000177111	-0.60750547	-0.268641534	-0.946369405	0.005579176	Csrp1	36095
528	p11828	0.000181184	0.479346389	0.762899431	0.195793346	0.005696647	Ctsb	37858
529	p13783	0.000183849	-0.946511937	-0.456368739	-1.436655135	0.005769517	Kdm6b	28077
530	p16445	0.000185446	-0.255029281	-0.127877258	-0.382181303	0.005808668	Pabpc1	46017
531	p17973	0.000186589	0.415396942	0.607076841	0.223717043	0.005833445	Igfals	334
532	p17509	0.000188382	0.225946661	0.382595494	0.069297827	0.005874339	Cox17	27736
533	p18042	0.000188604				0.005874339	Neurl1b	280
534	p14115	0.000192149	-0.976547317	-0.510976656	-1.442117979	0.005973519	Med13	12744
535	p02558	0.000193688	-0.660867746	-0.298649877	-1.023085614	0.005987748	B4galt5	9317
536	p04035	0.000193026	-0.432446736	-0.15052695	-0.714366522	0.005987748	Strip1	4219
537	p19655	0.000193657	-0.306223567	-0.137487082	-0.474960052	0.005987748	Tm9sf3	29195
538	p14309	0.000197681	0.710057861	1.133280788	0.286834934	0.006099807	Psmd3	18497
539	p06253	0.000199831	0.788682196	1.236166895	0.341197497	0.006154706	2210016L21Rik	10777
540	p05173	0.000201826	0.528353236	0.799439849	0.257266623	0.006186612	Hmgn2	23423
541	p16315	0.000201984	-0.869469248	-0.425662232	-1.313276264	0.006186612	Rapgef5	2412
542	p18375	0.000201786	-0.891958569	-0.458730713	-1.325186424	0.006186612	Tnfrsf21	12412
543	p03058	0.000205911	0.9192085	1.40689857	0.431518429	0.006274169	Igbp1	16776
544	p08176	0.000205977	-0.438111446	-0.210167969	-0.666054923	0.006274169	Actn4	28702
545	p17956	0.000205302	0.782082383	1.264921125	0.299243641	0.006274169	Slc9a3r2	11156
546	p06966	0.000213832	0.473567262	0.80241753	0.144716994	0.006501526	Mrps33	24489
547	p13281	0.000214764	0.931590394	1.395613084	0.467567704	0.006517899	Nudcd3	12914
548	p07976	0.000215359	0.26978582	0.414415332	0.125156308	0.006524053	Snrpd2	33865
549	p06622	0.000218822	-0.916445422	-0.465004022	-1.367886822	0.006604856	Gpr146	3280
550	p08420	0.000218501	0.749372021	1.107826584	0.390917458	0.006604856	Fcgrt	16715
551	p12204	0.000219256	-0.815205041	-0.415066194	-1.215343888	0.006605945	Ldlr	6052
552	p02162	0.000221254	0.568399947	1.019516751	0.117283143	0.006630022	Idh3b	19023
553	p03267	0.000221216	0.991495488	1.470063232	0.512927744	0.006630022	Prdx4	19105
554	p19401	0.000220717	0.172114531	0.596792915	-0.252563853	0.006630022	Nxf1	24330
555	p19132	0.000226174	0.715106273	1.043090597	0.38712195	0.006765263	Ccdc68	2267
556	p12489	0.000226966	-0.626808235	-0.239424871	-1.014191599	0.006776722	Zc3h12c	1632
557	p14665	0.000231552	-0.875848565	-0.403815607	-1.347881524	0.00689114	Sec14l1	13072
558	p16812	0.000231628	-0.878396355	-0.402143678	-1.354649032	0.00689114	Srebf2	11145
559	p17957	0.000232485	0.896226347	1.383973446	0.408479248	0.006904251	Npw	1748
560	p13396	0.000236539	-0.981551191	-0.500457894	-1.462644487	0.007012108	Cpeb4	8504
561	p14560	0.000237193	-0.975813731	-0.441347775	-1.510279688	0.00701897	Sox9	17658
562	p00846	0.000240991	0.556298993	0.811065176	0.301532809	0.007118666	Sec16b	841
563	p14308	0.000241758	0.413902047	0.615400629	0.212403465	0.007128629	Gsdma	3432
564	p01199	0.000246193	-0.383077981	-0.176535603	-0.589620359	0.007246528	Cd34	9515
565	p18305	0.000247695	0.83980813	1.232382697	0.447233562	0.007277851	Ddr1	10010
566	p15938	0.000248847	-0.86645366	-0.416547674	-1.316359645	0.007298769	Prkch	6068
567	p18975	0.000253977	0.311516635	0.467011904	0.156021366	0.007436101	Prelid2	1903
568	p04126	0.000260632	-0.848326482	-0.430422026	-1.266230937	0.007598173	Bcar3	5614
569	p08162	0.000260885	0.322910001	0.677405719	-0.031585716	0.007598173	Mrps12	18132
570	p13501	0.000260692	-0.267010702	-0.106419611	-0.427601793	0.007598173	Ltc4s	1837
571	p08724	0.000261457	0.322300052	0.470653077	0.173947027	0.007601491	Rab30	1566
572	p15912	0.000265133	-0.15219428	0.339458618	-0.643847178	0.007694885	Arid4a	10606
573	p06852	0.000267443	-0.967047958	-0.481501997	-1.452593919	0.007748385	Wasl	17001
574	p08916	0.000271044	-0.260907565	-0.133307951	-0.38850718	0.00782802	Eif4g2	40982
575	p17728	0.000271135	-0.33802912	-0.151164972	-0.524893269	0.00782802	Kcnj15	591
576	p13610	0.000274264				0.0079046	Olfr328	432
577	p01637	0.000276793	1.138757243	1.795317427	0.482197059	0.007963674	Dapl1	3496
578	p02748	0.000277742	0.25552044	0.379278468	0.131762413	0.007977166	Rbm3	41083
579	p14475	0.000283278	0.495326602	0.72232622	0.268326984	0.008106833	Rprml	1713
580	p16223	0.000282788	0.604416234	1.008390911	0.200441557	0.008106833	Wars	12291
581	p19562	0.000283722	-0.874141126	-0.41206567	-1.336216581	0.008106833	Rcl1	8839
582	p01889	0.000284672	-0.740184053	-0.369247892	-1.111120213	0.008119986	Prr5l	3799
583	p06296	0.000288824	-0.902838862	-0.42390448	-1.381773245	0.008224298	Wsb2	13688
584	p04233	0.000291915	0.615178249	1.046135857	0.184220641	0.00829024	Adh5	18590
585	p17818	0.000292138	1.024116383	1.526579552	0.521653214	0.00829024	Mrpl18	15383
586	p18448	0.000296619	-0.635181914	-0.307973561	-0.962390266	0.00840302	AI661453	3512
587	p19071	0.000298196	-0.547614844	-0.285050399	-0.810179289	0.008433309	Csnk1a1	33228
588	p06732	0.000304104	-0.93054834	-0.471827478	-1.389269202	0.008585754	Slc7a1	12293
589	p00169	0.000305639				0.008614465	Il18rap	1119
590	p08303	0.000306995	-0.775072473	-0.314102314	-1.236042632	0.008638015	Cebpg	18634
591	p00657	0.000308103	0.901834655	1.401985101	0.401684208	0.008654523	Eif2d	7043
592	p03223	0.00031098	0.229730914	0.34903607	0.110425757	0.008720563	Chrdl1	784
593	p16178	0.00031525	0.793845636	1.210354533	0.377336739	0.008825406	Ifi27l2a	10838
594	p19483	0.000320837	-0.899241325	-0.433205955	-1.365276695	0.008966684	Stx3	13640
595	p18311	0.000329135	0.637216466	1.114909567	0.159523365	0.00918315	Flot1	15016
596	p05406	0.000331856	0.758547449	1.175859947	0.341234951	0.009202193	Ctnnbip1	7790
597	p12382	0.000332792	-0.58885555	-0.119049903	-1.058661198	0.009202193	Hyou1	6200
598	p13617	0.000333144	0.640606264	1.068934583	0.212277945	0.009202193	Rnf187	24177
599	p14771	0.000332296	0.505055561	0.747170438	0.262940684	0.009202193	BC017643	4374
600	p16362	0.000332072	0.576980944	0.894848516	0.259113373	0.009202193	Capsl	1641
601	p18011	0.000332924	0.692987171	1.086583985	0.299390358	0.009202193	Fam173a	20611
602	p10449	0.000334291	-1.178690211	-0.567665596	-1.789714827	0.009218558	Plat	12844
603	p06949	0.000336168	-0.495416192	-0.23424471	-0.756587674	0.009254925	Gm26699	4263
604	p09952	0.000339667	-0.856586001	-0.408320576	-1.304851427	0.009335769	Txnrd1	25633
605	p09006	0.000341282	0.082687484	0.296177136	-0.130802167	0.009364673	Ndufab1	27391
606	p12515	0.000346825	0.148601457	0.417483617	-0.120280703	0.009501069	Psma4	28329
607	p09384	0.00034864	0.874887571	1.308844788	0.440930355	0.009531177	Plagl1	3394
608	p09723	0.000349073	-0.905570133	-0.452472554	-1.358667712	0.009531177	Ipmk	9307
609	p03453	0.00035307	-0.499072091	-0.234979368	-0.763164814	0.009619958	Anxa5	38578
610	p06417	0.000353483	0.319899349	0.8212241	-0.181425402	0.009619958	Arl6ip4	14026
611	p18349	0.000357801	0.494027931	0.878332247	0.109723615	0.009721519	Ppp1r11	22953
612	p12184	0.000358526	0.518073972	0.953654204	0.082493741	0.009725319	Keap1	9406
613	p16106	0.000362583	0.382239465	0.667377865	0.097101066	0.009819307	Slirp	25351
614	p17477	0.000366122	0.482933384	0.763582542	0.202284227	0.009899	Fam162a	21987
615	p19516	0.000372333	-0.925470256	-0.436987334	-1.413953178	0.01005058	Aldh1a1	23102
616	p13276	0.000378543	0.586609394	0.890094033	0.283124756	0.010189046	Pold2	6131
617	p18549	0.000378691	-0.576408654	-0.275452944	-0.877364365	0.010189046	Khsrp	3554
618	p13084	0.000387369	-0.573091244	-0.263672622	-0.882509865	0.010400016	Clasp2	4049
619	p14333	0.000387784	-0.467359989	-0.202112512	-0.732607466	0.010400016	Krt39	260
620	p11781	0.000397139	0.385247291	0.869079703	-0.098585121	0.010633729	Mrpl57	19112
621	p01857	0.000399576	0.672185535	1.020801196	0.323569874	0.010676166	Mdk	6805
622	p19152	0.000400011	0.379940383	0.582979813	0.176900953	0.010676166	BC031181	26811
623	p10416	0.000410984	-0.400525606	-0.181767489	-0.619283723	0.010951437	Gm26853	1440
624	p01167	0.000412618	0.292238806	0.523728629	0.060748983	0.010977347	Nenf	33555
625	p03010	0.000415196	-0.436914058	-0.122956065	-0.750872051	0.011028259	Tmem47	3709
626	p15577	0.000415895	-0.855287902	-0.409018836	-1.301556967	0.011029185	Gpx8	17942
627	p10071	0.000419563	-0.409346897	-0.201274459	-0.617419334	0.011108718	Dusp6	21113
628	p07930	0.000423864	0.48160605	0.743321387	0.219890713	0.011199347	Tmem160	25224
629	p14178	0.000424335	-0.783129501	-0.371890723	-1.19436828	0.011199347	Spag9	26882
630	p01401	0.000426169	0.142049114	0.21544166	0.068656568	0.011229889	Rpl7a	47119
631	p00935	0.000428644	0.073219908	0.41369938	-0.267259565	0.011246231	Mgst3	21458
632	p08186	0.000427517				0.011246231	Catsperg1	139
633	p18230	0.000428821	0.65126438	1.021148532	0.281380228	0.011246231	Agpat1	4616
634	p16738	0.00042969	0.26952641	0.49830201	0.04075081	0.01125124	Polr2f	26101
635	p15880	0.000432375	-0.731573527	-0.289456492	-1.173690562	0.011303722	Mgat2	22165
636	p09018	0.000435016	0.708491347	1.187691324	0.229291371	0.011346661	Lcmt1	11184
637	p19007	0.000435385	-0.275761411	0.065480932	-0.617003753	0.011346661	Eif1a	28604
638	p09323	0.000440478	0.842599191	1.266225864	0.418972519	0.011461403	Ano1	13735
639	p10220	0.000443064	0.581357724	0.984193869	0.17852158	0.011510654	Dctn2	23779
640	p11203	0.000454626	-0.77972462	-0.301893881	-1.257555359	0.011774169	Osgin1	14432
641	p18113	0.000454171	0.349761078	0.604031275	0.09549088	0.011774169	Mtch1	29957
642	p10010	0.000455686	-0.880149056	-0.42861825	-1.331679863	0.011783251	Scyl2	6483
643	p08011	0.000457434	0.291656297	0.705540055	-0.122227462	0.011810037	Apoe	42640
644	p15661	0.000458985	-0.960789151	-0.489150238	-1.432428064	0.0118317	Pum2	16528
645	p08993	0.000461871	0.644254391	1.019154292	0.269354491	0.011887622	Cdr2	6481
646	p03942	0.000463181	-0.578639558	-0.260029973	-0.897249144	0.011902884	Zfp697	3122
647	p01059	0.000464083	-0.938216536	-0.46811321	-1.408319862	0.011907628	Adss	14929
648	p01318	0.000469208	0.568918608	1.046541852	0.091295364	0.011996895	Arrdc1	10883
649	p06257	0.00046973	0.60129138	1.078990458	0.123592301	0.011996895	Acads	7687
650	p13666	0.00046898	0.763906719	1.230551616	0.297261821	0.011996895	Shmt1	4938
651	p14519	0.000470975	-0.194455718	-0.094825983	-0.294085453	0.012010215	Ddx5	48387
652	p03806	0.000483214	-0.630049011	-0.140380356	-1.119717666	0.012286272	Sprr1a	16453
653	p16967	0.00048328	0.54314136	0.828909877	0.257372843	0.012286272	Pfkm	2855
654	p17723	0.00049319	0.904869672	1.390247152	0.419492193	0.012519043	Ttc3	12902
655	p00001	0.000499047	-0.248217887	-0.095440292	-0.400995483	0.01260987	hETV4	9304
656	p07258	0.000498822	0.347722826	0.511852177	0.183593475	0.01260987	Alms1	854
657	p07435	0.000497726	0.162774982	0.355949756	-0.030399791	0.01260987	Brk1	30004
658	p09743	0.000504448	0.684008287	1.142870235	0.225146339	0.01272696	Gstt2	6343
659	p01103	0.000507987	-0.130302333	-0.015879992	-0.244724675	0.01279681	Srp9	35336
660	p18108	0.000511032				0.012854004	Rab44	151
661	p01589	0.000518875	0.785773831	1.253878852	0.31766881	0.012993889	Arpc5l	18233
662	p04956	0.000518765	0.544899422	0.832209637	0.257589207	0.012993889	Ppih	5262
663	p11258	0.000518942	0.39032599	0.808578123	-0.027926142	0.012993889	Aprt	26139
664	p13537	0.000529184	-0.497744087	-0.219172914	-0.776315261	0.013230401	Skp1a	32483
665	p09739	0.000535048	0.324882477	0.732858745	-0.083093791	0.01335688	Ddt	17701
666	p16408	0.000537352	0.257301565	0.441823212	0.072779919	0.013394264	Dap	28384
667	p19777	0.00053958	-0.567230315	-0.214883009	-0.91957762	0.013429633	Add3	14945
668	p17082	0.000541132	0.328906042	0.778948874	-0.121136789	0.013448104	Eif4b	24042
669	p04041	0.000544244	0.637323523	1.127197147	0.1474499	0.013485068	Gstm5	17319
670	p15476	0.000543972	0.443173971	0.847694357	0.038653585	0.013485068	Nsa2	27445
671	p12667	0.000545115	0.211348575	0.321435644	0.101261506	0.013486522	Ppib	41045
672	p03344	0.00054844	0.529542096	0.787574722	0.271509471	0.013548595	Hey1	1842
673	p02613	0.000552581	0.169946297	0.256768497	0.083124097	0.013630594	Gnas	46897
674	p01463	0.000553866	-0.761925542	-0.36054272	-1.163308364	0.013642033	Lrrc8a	10787
675	p05435	0.000558738	-0.9309854	-0.434038371	-1.427932429	0.013741644	Klhl21	13224
676	p03196	0.000561921	-0.378338581	-0.15444553	-0.602231632	0.013758785	Esx1	150
677	p07031	0.000560833	0.249848361	0.378652258	0.121044465	0.013758785	Tmem176a	34148
678	p11337	0.000561725	-0.635246246	-0.322891908	-0.947600584	0.013758785	Itgb1	31167
679	p16312	0.000570466	-0.826632586	-0.348847945	-1.304417227	0.013947433	Esyt2	14255
680	p15048	0.000575869	-0.970839135	-0.456756627	-1.484921642	0.014058829	Dsp	15057
681	p04510	0.00058682	-0.82559694	-0.398503206	-1.252690673	0.014287976	Rusc2	4531
682	p19371	0.000586977	-0.032239312	0.321763211	-0.386241836	0.014287976	Ppp1r14b	24007
683	p05311	0.000588069	-0.629764353	-0.109817691	-1.149711014	0.014293601	Gm13056	3939
684	p13021	0.000593857	0.794893253	1.247853802	0.341932705	0.014413178	Ndufaf3	10071
685	p03074	0.00059535	0.549307832	0.936605018	0.162010645	0.014428322	Nono	23434
686	p13034	0.000606461	0.395243627	0.663232931	0.127254322	0.014676171	Uqcrc1	29998
687	p09668	0.000611985	-0.830692096	-0.398426232	-1.262957961	0.014788297	Srgn	15636
688	p15733	0.000615816	0.120049308	0.204655084	0.035443531	0.014859256	Rps7	48783
689	p04022	0.000618084	0.506738584	0.992601847	0.020875321	0.014892314	Dram2	9404
690	p18009	0.000625396	0.710202502	1.078848543	0.341556461	0.015046659	Haghl	6249
691	p13864	0.000626697	0.883511562	1.364382092	0.402641032	0.015056137	Spag7	17578
692	p18198	0.0006303	0.704472164	1.074244771	0.334699556	0.015120832	Vps52	5011
693	p05263	0.000644461	0.549364591	0.998073902	0.10065528	0.015438226	Pink1	19840
694	p12842	0.00064637	-0.591062656	-0.170760517	-1.011364794	0.015455565	Plscr1	19535
695	p13579	0.000647977	0.845722493	1.292842572	0.398602414	0.015455565	Anxa6	19471
696	p17079	0.000647091	-0.449478516	-0.208676117	-0.690280916	0.015455565	Krt8	27985
697	p03713	0.000650426	0.902624097	1.380467336	0.424780858	0.015469516	Dap3	13812
698	p03850	0.000649893	1.027080716	1.545467308	0.508694125	0.015469516	Lysmd1	3303
699	p03585	0.000653464	-0.523541732	-0.227004213	-0.820079251	0.015519542	Schip1	1755
700	p13828	0.000657384	0.168196022	0.255916296	0.080475748	0.015590336	Gabarap	44006
701	p02106	0.00067166	-0.841679156	-0.379745652	-1.30361266	0.015906165	Usp50	8593
702	p06733	0.000673114	-0.789317565	-0.380025394	-1.198609736	0.015917911	Ubl3	21659
703	p16138	0.000681252	0.187894766	0.283841525	0.091948007	0.016087429	Calm1	46515
704	p18878	0.000683035	0.265785381	0.465471118	0.066099645	0.016106632	Paip2	32180
705	p02399	0.00069066	0.165334472	0.289805815	0.040863129	0.016244201	Romo1	34787
706	p03428	0.000691805	-0.516720619	-0.202859321	-0.830581918	0.016244201	Zfp639	4935
707	p14855	0.000691629	0.610622719	0.911848785	0.309396652	0.016244201	Amph	640
708	p19410	0.000695982	0.314181043	0.519712818	0.108649269	0.016319214	Ubxn1	29118
709	p05325	0.000698499	-0.935023472	-0.463881852	-1.406165093	0.016342335	Ddi2	9317
710	p19499	0.000698937	-0.615822023	-0.276419154	-0.955224891	0.016342335	Psat1	10112
711	p07004	0.000710525	-0.798208413	-0.39304558	-1.203371247	0.016585329	Pdia4	21092
712	p13151	0.000711328	0.131444241	0.203610299	0.059278184	0.016585329	Rpl14	49053
713	p18598	0.000712687	0.422443723	0.63568549	0.209201957	0.016593715	Gm20703	793
714	p11260	0.000716199	0.101517986	0.495085679	-0.292049707	0.016628849	Trappc2l	20658
715	p19503	0.000715651	0.850440049	1.284815168	0.41606493	0.016628849	Gna14	2317
716	p06902	0.000717453	-0.247740785	-0.09381132	-0.40167025	0.016634697	Podxl	2790
717	p11944	0.00074583	-0.675919418	-0.223720088	-1.128118749	0.017268514	Lcp1	12089
718	p18799	0.000752495	-0.551311063	-0.226254606	-0.87636752	0.017398565	Rnf125	2527
719	p00351	0.000754049				0.017410243	Rufy4	195
720	p05049	0.000755869	0.755735893	1.153219078	0.358252708	0.017428037	AU040320	5158
721	p00024	0.000763872	-0.787883855	-0.359492347	-1.216275363	0.017563759	Vcpip1	7419
722	p14398	0.000763198	0.499507925	0.90135769	0.09765816	0.017563759	Coa3	19763
723	p02573	0.000765547	-0.743598062	-0.304225363	-1.18297076	0.017577943	Pard6b	5966
724	p10196	0.000771087	-0.402979388	-0.17116598	-0.634792795	0.017680694	Slc16a7	4213
725	p00296	0.000772492	0.452763187	0.676972351	0.228554023	0.017688479	Nrp2	4167
726	p09458	0.000775124	-0.49866514	-0.049553543	-0.947776737	0.017724293	Ctgf	5835
727	p02374	0.000781491	0.214470064	0.329091135	0.099848993	0.017845294	Map1lc3a	37612
728	p13333	0.000790142	-0.872903489	-0.401089165	-1.344717814	0.018018063	Actr2	17995
729	p08190	0.00081072	-0.141244103	-0.057519628	-0.224968578	0.018461952	Spint2	28959
730	p11324	0.000813867				0.018508229	Map3k21	256
731	p12973	0.000815196	-0.770172824	-0.359916814	-1.180428833	0.018513087	Hyal2	8250
732	p16640	0.000821729	0.550884409	0.985371086	0.116397733	0.018635963	Grina	17605
733	p02236	0.000824966	0.345858742	0.832413037	-0.140695553	0.018683851	Snrpb2	20178
734	p05000	0.000829704	0.229842304	0.371225272	0.088459337	0.018763236	Ndufs5	31454
735	p16010	0.000830732	0.406589541	0.601714587	0.211464496	0.018763236	Smoc1	2564
736	p04459	0.000835339	-0.782442788	-0.362099421	-1.202786154	0.018841661	B4galt1	13603
737	p05761	0.00083993	0.594700421	0.90178771	0.287613131	0.018904366	Hgfac	1819
738	p17023	0.000840396	0.173604707	0.425806529	-0.078597116	0.018904366	Cox14	27644
739	p01400	0.000843567	0.744084582	1.121759098	0.366410066	0.018939974	Med22	5469
740	p05588	0.000844261	0.656628112	1.12357461	0.189681613	0.018939974	Rsbn1l	12853
741	p13991	0.000847716	0.122762886	0.191894133	0.05363164	0.018991812	Rpl23a	49201
742	p09791	0.000855318	-0.219892269	-0.10481234	-0.334972197	0.019136302	Cstb	42510
743	p05728	0.000862589	0.221062095	0.329860252	0.112263938	0.019273007	Spon2	7626
744	p03270	0.000868778	0.676480704	1.055689151	0.297272258	0.01938519	Sms	11938
745	p06040	0.000870128	-0.615365411	-0.179977353	-1.050753468	0.019389247	11-Sep	10610
746	p14748	0.000872673	0.445532289	0.680660245	0.210404333	0.019393902	Pycr1	2228
747	p19652	0.00087229	-0.978844955	-0.47507522	-1.482614691	0.019393902	Blnk	16099
748	p03460	0.000881304	-0.872280178	-0.397282939	-1.347277417	0.019559528	4932438A13Rik	9099
749	p16976	0.000887598	-0.828689354	-0.365390539	-1.29198817	0.019672916	Ccnt1	15452
750	p05670	0.000889931	-0.923844152	-0.432358814	-1.41532949	0.01969833	Selenoi	9305
751	p11737	0.000900353	0.156751423	0.281604674	0.031898172	0.019902472	Nedd8	37439
752	p05206	0.000903401	-0.774865259	-0.346423244	-1.203307274	0.019943288	Clic4	27071
753	p14768	0.000906332				0.019981431	Sectm1a	697
754	p03384	0.000932636	0.513115552	1.000326779	0.025904324	0.020534063	Cp	17131
755	p06821	0.000944488	-0.446036373	-0.174541759	-0.717530986	0.020767473	Tes	19019
756	p06834	0.000949516	-0.723958379	-0.307972938	-1.139943819	0.020850415	Gm20186	8062
757	p12809	0.000952928	-0.61179041	-0.276497021	-0.947083799	0.020870135	Me1	5610
758	p14513	0.000952615	-0.683219406	-0.303893666	-1.062545146	0.020870135	Icam2	3227
759	p09116	0.000956057	-0.836668816	-0.377206329	-1.296131302	0.020911065	Prss8	6146
760	p11240	0.000960483	-0.219728607	-0.079140016	-0.360317197	0.020980239	Gm42047	798
761	p01088	0.000973236	0.66912693	1.137099095	0.201154765	0.021230859	Pycr2	11196
762	p12001	0.000983511	-0.666252569	-0.156751777	-1.175753361	0.021426862	Lmo7	11798
763	p07575	0.000986988	0.284840543	0.541825051	0.027856036	0.021474434	Mlf2	29475
764	p12085	0.000989871	0.615479356	1.08800275	0.142955963	0.021508956	Pdgfd	5525
765	p09694	0.001006488	-0.901750364	-0.429482394	-1.374018335	0.021841437	Jmjd1c	18823
766	p19707	0.001009208	0.230528432	0.361262649	0.099794215	0.021871884	Ndufb8	32220
767	p15449	0.001015466	-0.898724463	-0.419656014	-1.377792912	0.021978814	Scamp1	10086
768	p16959	0.001033902	-0.671114239	-0.23571611	-1.106512368	0.022348702	Rapgef3	2204
769	p14384	0.001036958	0.697879847	1.075876291	0.319883403	0.022385609	Coasy	5903
770	p09393	0.001043395	-0.764955699	-0.325667764	-1.204243633	0.022495323	Hivep2	22390
771	p18574	0.001051724	-0.337473596	-0.156949109	-0.517998083	0.022645477	Vapa	34501
772	p02274	0.001076379	-0.292012684	-0.13747495	-0.446550418	0.023122551	Cst3	46663
773	p14409	0.001076666	0.151827183	0.231240049	0.072414316	0.023122551	Rpl27	46795
774	p02290	0.001098729	0.694447545	1.154501242	0.234393848	0.023565889	Pygb	8961
775	p17690	0.001105207	0.198778535	0.341078614	0.056478456	0.023674245	Son	41192
776	p09877	0.001113168	0.66000461	1.106420787	0.213588432	0.023778793	Plekhj1	20505
777	p12239	0.001113971	-0.728460294	-0.308548851	-1.148371738	0.023778793	7-Sep	27444
778	p15681	0.001114385	-0.558345132	-0.194146553	-0.922543711	0.023778793	Fam84a	5439
779	p07571	0.001121328				0.023896232	Cd4	498
780	p15163	0.001124797	0.521722048	1.017955052	0.025489044	0.02393944	Nfil3	20897
781	p00958	0.001134195	0.486028713	0.936962264	0.035095162	0.024046958	Dusp12	5274
782	p01859	0.001133822	0.954341303	1.463282694	0.445399911	0.024046958	Creb3l1	5302
783	p19364	0.001133354	0.541542921	0.916244338	0.166841505	0.024046958	Trmt112	27792
784	p15045	0.001146561	-0.321799884	0.029922456	-0.673522223	0.024278131	Ssr1	22076
785	p08349	0.001156151	0.293293011	0.456371587	0.130214435	0.024450015	Etfb	29441
786	p03294	0.001160542	-0.867962821	-0.381393452	-1.35453219	0.024480503	S100g	2911
787	p09740	0.001160004	0.60577133	1.093295032	0.118247628	0.024480503	Gstt3	8199
788	p00962	0.001180211	1.015046195	1.550529361	0.47956303	0.024863804	Fcgr2b	4209
789	p19369	0.00120855	0.827195718	1.329952801	0.324438634	0.025428562	Bad	15610
790	p19100	0.001214542	-0.634628667	-0.283320376	-0.985936958	0.025522291	Malt1	4557
791	p14915	0.001219826	0.737796285	1.143632965	0.331959605	0.025600917	Hist1h4h	4480
792	p11226	0.001224358	0.15675979	0.239461911	0.074057669	0.025663593	Cox4i1	47596
793	p17909	0.001231053	-0.657879881	-0.308837286	-1.006922475	0.025771396	Tnfrsf12a	36196
794	p00680	0.001235656	-0.398082929	-0.146019918	-0.650145939	0.02583517	Rbbp5	2292
795	p10365	0.001240907	0.346481155	0.522937658	0.170024652	0.025912328	Col4a1	12240
796	p03434	0.001244847	0.215321008	0.357425082	0.073216933	0.025961933	Ndufb5	33235
797	p03425	0.001257198	-0.450009921	-0.159934346	-0.740085495	0.026186625	Zmat3	3120
798	p04944	0.00126057	0.390158359	0.827218273	-0.046901555	0.026223971	Ebna1bp2	20555
799	p09928	0.001263503	0.212697165	0.332772636	0.092621694	0.026252077	Aes	33675
800	p16394	0.001270752	-0.349146387	-0.101368272	-0.596924503	0.026369689	Basp1	12326
801	p09702	0.001287703	-0.879260166	-0.380605856	-1.377914476	0.026688083	Arid5b	20354
802	p10343	0.00129096	0.7612172	1.232836111	0.28959829	0.026688948	Cers4	6192
803	p17155	0.001290245	0.652188533	1.081360889	0.223016176	0.026688948	Pam16	16548
804	p14142	0.001295123				0.026739921	Mks1	858
805	p16449	0.001296647	-0.261605747	-0.105858801	-0.417352693	0.026739921	Ywhaz	30834
806	p05500	0.00130105	0.445696183	0.72895927	0.162433095	0.026779141	Aurkaip1	23806
807	p07288	0.001301775	-0.698143391	-0.231332032	-1.16495475	0.026779141	Gfpt1	14637
808	p01198	0.001308369	-0.47825451	-0.194884296	-0.761624723	0.026881483	Plxna2	2366
809	p18899	0.001328331	0.158738278	0.568150331	-0.250673774	0.027257875	Sra1	24627
810	p10110	0.001335181	0.849722926	1.330717286	0.368728567	0.027364621	Nap1l1	26868
811	p14417	0.001336968	-0.800637664	-0.32642689	-1.274848438	0.027367456	Arl4d	17736
812	p06947	0.00134112	0.102541307	0.517327863	-0.312245249	0.027384908	Fmc1	21343
813	p12315	0.001340214	-0.957075969	-0.402208834	-1.511943103	0.027384908	Vsig2	2328
814	p02066	0.0013441	-0.255962021	-0.119939254	-0.391984789	0.027412034	B2m	48578
815	p09253	0.001347938	0.368532376	0.584977353	0.152087398	0.027432295	Rnh1	31556
816	p16534	0.001348398	-0.778139652	-0.340218966	-1.216060338	0.027432295	Fam91a1	9023
817	p09112	0.001357407	0.36630897	0.558943281	0.173674659	0.027581771	Prss53	650
818	p09866	0.001366415	0.017948281	0.465704646	-0.429808084	0.027721547	Abhd17a	16247
819	p18482	0.001367625	0.270596728	0.418035668	0.123157788	0.027721547	Plcl2	1354
820	p17187	0.001377482	-0.477470985	-0.182958162	-0.771983808	0.027887288	Carhsp1	22264
821	p07080	0.001392637	0.43615634	0.684254834	0.188057846	0.028091329	Creb5	5062
822	p12629	0.001392473	0.513839522	0.822274419	0.205404626	0.028091329	Smad6	3438
823	p12632	0.001389272	0.526540709	1.016067749	0.037013669	0.028091329	Snapc5	14669
824	p14627	0.001398033	0.900985105	1.39054782	0.411422391	0.028165954	Galk1	9771
825	p08607	0.001402348	-0.797233458	-0.360227134	-1.234239781	0.028218638	Aen	7553
826	p10398	0.00141371	-0.655206939	-0.278196159	-1.03221772	0.028412837	Cln8	6786
827	p07405	0.001415543	0.728566094	1.115951157	0.341181031	0.028415278	Lmcd1	3088
828	p00458	0.001442122	0.300377364	0.468709998	0.132044731	0.028834304	B3gnt7	1396
829	p00945	0.001440054	-0.493278742	-0.184656947	-0.801900537	0.028834304	Hsd17b7	2013
830	p04640	0.001444222	-0.711313381	-0.336397115	-1.086229647	0.028834304	Ptbp3	21131
831	p07592	0.001439976	-0.360262644	-0.146918644	-0.573606644	0.028834304	Scnn1a	1541
832	p10737	0.001449028	0.57194252	1.087773852	0.056111188	0.028834304	Mrpl34	12190
833	p12182	0.001448929	-0.315754563	-0.121326197	-0.510182929	0.028834304	Pde4a	1224
834	p14371	0.001450313	0.544859152	0.828024087	0.261694216	0.028834304	Kat2a	4065
835	p19308	0.001446329	0.630433253	0.959704835	0.301161671	0.028834304	Kat5	6738
836	p02759	0.001452483				0.028842913	H2al1m	165
837	p01673	0.001463004	-0.309203341	-0.12183283	-0.496573853	0.028982492	B3galt1	559
838	p01836	0.001462855	0.365574224	0.60295448	0.128193967	0.028982492	Psmc3	27205
839	p03580	0.001474861	0.405224793	0.618426125	0.192023462	0.029182552	Mlf1	747
840	p04058	0.001490375	0.353707191	0.638045263	0.069369118	0.02945442	Psma5	26304
841	p01588	0.001495334	0.137968285	0.221631637	0.054304933	0.029517282	Rpl35	48763
842	p06340	0.001497835	0.617188797	0.939727876	0.294649719	0.029531546	Oas1a	2351
843	p00162	0.001511552	-0.800346282	-0.338556418	-1.262136146	0.029699273	Map4k4	13683
844	p04454	0.001512033	0.246573508	0.43959635	0.053550666	0.029699273	Ndufb6	28828
845	p07308	0.001513498	-0.56842229	-0.248404609	-0.88843997	0.029699273	Rpn1	21384
846	p08919	0.0015118	0.362946281	0.547563855	0.178328706	0.029699273	Dkk3	3730
847	p02687	0.001522566	0.557601156	0.938125278	0.177077034	0.029841927	Ppdpf	18509
848	p18904	0.001525616	0.142710374	0.231338389	0.05408236	0.029866448	Ndufa2	40849
849	p10741	0.001533352	0.240055657	0.757879765	-0.27776845	0.029982536	Plvap	4911
850	p10467	0.001538587	0.512886905	0.92404302	0.101730791	0.030049515	Tm2d2	23542
851	p13862	0.001552481	-0.155543897	-0.071876136	-0.239211658	0.03028523	Pfn1	47286
852	p08110	0.001556033	-0.506100314	-0.170910699	-0.841289929	0.030318899	Itpkc	9743
853	p08239	0.001564147	0.529001169	0.807102648	0.25089969	0.030441279	Upk1a	3107
854	p13341	0.001589185	-0.689987313	-0.208305662	-1.171668964	0.030892336	Peli1	20603
855	p02712	0.001598052	0.8388372	1.285199966	0.392474434	0.031028383	Polr3k	9400
856	p15864	0.001614359	-0.64030459	-0.145736578	-1.134872603	0.031308387	Fbxo33	14271
857	p09536	0.001622483	0.264220929	0.607187952	-0.078746094	0.031429224	Cd164	24074
858	p10315	0.001644654	0.597906796	1.076347481	0.119466111	0.031821554	Stxbp2	11634
859	p16952	0.001667085	-0.466571777	-0.157367588	-0.775775965	0.032218017	Slc38a2	39895
860	p04781	0.001684322	0.808372609	1.282202685	0.334542532	0.032513294	Leprot	15792
861	p02515	0.001694426	0.564539023	0.863582734	0.265495312	0.032632435	Wfdc3	6946
862	p11364	0.001693798	0.777800292	1.316017636	0.239582947	0.032632435	Oit1	6136
863	p13771	0.001698876	-0.392455756	-0.155098754	-0.629812758	0.032680225	Aloxe3	2156
864	p02121	0.001722194	0.585916312	0.950502648	0.221329976	0.033090445	Fahd2a	6064
865	p13825	0.001727984	-0.842475604	-0.386846061	-1.298105147	0.033163307	Cldn7	17502
866	p03363	0.001733345	0.571557353	0.922069739	0.221044967	0.033227778	E2f5	4998
867	p05198	0.00174351	0.464804432	0.740294477	0.189314388	0.033384094	Ldlrap1	5614
868	p06917	0.001756385	0.577925328	0.887650074	0.268200583	0.033553221	Bpgm	7619
869	p18272	0.001755903	-0.450524269	-0.185634963	-0.715413575	0.033553221	D17H6S53E	2229
870	p13246	0.001763353	0.402481075	0.634816227	0.170145922	0.033647614	Gatsl3	3474
871	p16516	0.001769986	0.665098371	1.154599558	0.175597184	0.033735405	Mrpl13	13136
872	p05885	0.001777996	-0.597451296	-0.276803456	-0.918099136	0.033810432	Ube2k	26569
873	p18536	0.00177748	0.201561537	0.324789546	0.078333528	0.033810432	Ndufa11	34885
874	p05197	0.001782194	0.851117319	1.342827472	0.359407166	0.033851486	Man1c1	7135
875	p00021	0.001784339	-0.832242525	-0.359325326	-1.305159724	0.033853493	Rrs1	16854
876	p02496	0.00179045	-0.575306134	-0.200704487	-0.949907782	0.033920413	Matn4	2538
877	p05415	0.001791952	-0.378664995	-0.07152302	-0.68580697	0.033920413	H6pd	3947
878	p04210	0.001815526	-0.742525859	-0.304638015	-1.180413704	0.034327503	Manba	4533
879	p01779	0.001818428	0.408491253	0.628609121	0.188373385	0.034343252	Dusp19	2828
880	p08150	0.001827739	-0.716675206	-0.297684532	-1.135665881	0.034479888	Zfp36	36863
881	p00770	0.001847603	0.837019294	1.319994948	0.35404364	0.034815045	Uchl5	10448
882	p11400	0.001862232	0.084327695	0.335587554	-0.166932164	0.035050916	Rtraf	33375
883	p00528	0.001873631	-0.408585729	-0.158538888	-0.658632569	0.03518569	Otos	340
884	p05163	0.001872748	0.32059008	0.529710029	0.111470132	0.03518569	Nudc	26827
885	p04031	0.001907676	-0.722932792	-0.215214918	-1.230650665	0.03578455	Slc16a4	2457
886	p08291	0.001914109	0.24414002	0.420335139	0.067944901	0.03586469	Gpi1	30499
887	p15695	0.001930664	0.607798881	1.036360173	0.179237589	0.036134116	Hpcal1	16091
888	p06521	0.001954586	0.134586496	0.279540535	-0.010367542	0.036540624	Mdh2	33429
889	p15560	0.001957042	-0.615108601	-0.166444616	-1.063772586	0.036545392	Plk2	21078
890	p06518	0.001961746	-0.343011056	-0.041523138	-0.644498974	0.036592065	Por	26939
891	p07674	0.001970089	-0.732486911	-0.30403036	-1.160943461	0.036666629	Etv6	7792
892	p08674	0.001972966	0.315478428	0.482854393	0.148102463	0.036666629	Saxo2	771
893	p15817	0.001974341	-0.526858246	-0.199464795	-0.854251697	0.036666629	Hectd1	22325
894	p19771	0.001974578	-0.844849096	-0.372200821	-1.317497371	0.036666629	Gsto1	26271
895	p16980	0.001982158	0.628038303	1.029846324	0.226230281	0.036766271	Cacnb3	3921
896	p12197	0.001988581	0.746846481	1.221290995	0.272401968	0.03684423	Tmed1	11500
897	p18073	0.002019851	0.731038582	1.175476672	0.286600493	0.037381872	Spdef	3012
898	p00056	0.002029172	-0.205671411	-0.088731644	-0.322611179	0.037512564	Eloc	36712
899	p05721	0.002040252				0.037675439	Gm15614	451
900	p14752	0.002061506	-0.337966658	0.042087994	-0.71802131	0.038025626	Cenpx	23450
901	p09246	0.002083675	0.278595189	0.431904244	0.125286135	0.038391878	Ifitm3	42632
902	p11242	0.002091601	-0.818813967	-0.35413738	-1.283490554	0.03849519	Slc7a5	13070
903	p14325	0.002097108	-0.733779206	-0.251214246	-1.216344166	0.038553816	Smarce1	16378
904	p16638	0.00210262	-0.89936649	-0.388236116	-1.410496864	0.038612385	Plec	16395
905	p05900	0.002124018	0.485529753	0.870733298	0.100326208	0.038962241	Slc30a9	8275
906	p11660	0.002145603	0.694099561	1.076347439	0.311851684	0.039314746	Ndrg2	14122
907	p04212	0.002158408	0.525747768	1.039643218	0.011852317	0.039462263	Slc39a8	6118
908	p13103	0.002156887	-0.654898129	-0.280693754	-1.029102504	0.039462263	Stt3b	19674
909	p16402	0.002176923	0.677188749	1.046205489	0.308172009	0.039756981	Ank	5790
910	p05452	0.002185348	0.604988944	1.039825118	0.170152769	0.039822691	A430005L14Rik	9023
911	p12160	0.002184109	0.602974424	1.022399178	0.18354967	0.039822691	Pin1	19820
912	p15367	0.002187717	-0.800227838	-0.335620092	-1.264835583	0.039822691	Ftl1-ps1	14762
913	p03337	0.002212233	-0.225939975	-0.04418149	-0.40769846	0.040121978	Gm8797	34956
914	p07751	0.00221079	-0.333745798	-0.127956463	-0.539535133	0.040121978	Gm15706	1150
915	p14196	0.002213826				0.040121978	Sgca	106
916	p14295	0.002213091				0.040121978	Tcap	103
917	p00342	0.00221901	0.122395436	0.200403207	0.044387666	0.040128311	Rpl37a	49610
918	p15519	0.002217788	0.291374304	0.754187398	-0.17143879	0.040128311	Mrps36	17094
919	p01253	0.002224125	-0.534447661	-0.167471914	-0.901423408	0.040133374	Pfkfb3	7205
920	p03702	0.002222955	0.212998614	0.345679791	0.080317438	0.040133374	Ssr2	30583
921	p10308	0.002238937	0.529091592	0.816570276	0.241612908	0.040356785	Zfp358	4310
922	p00633	0.002246458	-0.59515768	-0.249753132	-0.940562229	0.040404604	Mcm6	4089
923	p12134	0.002246455	-0.243987732	0.121902713	-0.609878177	0.040404604	Med17	4399
924	p13314	0.00225165				0.040454161	Cobl	837
925	p09154	0.002259517	0.286427871	0.443930146	0.128925597	0.040551615	5430419D17Rik	2568
926	p05330	0.002266035	-0.797835411	-0.313759952	-1.281910869	0.040580842	Efhd2	19641
927	p10438	0.002265064	0.325783183	0.500104776	0.151461591	0.040580842	Thsd1	462
928	p07151	0.002270453	-0.463771408	-0.003880655	-0.923662161	0.040616147	Rpia	9251
929	p05540	0.002284726	-0.83115806	-0.343360246	-1.318955874	0.040827481	Cyp51	6874
930	p01954	0.002287853	-0.505568907	-0.197347936	-0.813789878	0.040839409	Fmn1	2158
931	p05015	0.002308251	-0.434724193	-0.136027908	-0.733420477	0.041159273	Yrdc	25333
932	p08168	0.002315725	-0.773265514	-0.301376131	-1.245154896	0.041248237	Hnrnpl	18375
933	p04005	0.00232429				0.041356411	Fam212b	195
934	p03500	0.00233924	0.468892504	0.725946278	0.211838729	0.041577859	Setd7	4028
935	p07673	0.002361037	-0.779881177	-0.29476474	-1.264997615	0.041900355	Smim10l1	14891
936	p11526	0.002362432	0.719215721	1.156257281	0.282174161	0.041900355	Msmb	8098
937	p11322	0.002388777	0.525786735	0.813071746	0.238501724	0.042322393	Ntpcr	5210
938	p18578	0.002410757	0.520549319	0.888021662	0.153076976	0.042666278	Ralbp1	29756
939	p03992	0.002419084	0.590794455	0.91876204	0.262826871	0.04276806	Slc16a1	8250
940	p16198	0.002429398	0.42969395	0.882586198	-0.023198297	0.042904712	Glrx5	19486
941	p07714	0.002440866	-0.573108696	-0.175631493	-0.970585899	0.043061447	Strap	26141
942	p10036	0.002456504	-0.664661545	-0.216673948	-1.112649143	0.043199593	Fgd6	3768
943	p11894	0.002452187	-0.16389535	-0.045717466	-0.282073234	0.043199593	Gm16867	358
944	p14299	0.002454522	0.18410086	0.368509028	-0.000307308	0.043199593	Mien1	25449
945	p10352	0.002465391	-0.809875532	-0.339207053	-1.280544011	0.043310009	Arglu1	18293
946	p01832	0.002485418	0.24290507	0.550403534	-0.064593393	0.043583724	Ndufs3	22760
947	p13837	0.002486223	0.666616072	1.042706222	0.290525922	0.043583724	Slc16a11	4452
948	p14160	0.002499171	-0.728611652	-0.305512195	-1.151711108	0.043764484	Trim25	5436
949	p07475	0.002513375	0.415272824	0.852779247	-0.022233599	0.043966848	Cxcl12	12960
950	p07507	0.002522654	0.253079179	0.457846114	0.048312243	0.044082721	Atp6v1e1	28297
951	p09534	0.002546907	0.596669282	1.039769265	0.153569298	0.044459731	Smpd2	6738
952	p09746	0.002564096	0.745142395	1.173655003	0.316629786	0.044712769	Smarcb1	10852
953	p13199	0.002575485	-0.666028912	-0.267066119	-1.064991704	0.044864251	Cdcp1	8404
954	p10946	0.002596805	-0.304830006	-0.112185242	-0.49747477	0.045188223	Ces1d	7357
955	p09077	0.002622213	0.735861267	1.203582683	0.268139852	0.045582569	Zfp771	14289
956	p15921	0.002653049	0.437041308	0.67291154	0.201171077	0.046070363	L3hypdh	3039
957	p05988	0.002661001				0.046160159	Jchain	756
958	p15470	0.002664818	-0.575152984	-0.142770755	-1.007535214	0.046178128	Hmgcr	5321
959	p15415	0.002670237	0.138471467	0.216537927	0.060405007	0.046180771	Cox7c	44424
960	p18176	0.002670534	0.539796319	0.835499028	0.24409361	0.046180771	Zfp414	4190
961	p17419	0.002676292	0.648613581	1.110053903	0.187173259	0.046232179	0610012G03Rik	17792
962	p10790	0.002697975				0.046511522	Iqcm	32
963	p15088	0.002699896	0.287977711	0.510304146	0.065651275	0.046511522	Nol7	25561
964	p18032	0.002700868	0.522306506	0.824617643	0.219995369	0.046511522	Nme4	1571
965	p16599	0.0027194	0.422586314	0.647772807	0.197399821	0.046782138	Ly6k	2127
966	p02582	0.002723748	0.620698677	0.996025579	0.245371775	0.046808424	Tshz2	22241
967	p02756	0.00274537	-0.639014187	-0.263141726	-1.014886647	0.047082528	Lancl3	4258
968	p18987	0.002744766	-0.80065853	-0.333048398	-1.268268662	0.047082528	Spink1	27923
969	p06996	0.002770362	0.735750607	1.201519608	0.269981605	0.047462097	Tcaf1	6635
970	p10870	0.0027812	0.240257049	0.728498211	-0.247984114	0.047598661	Gadd45gip1	17309
971	p01605	0.002797361	0.26679639	0.407233429	0.126359351	0.047776746	Kif5c	1119
972	p17530	0.002794657	0.351468352	0.54277612	0.160160584	0.047776746	Ccdc191	2143
973	p13318	0.002816284	-0.402471262	-0.141341725	-0.663600799	0.048050486	Egfr	6914
974	p18661	0.002854389	-0.515971807	-0.192911481	-0.839032134	0.048650633	Sos1	3820
975	p03482	0.00289806	0.761262352	1.217727753	0.304796951	0.049344308	Pgrmc2	9588
976	p18213	0.002904813	0.636459353	1.140992167	0.131926539	0.049408599	Psmb8	16958
977	p03538	0.002915106	-0.861985621	-0.369282362	-1.354688881	0.049532931	Tsc22d2	21027
978	p08873	0.002927559	0.343686547	0.734571338	-0.047198243	0.049693675	Mrpl17	20243
979	p03521	0.002940553	0.777633205	1.267606822	0.287659588	0.049863242	Alg5	14862
980	p10858	0.002956083	0.599993329	1.042651081	0.157335576	0.050075438	Mri1	9078
981	p03609	0.002996542	0.352363447	0.769705073	-0.064978179	0.050709066	Ppid	13574
982	p05131	0.003002746	0.42671544	0.870683184	-0.017252304	0.050762306	Trnau1ap	12144
983	p07493	0.003011429	-0.638115493	-0.25484363	-1.021387357	0.05080563	Erc1	5578
984	p15008	0.003011379	0.418656702	0.911185037	-0.073871632	0.05080563	Bphl	12067
985	p13867	0.003019513	-0.74948439	-0.310926759	-1.188042022	0.050890291	Kif1c	8763
986	p02019	0.003029837	-0.310103397	-0.108414674	-0.51179212	0.051012493	Mapkbp1	2210
987	p17703	0.003034372	0.033341794	0.495569037	-0.428885449	0.051037094	Smim11	21508
988	p03205	0.003044819	-0.482885938	-0.170694068	-0.795077808	0.051160974	Morc4	2246
989	p03532	0.003053833	0.543532074	0.852873621	0.234190528	0.05126054	Tm4sf4	747
990	p00289	0.0030725	-0.66431026	-0.26725871	-1.06136181	0.051521782	Raph1	8802
991	p14661	0.003104386	-0.718531153	-0.253349335	-1.183712972	0.052003948	Mfsd11	8698
992	p01483	0.003134781	0.606168599	0.992859283	0.219477914	0.05227578	Tor1a	9471
993	p02188	0.003128399	0.538813781	0.839947917	0.237679645	0.05227578	Mavs	2855
994	p02237	0.003133396				0.05227578	Pcsk2os1	31
995	p07501	0.003140168	-0.824391926	-0.346515466	-1.302268387	0.05227578	Kdm5a	12508
996	p09710	0.003142656	-0.823439806	-0.339838044	-1.307041567	0.05227578	Ank3	12180
997	p16218	0.003138299	0.51992557	0.903561547	0.136289594	0.05227578	Evl	10431
998	p17943	0.003123884	0.661879842	1.103032163	0.220727522	0.05227578	Eci1	18695
999	p02180	0.003158254	0.357277937	0.553720892	0.160834982	0.052482653	Adam33	1084
1000	p01569	0.003175218	-0.838029105	-0.362526484	-1.313531726	0.052711799	Ptgs1	9666
1001	p11335	0.003182984	-0.733462285	-0.255147788	-1.211776782	0.052787926	Pard3	12330
1002	p04194	0.003191547	0.810518018	1.272903747	0.348132288	0.05287711	Ppa2	10459
1003	p13817	0.003204325	-0.439735367	-0.171016382	-0.708454352	0.053035891	Kctd11	2898
1004	p15801	0.003212619	-0.797714827	-0.312291243	-1.283138411	0.053120203	Dock4	3316
1005	p15647	0.003221659	-0.804120554	-0.330790198	-1.277450911	0.053216674	Ubxn2a	8539
1006	p17563	0.003228746	-0.511568813	-0.20079085	-0.822346775	0.053280725	Nectin3	3977
1007	p17533	0.00324033	-0.623584322	-0.177589106	-1.069579538	0.053418784	Atp6v1a	16527
1008	p11036	0.003275799	-0.358426517	-0.134451384	-0.582401649	0.053900219	Ces2e	4956
1009	p16650	0.003276027	-0.235383929	0.084484897	-0.555252756	0.053900219	Hgh1	3249
1010	p01508	0.003284769	0.484750367	0.790393431	0.179107302	0.053990547	Ciz1	5201
1011	p08220	0.003289595	0.784866894	1.27757785	0.292155939	0.054016384	Syne4	7664
1012	p01901	0.003299259	-0.748509506	-0.307073704	-1.189945307	0.05410008	Ehf	10539
1013	p11685	0.00330121	0.676732948	1.171678554	0.181787342	0.05410008	Oxa1l	11231
1014	p07515	0.003305991	0.545483141	0.864385452	0.22658083	0.05412501	Usp18	2631
1015	p04329	0.003316596	-0.740978748	-0.223765146	-1.25819235	0.054245132	Ankrd13c	11794
1016	p10595	0.003329285	0.720681164	1.135134803	0.306227524	0.054383284	Ing2	9585
1017	p12624	0.003331594	0.690564687	1.122133461	0.258995912	0.054383284	2300009A05Rik	8111
1018	p07695	0.00334231	0.356376543	0.562431928	0.150321159	0.054504613	Fam234b	2764
1019	p13105	0.003347311	0.623240945	1.099290678	0.147191212	0.054532594	Tgfbr2	13864
1020	p00871	0.003364881	-0.773771212	-0.282375509	-1.265166915	0.054765094	Suco	14724
1021	p06693	0.003379171	0.221903099	0.365798322	0.078007877	0.054890029	Bri3	31516
1022	p16731	0.003376593	0.551495321	0.88386575	0.219124891	0.054890029	Gcat	5213
1023	p03880	0.003394698	-0.318107683	-0.115808683	-0.520406684	0.05508835	Ciart	3167
1024	p02520	0.003420942	0.588923361	0.919549329	0.258297393	0.055419965	Snx21	7900
1025	p14778	0.00342181	0.6806156	1.073828054	0.287403147	0.055419965	Tbcd	4443
1026	p02093	0.003451615	0.51416422	1.035905961	-0.00757752	0.055848215	Eid1	16017
1027	p10711	0.003471503	0.229875807	0.362303483	0.097448131	0.056115312	Jund	48141
1028	p06162	0.003483843	-0.413921861	-0.151081788	-0.676761934	0.056252086	4930522L14Rik	2004
1029	p06994	0.003486742	-0.12719575	-0.023910997	-0.230480503	0.056252086	Tcaf3	1937
1030	p13779	0.003491305	0.707308479	1.123409399	0.291207558	0.056271027	Chd3	15056
1031	p14775	0.003506447	0.179130362	0.275820746	0.082439979	0.056460253	Rab40b	1297
1032	p04710	0.003512551	0.591011644	0.924119377	0.257903911	0.056503744	Plin2	7258
1033	p18151	0.003522578	0.618421162	1.019692888	0.217149436	0.056610183	Akap8l	10212
1034	p01563	0.003529164	0.26966687	0.473703037	0.065630702	0.056650933	Ndufa8	26087
1035	p13831	0.003531939	0.74490299	1.211811701	0.277994278	0.056650933	Acadvl	16919
1036	p06546	0.003545785	-0.327560174	0.078207973	-0.733328322	0.056781723	Plod3	7304
1037	p07923	0.003550354	0.32876595	0.767130262	-0.109598361	0.056781723	Inafm1	6193
1038	p16105	0.003547968	-0.214081298	0.266232999	-0.694395594	0.056781723	Alkbh1	15068
1039	p15541	0.003589763	0.592311344	0.94318764	0.241435047	0.057356738	Srek1ip1	5320
1040	p11779	0.003599659	0.352434754	0.613328587	0.091540921	0.057459557	Sap18	34784
1041	p03755	0.003618773	-0.546516878	-0.182686248	-0.910347508	0.057653791	Il6ra	8090
1042	p10983	0.00361575	0.560043077	1.002601608	0.117484545	0.057653791	Polr2c	20747
1043	p14840	0.003628676	0.138119229	0.259696308	0.016542149	0.057756135	Psma2	34036
1044	p04453	0.003633108	-0.052246363	0.45479304	-0.559285765	0.057771283	Smim27	14100
1045	p06884	0.003639392	-0.756339581	-0.274674917	-1.238004246	0.057815833	Ube2h	15341
1046	p00608	0.003683346	0.243442003	0.399996341	0.086887665	0.058458144	Dbi	37395
1047	p13962	0.003700202	0.760448088	1.214969116	0.30592706	0.058669581	Cpd	13655
1048	p17995	0.003738867	0.261227149	0.414717086	0.107737212	0.059226073	Prss28	706
1049	p03710	0.00374793	0.664629556	1.044981033	0.284278079	0.059306554	Gon4l	5895
1050	p16648	0.003751092	0.756786457	1.216195095	0.29737782	0.059306554	Maf1	14722
1051	p06259	0.003758602	-0.477722791	-0.15459722	-0.800848362	0.05936875	Mlec	15593
1052	p09263	0.003786429	0.511809083	0.815802359	0.207815806	0.059751429	Deaf1	5528
1053	p10580	0.003802866	0.754770925	1.188623028	0.320918822	0.059953831	Ufsp2	8501
1054	p02823	0.00385745	-0.462650402	-0.190999716	-0.734301088	0.060756668	Pgrmc1	32420
1055	p13150	0.003872178				0.060930826	Entpd3	1374
1056	p09642	0.003877587	0.373828308	0.636713973	0.110942643	0.060958172	Pcbd1	10408
1057	p08262	0.003891569	0.377638387	0.663153627	0.092123147	0.061120097	Lsr	20450
1058	p14324	0.003903039				0.061239803	Ccr7	1069
1059	p17167	0.003910258	0.67408563	1.095053415	0.253117846	0.061239803	Nudt16l1	6925
1060	p19831	0.003907684	-0.631243954	-0.191258073	-1.071229835	0.061239803	Cacul1	9145
1061	p15191	0.003934569	0.409828544	0.899493168	-0.07983608	0.061562471	Rab24	14993
1062	p04858	0.003969221	0.527907418	0.832885874	0.222928962	0.062046174	Spata6	3497
1063	p08343	0.003977804	-0.191202536	-0.056129575	-0.326275497	0.062063462	Zfp976	318
1064	p13437	0.003974318	-0.162165116	0.302863234	-0.627193466	0.062063462	Slu7	10734
1065	p05718	0.003990039	-0.686069497	-0.207754824	-1.16438417	0.062195907	Fosl2	26407
1066	p15698	0.00399914				0.062279293	Gm5784	101
1067	p18645	0.004006549	0.325797317	0.803964779	-0.152370146	0.062336198	Cebpz	17259
1068	p00569	0.004022439	-0.493589715	0.001815605	-0.988995035	0.062488129	Pam	12537
1069	p15843	0.004023843	0.401491318	0.69927263	0.103710007	0.062488129	Psma6	26572
1070	p19098	0.004039165	0.105801768	0.552592017	-0.340988481	0.062667449	Nedd4l	6331
1071	p10745	0.004057602	0.195823764	0.317244745	0.074402782	0.062869085	Tmem221	971
1072	p13907	0.004059735	0.393403459	0.711791411	0.075015507	0.062869085	Emc6	21469
1073	p16250	0.004096833	-0.692583553	-0.247639719	-1.137527387	0.063384459	Cdc42bpb	6232
1074	p17026	0.004104697	-0.589555335	-0.215265225	-0.963845446	0.063446989	Lima1	20568
1075	p06169	0.004130255				0.06368285	Gm17655	236
1076	p06858	0.004131464	0.149661559	0.255365312	0.043957807	0.06368285	Arf5	38634
1077	p19297	0.004128436	0.598030054	0.956430715	0.239629392	0.06368285	Ccdc85b	9564
1078	p09891	0.004144247	0.688440016	1.16062511	0.216254923	0.063820628	Sgta	17401
1079	p12575	0.004159514	0.410586611	0.646129046	0.175044176	0.063996374	Stoml1	3015
1080	p10877	0.004172027	-0.829692505	-0.339518226	-1.319866783	0.06412946	Dnase2a	10723
1081	p12981	0.004183003	0.172644439	0.289202764	0.056086115	0.064179327	Gnai2	41161
1082	p15894	0.004179789	-0.702186968	-0.259875933	-1.144498004	0.064179327	Map4k5	7176
1083	p06782	0.004190881	0.299351155	0.46607487	0.13262744	0.06424082	Sgce	7705
1084	p04037	0.004203473	-0.377399991	-0.13787915	-0.616920833	0.064340254	Csf1	4924
1085	p11742	0.00420635	0.694062475	1.183197343	0.204927606	0.064340254	Dhrs1	13754
1086	p18363	0.004209943	-0.864152684	-0.351105302	-1.377200066	0.064340254	Gm26917	16111
1087	p19374	0.00421287	0.625157377	1.065925379	0.184389376	0.064340254	Dnajc4	8857
1088	p02158	0.004243781				0.064365722	Tgm3	66
1089	p02777	0.004241621	-0.40521159	-0.147773216	-0.662649964	0.064365722	Ddx3x	35815
1090	p05404	0.004245555	0.181892708	0.294462857	0.06932256	0.064365722	Nmnat1	821
1091	p08539	0.004227447	0.860809359	1.365796981	0.355821737	0.064365722	Klf13	20943
1092	p10770	0.004233785	-0.836933071	-0.279248476	-1.394617666	0.064365722	Klf2	21306
1093	p13102	0.004230024	0.370748439	0.795059231	-0.053562352	0.064365722	Rps27rt	26704
1094	p17021	0.004243314				0.064365722	Gm16537	170
1095	p19436	0.004233904	0.206393619	0.331081734	0.081705504	0.064365722	Tmem258	35407
1096	p13725	0.004281184	0.220386543	0.581511411	-0.140738326	0.064846658	Hs3st3a1	1731
1097	p04426	0.004307583	-0.492249478	-0.185835388	-0.798663567	0.065186881	Mdn1	4881
1098	p09532	0.004311499	-0.460339791	-0.142897853	-0.77778173	0.065186881	Zbtb24	2994
1099	p03905	0.004324629				0.065325901	Gm42743	283
1100	p06580	0.004341689	-0.729514821	-0.22174563	-1.237284012	0.065523988	Tsc22d4	12624
1101	p05279	0.004350582	-0.133770082	-0.028113608	-0.239426555	0.065598563	Gm16287	592
1102	p19805	0.004423736	-0.629773676	-0.180807886	-1.078739466	0.066641055	Ccdc186	7710
1103	p00258	0.004451876	-0.373306732	-0.076586649	-0.670026814	0.067004164	Bzw1	29571
1104	p01880	0.004476108	-0.821499989	-0.336543568	-1.30645641	0.067307853	Hsd17b12	14747
1105	p11628	0.00450879	0.721915438	1.146192001	0.297638874	0.067737934	1700011H14Rik	620
1106	p00014	0.00453816	-0.778948679	-0.306593675	-1.251303683	0.068117538	Atp6v1h	13685
1107	p15487	0.004571339	0.14192494	0.226984114	0.056865766	0.068553573	Btf3	45882
1108	p06971	0.004593187	0.051643975	0.538258078	-0.434970128	0.068819048	Ssbp1	13363
1109	p05534	0.004599345	-0.864825056	-0.351958519	-1.377691594	0.068849169	Gatad1	14460
1110	p13814	0.00463392	0.527311362	0.923011896	0.131610828	0.069304236	Plscr3	10092
1111	p03730	0.004645204	0.176722665	0.518353854	-0.164908524	0.069410463	Dpm3	28228
1112	p04942	0.004658889	-0.399408027	-0.104050611	-0.694765442	0.069552355	Tmem125	1859
1113	p01790	0.004691918	0.758459506	1.238021571	0.278897441	0.069907356	Selenoh	16013
1114	p03995	0.004695302	0.514557071	0.987547532	0.04156661	0.069907356	Rhoc	27698
1115	p06347	0.004693428	0.496432771	0.814336133	0.178529408	0.069907356	Erp29	24073
1116	p11800	0.004733249	-0.63276261	-0.232687142	-1.032838078	0.070360901	Spata13	4465
1117	p18371	0.004734241	0.429791971	0.817254053	0.042329889	0.070360901	Mut	6193
1118	p06266	0.004744778	-0.367624582	0.085604765	-0.820853928	0.070454435	Srsf9	16772
1119	p08363	0.004764115				0.070615245	Klk8	2071
1120	p17834	0.004762241	0.457623136	0.728064814	0.187181458	0.070615245	Wdr27	2964
1121	p12380	0.004788672	0.268563207	0.710134639	-0.173008226	0.070852714	Hmbs	8177
1122	p12682	0.004785227	-0.159897977	-0.059913088	-0.259882867	0.070852714	Rps27l	41654
1123	p00807	0.004848524	-0.226833224	-0.070675391	-0.382991057	0.07137783	Rgs16	6401
1124	p05109	0.004839944	-0.397688784	-0.012067848	-0.78330972	0.07137783	Tinagl1	18714
1125	p05828	0.00484758	0.683364396	1.187285804	0.179442988	0.07137783	Lap3	12473
1126	p09312	0.004844635	-0.263015146	-0.087393306	-0.438636987	0.07137783	Tnfrsf23	2426
1127	p13479	0.004836873				0.07137783	Tgtp1	412
1128	p18691	0.00484996	0.459940272	0.736342445	0.183538099	0.07137783	Epas1	8726
1129	p03767	0.004860824	0.338836901	0.6313715	0.046302303	0.071474351	Creb3l4	1660
1130	p17502	0.004877555	0.230184105	0.401321124	0.059047087	0.071656901	Ndufb4	32964
1131	p16504	0.004891179	0.527137888	0.985074668	0.069201108	0.071793506	Med30	10494
1132	p00526	0.004909387	0.690126645	1.132618033	0.247635256	0.071933568	Ndufa10	21205
1133	p18116	0.004907591	-0.415753648	-0.101780294	-0.729727002	0.071933568	Pim1	23314
1134	p09596	0.0049248	-0.584811821	-0.2232135	-0.946410142	0.072095767	Gopc	4510
1135	p08956	0.004943289	-0.645497675	-0.210545485	-1.080449865	0.07223903	Smg1	9581
1136	p13999	0.004942484	0.114666563	0.581031995	-0.351698869	0.07223903	Aldoc	3735
1137	p10655	0.00495836	-0.616611649	-0.218774758	-1.014448539	0.072395543	Lpl	6101
1138	p13997	0.004990954				0.072807411	BC030499	211
1139	p05282	0.005011728	0.733739433	1.225696287	0.241782579	0.073046259	Akr7a5	12790
1140	p19237	0.00501732	0.497925477	0.961988086	0.033862869	0.073063618	Aip	13498
1141	p16125	0.005092632	-0.225222604	0.248634036	-0.699079244	0.074095334	Zc3h14	11966
1142	p13433	0.005097844	0.670428647	1.104769817	0.236087477	0.074106224	Nudcd2	9052
1143	p14698	0.005130881	-0.443606161	-0.031650606	-0.855561717	0.074521228	Tbc1d16	3013
1144	p15782	0.005153685	0.435965846	0.923834027	-0.051902336	0.074787001	Bzw2	12562
1145	p08023	0.005191947	-0.478395046	-0.000614865	-0.956175227	0.075276433	Pvr	11244
1146	p18853	0.005201856	0.303257497	0.505560373	0.100954622	0.07535428	Reep5	34903
1147	p10277	0.005209354	0.465776796	0.83182186	0.099731732	0.075397114	Pa2g4	22928
1148	p02616	0.00521402	0.716529787	1.213677928	0.219381646	0.075398903	Ctsz	26452
1149	p01347	0.005228248	0.562591081	0.926817177	0.198364984	0.075538849	Dpp7	5127
1150	p03696	0.005239102	0.070622116	0.246047285	-0.104803052	0.075564147	Lmna	39219
1151	p13399	0.005235559	0.51555466	0.992450963	0.038658357	0.075564147	Snrnp25	5870
1152	p14184	0.005254987				0.075727461	Cacna1g	1703
1153	p19116	0.005261402	-0.524701017	-0.020212028	-1.029190005	0.075754155	Tubb6	24153
1154	p08954	0.005296469	0.122537654	0.199807519	0.045267789	0.076126994	Rps15a	48882
1155	p13050	0.005293037	0.627710112	1.005880998	0.249539226	0.076126994	Dhx30	7397
1156	p10730	0.005314769	0.182961191	0.409614919	-0.043692538	0.076323939	Use1	35853
1157	p19307	0.005320104	0.329059291	0.780667699	-0.122549118	0.076334526	Rnaseh2c	18977
1158	p10424	0.00534524	0.77342718	1.250348646	0.296505715	0.076628955	Defb50	28002
1159	p09727	0.005367091				0.076875819	Rab36	448
1160	p19211	0.005408412	0.545251393	1.041749207	0.04875358	0.07740091	Mrpl21	17346
1161	p14524	0.00543727	-0.625546388	-0.216103853	-1.034988924	0.07774687	1810010H24Rik	2920
1162	p18211	0.005459688	0.593048466	0.945258656	0.240838276	0.078000244	Psmb9	6718
1163	p04922	0.005471291	0.74275353	1.185604714	0.299902346	0.0780988	Eri3	12292
1164	p00446	0.00550699	0.515465645	0.816045164	0.214886126	0.078433409	Sp100	4480
1165	p07086	0.005501243	-0.55089816	-0.192422816	-0.909373503	0.078433409	Prr15	1745
1166	p07953	0.005513631	-0.370020624	-0.096857094	-0.643184154	0.078433409	Gm32846	741
1167	p17231	0.005513041	0.584056267	1.062917519	0.105195015	0.078433409	Ntan1	17363
1168	p19411	0.005537329	0.554601307	0.954998401	0.154204213	0.078674273	Uqcc3	17320
1169	p19712	0.005540041	0.584206629	1.041039248	0.127374011	0.078674273	Mrpl43	15958
1170	p05788	0.005564421	0.20912394	0.331994412	0.086253468	0.078952953	Evc	1386
1171	p07287	0.005583366	0.660352117	1.140731519	0.179972714	0.079154105	Nfu1	11331
1172	p14751	0.005600584	0.662945505	1.113150904	0.212740106	0.079262821	Aspscr1	12105
1173	p19822	0.005599539	-0.574022706	-0.212111773	-0.935933639	0.079262821	Pdzd8	7762
1174	p05068	0.005616026	0.305465193	0.772586458	-0.161656072	0.07941367	Ak2	14083
1175	p08937	0.005627606				0.079509688	Cyp2r1	307
1176	p11717	0.005640536	0.225694483	0.361739824	0.089649143	0.079624603	Jph4	263
1177	p02704	0.005653074	0.515827877	0.943797322	0.087858432	0.079733794	Prpf6	7508
1178	p09383	0.00568045	0.359404273	0.717924554	0.000883992	0.080040341	Sf3b5	24757
1179	p18179	0.00568445	0.161686606	0.632423963	-0.309050751	0.080040341	2-Mar	13587
1180	p13373	0.005727794	-0.636555606	-0.186380868	-1.086730344	0.080582291	Ppp4r3b	10665
1181	p04104	0.005796335	-0.392929751	-0.104056118	-0.681803384	0.081477531	Agl	2802
1182	p07225	0.00581235	0.543458271	0.929075516	0.157841026	0.081564514	Ino80b	8296
1183	p18656	0.005811211	-0.712561274	-0.282657236	-1.142465312	0.081564514	Srsf7	30844
1184	p10773	0.005821407				0.081622611	1700030K09Rik	536
1185	p03466	0.00583753	0.35467183	0.562554816	0.146788845	0.081779602	Nudt6	2213
1186	p00576	0.005879519	-0.360665856	0.01526161	-0.736593322	0.082298392	2310035C23Rik	6516
1187	p02414	0.005889895	0.524569455	0.941785786	0.107353123	0.08237417	Ndrg3	6762
1188	p04866	0.00590187	-0.622266808	-0.182000736	-1.06253288	0.082472176	Cmpk1	19554
1189	p01613	0.005910183	-0.148273211	-0.032156349	-0.264390072	0.082518874	Tnfaip6	5513
1190	p03934	0.005953481	0.079599518	0.150892436	0.008306601	0.083053568	Gm31305	263
1191	p18143	0.005970316	0.475513213	0.949951586	0.00107484	0.083218481	Sik1	13209
1192	p13305	0.00598966	0.100975962	0.179103699	0.022848225	0.083418069	Vwc2	651
1193	p10960	0.006015389				0.083706184	Gm45774	287
1194	p08611	0.0060267	0.09740901	0.614982948	-0.420164928	0.083793336	Mfge8	26926
1195	p13596	0.006038972	0.271114125	0.683993015	-0.141764766	0.083893699	Sap30l	7662
1196	p05229	0.006050163	0.460576955	0.788520762	0.132633148	0.083978891	Tcea3	2769
1197	p05026	0.006061847	-0.493880785	-0.179215252	-0.808546318	0.084000597	Zc3h12a	7972
1198	p18868	0.006060062				0.084000597	Reep2	607
1199	p12907	0.006072684	0.593340188	0.946195288	0.240485088	0.084080587	Rab6b	4083
1200	p02525	0.006089156	0.554749229	1.015057475	0.094440983	0.084183293	Ctsa	18496
1201	p17386	0.006090244	0.121970686	0.589046631	-0.345105259	0.084183293	Ccdc50	12185
1202	p17263	0.006100766	0.750355816	1.216584401	0.28412723	0.084258582	Ppil2	11134
1203	p04661	0.006128496	-0.455385412	-0.151322689	-0.759448135	0.084560723	Rgs3	3590
1204	p14776	0.00613283	-0.173848192	-0.044483655	-0.30321273	0.084560723	Fn3krp	588
1205	p00620	0.006153574	-0.316872149	-0.092856654	-0.540887644	0.084776333	Gpr39	1565
1206	p19485	0.006180726	-0.530705117	-0.177978484	-0.88343175	0.08507979	Patl1	5189
1207	p03768	0.006197538	-0.576937809	-0.128035889	-1.025839728	0.08524054	Slc39a1	14718
1208	p13589	0.00621219	-0.2944831	0.060091523	-0.649057722	0.085371327	G3bp1	33281
1209	p07347	0.00621939	0.649730783	1.038567799	0.260893768	0.085399581	Lsm3	12163
1210	p06646	0.006235031	0.42454467	0.743246326	0.105843015	0.085480497	Gna12	6253
1211	p18364	0.006235581	-0.470218571	-0.167778745	-0.772658396	0.085480497	Gm42418	32656
1212	p15770	0.006244113	0.334738156	0.780296041	-0.110819728	0.085526831	Twistnb	13415
1213	p14432	0.006286848	-0.058936091	0.445333752	-0.563205934	0.086041192	Lsm12	14080
1214	p02366	0.006298785	0.090825486	0.18416784	-0.002516868	0.086067686	Chmp4b	38861
1215	p18126	0.006299153	0.606832149	1.079352597	0.134311702	0.086067686	Glo1	18325
1216	p07095	0.006308906	-0.428884167	0.025829566	-0.8835979	0.086130052	Ggct	7961
1217	p07722	0.0063206	-0.723322395	-0.254735423	-1.191909368	0.086148007	Aebp2	15667
1218	p10885	0.006315495	0.306902626	0.743382844	-0.129577591	0.086148007	Asna1	15982
1219	p07901	0.006333383	0.185671153	0.305227485	0.06611482	0.086204569	Chmp2a	31802
1220	p09438	0.006340328	-0.449990501	-0.10630076	-0.793680243	0.086204569	Sgk1	32448
1221	p18727	0.006336258				0.086204569	Gm6225	147
1222	p02568	0.006351619	-0.789717989	-0.296546634	-1.282889344	0.086287417	1200007C13Rik	3166
1223	p00357	0.006418983	-0.750978203	-0.288959554	-1.212996853	0.08713127	Tmbim1	23276
1224	p06368	0.006445185	0.301175763	0.6445339	-0.042182373	0.087415452	Vps29	24032
1225	p02504	0.006489855	0.251309564	0.822349794	-0.319730666	0.087872886	Wfdc2	9056
1226	p12937	0.006486593	0.61710513	0.998327178	0.235883082	0.087872886	Twf2	7337
1227	p16299	0.006494791	0.16187663	0.256454924	0.067298335	0.087872886	Igha	597
1228	p07343	0.006506094	0.600764422	0.964668811	0.236860033	0.087954125	1810044D09Rik	3295
1229	p16368	0.006524456	0.516609993	0.993612023	0.039607962	0.088130588	Brix1	16871
1230	p14041	0.006536881	-0.720485432	-0.255156098	-1.185814766	0.088154962	Myo1d	6826
1231	p16906	0.006533558	0.726425206	1.181906972	0.270943441	0.088154962	Sco2	7093
1232	p02013	0.006565479	0.714705594	1.178252251	0.251158938	0.088397007	Rtf1	22840
1233	p05277	0.006562511	0.651009316	1.056719287	0.245299345	0.088397007	Nbl1	23959
1234	p00003	0.006588571				0.088636034	CreERT2	163
1235	p05337	0.006622028	-0.695746978	-0.25725865	-1.134235306	0.088996675	Prdm2	9126
1236	p08545	0.00662978	0.23198071	0.536852418	-0.072890997	0.088996675	Mcee	19808
1237	p13806	0.006631461	-0.780286015	-0.294345385	-1.266226644	0.088996675	Chrnb1	3790
1238	p04235	0.006664138	-0.533561847	-0.194719818	-0.872403876	0.089362975	Eif4e	32714
1239	p00679	0.00672787	-0.407494511	-0.141738473	-0.67325055	0.090144766	Dstyk	3268
1240	p13099	0.006752694	0.760711413	1.239112823	0.282310003	0.090404415	Cmtm8	7344
1241	p15336	0.006781439				0.09071609	Ube2ql1	63
1242	p17806	0.006788799	-0.722295653	-0.264962803	-1.179628502	0.090741424	Qk	15233
1243	p18413	0.006815965	0.346749282	0.766516188	-0.073017623	0.091031243	Yipf3	20283
1244	p03027	0.006845696	0.495741398	0.950380731	0.041102065	0.091354829	Apoo	8710
1245	p15101	0.006857641	0.686226337	1.151224553	0.221228122	0.091440715	Dtnbp1	14876
1246	p01612	0.006886528	0.604353721	1.022476145	0.186231296	0.091601964	Nmi	7209
1247	p02386	0.006885214	0.639463691	1.07485034	0.204077042	0.091601964	BC029722	8447
1248	p12232	0.006876557	0.39396523	0.878703932	-0.090773473	0.091601964	Rp9	21616
1249	p18339	0.006891805	0.503459579	0.9571018	0.049817358	0.091601964	Rpp21	16048
1250	p05172	0.00693651	0.699286661	1.171824482	0.22674884	0.092122401	Rps6ka1	6428
1251	p05895	0.006956995	-0.390541423	-0.128483766	-0.65259908	0.092320599	Uchl1	1927
1252	p02526	0.007006314	0.335953164	0.553307198	0.118599131	0.092784626	Pltp	18412
1253	p03250	0.00700873	-0.531715746	-0.189463349	-0.873968142	0.092784626	Iqsec2	3472
1254	p19034	0.006999939	-0.426077722	-0.138255812	-0.713899632	0.092784626	Lmnb1	7903
1255	p00436	0.007050814	0.538171934	0.976877199	0.09946667	0.093120669	Pid1	14913
1256	p03901	0.007050942	0.288468714	0.464153672	0.112783757	0.093120669	Hist2h3c1	1767
1257	p09747	0.007043151				0.093120669	Mmp11	595
1258	p02900	0.007076348	0.416470016	0.666301467	0.166638565	0.093340399	Mmgt1	3099
1259	p11999	0.007078824	-0.71385021	-0.217668518	-1.210031901	0.093340399	Uchl3	16130
1260	p19271	0.007117401	0.693057348	1.166732134	0.219382562	0.093774586	Dpp3	8202
1261	p01924	0.007136423	0.252263776	0.490612285	0.013915267	0.093950635	Eif3m	32322
1262	p15348	0.007146375	0.459761714	0.959221464	-0.039698036	0.094007106	Mrpl36	15216
1263	p05782	0.007164961	0.192144335	0.316331528	0.067957143	0.094176978	Mrfap1	38860
1264	p01064	0.00720959	-0.279881139	-0.053551281	-0.506210997	0.094688616	Hnrnpu	34409
1265	p09491	0.007228448	0.677261849	1.119790191	0.234733507	0.094786305	Rwdd1	22020
1266	p16026	0.007223132	0.457808678	0.760270733	0.155346624	0.094786305	Dcaf4	3569
1267	p00979	0.007244521	0.17710619	0.467744886	-0.113532505	0.094847232	Ufc1	23328
1268	p14228	0.007240455	0.065041366	0.178264059	-0.048181327	0.094847232	Atp5g1	37444
1269	p00750	0.007268696	0.027164865	0.385762294	-0.331432564	0.095088754	Zfp281	5464
1270	p03109	0.007301236	0.173308641	0.280696224	0.065921058	0.09543923	Cox7b	37371
1271	p00790	0.007362224	0.313635127	0.520157958	0.107112295	0.096160718	Fam129a	5389
1272	p01804	0.007384699	0.131705558	0.626329159	-0.362918042	0.096378451	Ssrp1	17256
1273	p14480	0.007405369	0.418074329	0.667266147	0.168882512	0.0965723	Mapt	809
1274	p13517	0.007416226	0.756971298	1.226145479	0.287797117	0.096637967	Clk4	16504
1275	p03856	0.007437621	-0.572384827	-0.075915009	-1.068854645	0.096840741	Cdc42se1	13313
1276	p04791	0.007446342	0.339421354	0.544461547	0.134381161	0.096878304	Oma1	2878
1277	p07361	0.007463327	-0.585540952	-0.202051207	-0.969030697	0.097023257	Magi1	5877
1278	p05763	0.007489831	0.552145419	0.951968609	0.152322229	0.097215549	Lrpap1	23199
1279	p06796	0.007488199	0.696957808	1.131331221	0.262584395	0.097215549	Tac1	2319
1280	p16915	0.007512907	-0.218360235	-0.056655594	-0.380064876	0.097438888	Shank3	489
1281	p01453	0.007527079	0.386072973	0.638999792	0.133146153	0.097470392	Wdr34	3393
1282	p01756	0.007522708	-0.287695569	-0.091438725	-0.483952413	0.097470392	Rbm45	1077
1283	p09161	0.007552025	0.579319352	0.932325412	0.226313293	0.097717197	Acadsb	9195
1284	p04528	0.0075632	0.181510909	0.481219622	-0.118197804	0.097724473	Hint2	22311
1285	p12424	0.00756436	0.592459261	0.953402211	0.231516311	0.097724473	Cep164	7808
1286	p00820	0.007590862	-0.588213186	-0.20032518	-0.976101192	0.097990592	Stx6	9941
1287	p15735	0.007610348	0.549477523	0.901458565	0.197496482	0.098165801	Adi1	4149
1288	p11516	0.007633798	-0.626238381	-0.199855712	-1.05262105	0.098329171	Eaf1	7759
1289	p16237	0.007634859	0.154313177	0.291734591	0.016891764	0.098329171	Hsp90aa1	46807
1290	p00102	0.007659559	-0.465611051	-0.055938548	-0.875283554	0.098377742	Ptpn18	10064
1291	p02458	0.007644759	-0.611444698	-0.237049252	-0.985840144	0.098377742	Srsf6	29299
1292	p03895	0.007651115				0.098377742	Hist2h2be	614
1293	p05879	0.007668261	0.604707073	1.007448322	0.201965825	0.098377742	Rfc1	7266
1294	p08314	0.007663679	0.663631956	1.083548357	0.243715554	0.098377742	Nudt19	8090
1295	p00902	0.007696733	-0.439895288	-0.149623511	-0.730167064	0.09862044	Slc19a2	2631
1296	p10018	0.007703733	-0.115231175	-0.018017373	-0.212444978	0.09862044	Rmst	616
1297	p18096	0.007705	0.601739941	0.987670272	0.21580961	0.09862044	Mapk14	5751
1298	p10719	0.007726989	0.585551853	0.942615534	0.228488173	0.098825687	2010320M18Rik	5707
1299	p01475	0.007771497	-0.116248669	-0.018647371	-0.213849967	0.099089568	9330198N18Rik	77
1300	p03347	0.007765737	-0.652533928	-0.226249598	-1.078818257	0.099089568	Zbtb10	6948
1301	p08421	0.007761315	0.110747471	0.180197563	0.041297379	0.099089568	Rps11	49083
1302	p09114	0.007764198	0.329047199	0.855544704	-0.197450306	0.099089568	Bckdk	13163
1303	p01947	0.007780243	-0.201044843	-0.073904453	-0.328185233	0.099124953	Nop10	36326
1304	p17087	0.007793592	0.37571046	0.864024606	-0.112603686	0.099218877	Csad	15508
1305	p13759	0.007830294	0.444401698	0.714636364	0.174167032	0.099609744	Slc25a35	1952
1306	p07270	0.007871801	0.686396064	1.118985482	0.253806646	0.100061084	Pcyox1	7897
1307	p19716	0.007904656	-0.485086136	-0.144966722	-0.825205551	0.100401833	Sfxn3	9622
1308	p02741	0.00792566	0.361924059	0.829417144	-0.105569025	0.100591652	Timm17b	15023
1309	p01848	0.007978541	0.410529036	0.660203396	0.160854676	0.101048277	1110051M20Rik	3769
1310	p14346	0.007979898	0.867024217	1.449637964	0.28441047	0.101048277	Krt19	19549
1311	p18337	0.007968745				0.101048277	Gm20478	204
1312	p02234	0.007998389	0.216359661	0.423289558	0.009429763	0.10109131	Flrt3	6432
1313	p12875	0.007992703	0.56656461	0.917956681	0.21517254	0.10109131	Rbp1	25009
1314	p18855	0.008001565	-0.43140697	-0.132203234	-0.730610706	0.10109131	Fam13b	3784
1315	p08697	0.008016624	-0.177140867	0.185856512	-0.540138247	0.101127646	Ctsc	16258
1316	p13248	0.008012835	-0.461896303	-0.151774215	-0.77201839	0.101127646	Lif	2949
1317	p04624	0.0080556	-0.478442445	-0.134033359	-0.822851531	0.10128195	Akap2	6334
1318	p04986	0.008070483	-0.324055838	-0.089911099	-0.558200578	0.10128195	Mfsd2a	2990
1319	p05010	0.008050157	-0.268157288	-0.074299683	-0.462014893	0.10128195	Fhl3	786
1320	p06899	0.008066948	-0.51893066	-0.166788491	-0.871072828	0.10128195	Lncpint	6617
1321	p10392	0.008070446	0.521355962	0.962430946	0.080280977	0.10128195	Upf3a	10925
1322	p16639	0.008071563	0.415293071	0.666895473	0.163690669	0.10128195	Parp10	2690
1323	p19283	0.008069782	0.757087111	1.266595879	0.247578344	0.10128195	Rab1b	12724
1324	p06174	0.008089209	-0.379899304	-0.125180458	-0.63461815	0.10142671	Chfr	3457
1325	p06543	0.008134279	0.184525391	0.392131911	-0.023081129	0.101914838	Fis1	30010
1326	p10691	0.008152661	0.530818025	0.99547217	0.06616388	0.102068117	Ddx49	8819
1327	p05999	0.008161151				0.102097411	Gm9958	150
1328	p01776	0.00824468	-0.361310024	-0.064803349	-0.657816699	0.102987156	Dnajc10	17117
1329	p14501	0.008239613	0.68153145	1.108308224	0.254754676	0.102987156	Limd2	8697
1330	p11778	0.008251734	-0.539515352	-0.139412799	-0.939617906	0.102997776	Lats2	7182
1331	p15890	0.008269033	-0.433971916	-0.10208516	-0.765858672	0.103136147	Sos2	4473
1332	p02199	0.008307736	0.32399292	0.674325858	-0.026340018	0.103517514	Cds2	9385
1333	p08089	0.00831208	0.145059912	0.588871706	-0.298751881	0.103517514	Bckdha	14886
1334	p12868	0.008338878	0.587467764	0.948764292	0.226171237	0.103773398	Pxylp1	4594
1335	p17885	0.008358901	-0.609108232	-0.202799526	-1.015416937	0.10394465	Zfp948	8497
1336	p02795	0.008365524	0.174506741	0.299382487	0.049630995	0.103949151	Ndufb11	37422
1337	p00618	0.008378275	-0.335125213	0.04749764	-0.717748066	0.10395197	Actr3	29383
1338	p08886	0.008378048	0.140586992	0.236781249	0.044392735	0.10395197	Eif3f	44208
1339	p00059	0.008423568	-0.70840204	-0.218621703	-1.198182377	0.104202428	Ly96	10460
1340	p03005	0.008410568	-0.625652634	-0.211174856	-1.040130413	0.104202428	Prkx	9953
1341	p08839	0.008418209	-0.263649448	-0.080247807	-0.44705109	0.104202428	Hbb-bs	3644
1342	p17576	0.008420826	-0.720567489	-0.253207296	-1.187927683	0.104202428	Alcam	10636
1343	p11429	0.008457985	-0.65296325	-0.16770671	-1.13821979	0.104472481	Vcl	13961
1344	p19733	0.008455541	0.625297235	1.019223877	0.231370592	0.104472481	Ldb1	9320
1345	p14802	0.008481213	-0.583864767	-0.222501834	-0.9452277	0.104647721	Klf6	38402
1346	p18022	0.00848478	0.407122966	0.744442515	0.069803416	0.104647721	Mettl26	18666
1347	p03533	0.008499444	0.788257505	1.288262635	0.288252375	0.104750756	Wwtr1	12375
1348	p03263	0.008507312	0.530656154	1.004140689	0.05717162	0.104769945	Nbdy	16972
1349	p13309	0.008525894	-0.148343865	-0.03403641	-0.26265132	0.104920953	Ikzf1	1899
1350	p14076	0.008613851	-0.345207794	-0.069336221	-0.621079367	0.105924845	Ccl5	4441
1351	p14925	0.008647917				0.106186437	Hist1h2bf	79
1352	p16326	0.008645825	0.189275702	0.306675147	0.071876257	0.106186437	Ccdc152	307
1353	p00621	0.008700183	-0.163166932	-0.035597382	-0.290736482	0.106749254	Lypd1	111
1354	p02260	0.008710471	-0.673488098	-0.235879558	-1.111096637	0.106796555	Ralgapa2	4557
1355	p15863	0.00874193	-0.677447603	-0.223521217	-1.131373988	0.107103156	Mia2	15933
1356	p06629	0.008767883	0.375604964	0.840839999	-0.089630072	0.10726281	Tmem184a	5082
1357	p18511	0.008764257	0.536456046	0.953202315	0.119709776	0.10726281	Ubxn6	18388
1358	p15180	0.008785368	-0.409841199	0.01008739	-0.829769787	0.107397568	Cltb	27491
1359	p18606	0.008801857	-0.400802488	-0.003592803	-0.798012174	0.10751996	Lpin2	5724
1360	p16837	0.008816493	-0.313433126	-0.097795264	-0.529070988	0.107619561	A4galt	8182
1361	p00516	0.008827655	0.62591978	1.114251807	0.137587753	0.107676633	Ilkap	13460
1362	p12261	0.008848251	-0.755752786	-0.255412394	-1.256093178	0.107769486	St14	10938
1363	p19813	0.008842062				0.107769486	Gfra1	3281
1364	p12306	0.008885962	0.465056743	0.754508608	0.175604877	0.108149451	Pknox2	3177
1365	p11271	0.008894376	-0.488100996	-0.141494799	-0.834707193	0.10817256	Sult5a1	14790
1366	p07353	0.008902662	-0.411240733	-0.090855994	-0.731625472	0.108194067	Nr2c2	4084
1367	p02605	0.008921328	0.310077909	0.513839051	0.106316768	0.108341603	Zbp1	2145
1368	p12594	0.008930219	0.299360429	0.48126178	0.117459078	0.108370294	Gm20275	164
1369	p02838	0.008937021	-0.169651454	-0.059567715	-0.279735193	0.10837362	Ndufa1	36928
1370	p09672	0.00894603	0.542464156	0.980855995	0.104072317	0.108403676	Ddx50	26493
1371	p07173	0.008999564	0.137035487	0.230195762	0.043875211	0.108893419	Atoh8	815
1372	p08138	0.008999462	0.71147957	1.15422139	0.268737751	0.108893419	9530053A07Rik	17411
1373	p03274	0.009008599	-0.619467354	-0.167375844	-1.071558863	0.108900772	Rps6ka3	8826
1374	p13023	0.009013292	0.574508129	1.028020536	0.120995722	0.108900772	Dalrd3	9361
1375	p14302	0.009025413				0.108967908	Ikzf3	1193
1376	p10684	0.009032419	0.703901261	1.168475158	0.239327364	0.108973242	Borcs8	10797
1377	p01973	0.009110967	-0.800473431	-0.27541276	-1.325534102	0.109655122	Thbs1	24539
1378	p02032	0.009112146	0.33089706	0.562199402	0.099594719	0.109655122	Lrrc57	3024
1379	p13735	0.009096019	0.247976358	0.399646928	0.096305789	0.109655122	Tmem220	1198
1380	p14063	0.009115359	-0.560372678	-0.186260754	-0.934484602	0.109655122	Slfn2	7079
1381	p00687	0.009122121	-0.670890016	-0.195827792	-1.145952241	0.109657009	Ppp1r15b	13954
1382	p19781	0.009168933				0.110139987	4833407H14Rik	554
1383	p15215	0.009179622	0.658753783	1.147669207	0.169838359	0.110188652	H2afy	23360
1384	p19728	0.009191534	-0.759151629	-0.271738727	-1.246564532	0.110251925	Mgea5	11370
1385	p06306	0.009228512				0.110615546	Rnft2	106
1386	p11355	0.009261177	-0.549797245	-0.071335503	-1.028258987	0.11092698	Flnb	13390
1387	p07624	0.009329331	-0.455108801	-0.139410671	-0.770806932	0.111662743	Itfg2	4865
1388	p14911	0.009363292	-0.638580995	-0.183684713	-1.093477277	0.111944325	Abt1	10463
1389	p18885	0.009366343	-0.479262215	-0.081859965	-0.876664465	0.111944325	Ecscr	5215
1390	p09415	0.00938454	-0.490558941	-0.116068531	-0.865049351	0.112081109	Perp	23182
1391	p16325	0.009422662	0.277765183	0.459143072	0.096387294	0.112455513	Selenop	35931
1392	p05509	0.009440422	0.678459469	1.124705844	0.232213094	0.112505704	C1qtnf12	9371
1393	p09693	0.009439599	-0.634950271	-0.193612046	-1.076288497	0.112505704	Reep3	18957
1394	p12348	0.009463092	-0.516420448	-0.066608974	-0.966231923	0.112648402	Sc5d	7055
1395	p19748	0.009465967	-0.698968476	-0.232512229	-1.165424724	0.112648402	Trim8	14007
1396	p17796	0.009489018	0.396345575	0.866773688	-0.074082537	0.112841821	Rnaset2a	20565
1397	p04192	0.009504118	0.360950153	0.600875037	0.121025269	0.112940494	Arhgef38	1082
1398	p03175	0.009571509	-0.255732539	-0.023884943	-0.487580136	0.113497586	Arxes1	734
1399	p05178	0.009570777	0.249304091	0.411400729	0.087207452	0.113497586	Sh3bgrl3	40181
1400	p10944	0.009562501	0.235446595	0.390873704	0.080019485	0.113497586	Slc6a2	2340
1401	p12836	0.009593028	0.2801974	0.471847414	0.088547386	0.113671563	Ctsh	19625
1402	p18485	0.009606084	-0.198746145	0.045364706	-0.442856995	0.113745074	Satb1	5818
1403	p01467	0.009622525	0.748412547	1.231838584	0.264986509	0.113777448	Sh3glb2	13548
1404	p09254	0.009619878	0.624212956	1.091579834	0.156846079	0.113777448	Hras	22358
1405	p02273	0.009645731	-0.502461545	0.138636175	-1.143559264	0.113889601	9230104L09Rik	4322
1406	p09860	0.009640209	0.445060703	0.723139178	0.166982229	0.113889601	Tcf3	8777
1407	p08016	0.009655196	0.484367077	0.903677554	0.065056599	0.113903242	Cblc	5251
1408	p10867	0.009660609				0.113903242	Lyl1	448
1409	p05953	0.009697484	0.49953081	0.810334818	0.188726801	0.114175843	C530008M17Rik	493
1410	p08927	0.009691112	-0.410860579	-0.133973613	-0.687747544	0.114175843	Arntl	4956
1411	p00215	0.009783481	-0.67670526	-0.235686076	-1.117724445	0.115106707	Gls	20486
1412	p02428	0.009799457	0.612130355	0.997004524	0.227256186	0.115213018	Ctnnbl1	7813
1413	p02312	0.009827956	0.598736352	1.056593385	0.140879319	0.115302004	Rbck1	12243
1414	p04034	0.009835291				0.115302004	Slc6a17	172
1415	p04847	0.009837937	-0.331777297	0.13736163	-0.800916224	0.115302004	Osbpl9	12520
1416	p08309	0.009841753	-0.617387307	-0.151630691	-1.083143923	0.115302004	Rhpn2	5119
1417	p17966	0.009823006	0.217608257	0.372573331	0.062643184	0.115302004	Ndufb10	32505
1418	p02797	0.009861845	0.490181434	0.871179855	0.109183013	0.115427176	Uba1	20603
1419	p06727	0.009872697	-0.491024643	-0.021505897	-0.960543388	0.115427176	Pan3	9719
1420	p11313	0.009873296	0.731352883	1.195649432	0.267056334	0.115427176	2810004N23Rik	9692
1421	p08907	0.009885884	-0.522094336	-0.080234903	-0.963953769	0.11549301	Swap70	9000
1422	p00663	0.009897661	-0.081185494	0.00574882	-0.168119807	0.11554927	Ctse	1403
1423	p15464	0.009941106				0.115974916	Sv2c	284
1424	p19221	0.009978971	0.314104343	0.652138524	-0.023929839	0.116334894	Ndufs8	24582
1425	p07063	0.009995753				0.116448766	Hoxa3	158
1426	p10718	0.010011807	0.395115352	0.649943561	0.140287142	0.116554002	Pik3r2	4040
1427	p09939	0.01004212				0.116743161	Zfp781	51
1428	p19197	0.010035134	-0.280345024	-0.084114876	-0.476575171	0.116743161	Zfp407	1565
1429	p09767	0.010063695	0.344190544	0.828595031	-0.140213943	0.116830348	Pofut2	17788
1430	p11926	0.010056741				0.116830348	Gfra2	1269
1431	p00730	0.010101398	0.440666375	0.770171943	0.111160806	0.117186095	Ipo9	4557
1432	p12699	0.010159956	-0.212158367	0.213659366	-0.637976099	0.117783126	Myo1e	6788
1433	p08547	0.010168962	0.21404744	0.348927266	0.079167615	0.11780526	Fam189a1	918
1434	p04525	0.010180464	0.733104986	1.208231144	0.257978827	0.117856265	Msmp	1149
1435	p08405	0.010210049	0.360909562	0.801529452	-0.079710328	0.117952005	Ap2a1	7731
1436	p17845	0.010203099	-0.215862687	-0.058568895	-0.37315648	0.117952005	Dll1	5464
1437	p19187	0.010209382	0.046099491	0.398872151	-0.306673168	0.117952005	Atp9b	5624
1438	p03958	0.010241028	-0.30883787	-0.083474479	-0.534201262	0.118227616	Igsf3	8709
1439	p04256	0.01025584	-0.146693466	-0.052857145	-0.240529786	0.118316328	Selenof	41588
1440	p15026	0.010269199	0.460709956	0.760258779	0.161161132	0.11838818	Cdyl	5027
1441	p06674	0.010287764	-0.43037497	-0.084018172	-0.776731767	0.118519896	Kdelr2	25636
1442	p07115	0.010296161	0.216082421	0.699935519	-0.267770677	0.118534373	Pyurf	9514
1443	p05029	0.010312178	0.129916697	0.613625769	-0.353792376	0.118636495	Mrps15	14678
1444	p13493	0.010321331	0.469200956	0.772135949	0.166265964	0.11865957	Mapk9	5189
1445	p18796	0.01034094	-0.289022421	-0.082551617	-0.495493225	0.11880273	Gm10269	1791
1446	p06398	0.010410756				0.118946286	Il31	86
1447	p09022	0.010406838	0.706297081	1.157658203	0.25493596	0.118946286	Nsmce1	10738
1448	p10734	0.010407564	0.526455826	1.016709247	0.036202406	0.118946286	Babam1	14468
1449	p12623	0.010385981	0.325237633	0.665386081	-0.014910814	0.118946286	Map2k5	5641
1450	p13111	0.010410288	-0.67066889	-0.20373154	-1.13760624	0.118946286	Azi2	10561
1451	p17884	0.010401494	-0.434889686	-0.137870044	-0.731909328	0.118946286	Zfp52	3321
1452	p19091	0.010407476	-0.237261692	-0.081244915	-0.39327847	0.118946286	Txnl1	28954
1453	p19230	0.010375765				0.118946286	Doc2g	405
1454	p03909	0.010443856	-0.207501926	-0.054418712	-0.360585141	0.119242408	Gm15441	379
1455	p08904	0.01047716	-0.713830759	-0.232901461	-1.194760057	0.119458329	Ipo7	12738
1456	p18760	0.010472071	-0.621335576	-0.181302972	-1.06136818	0.119458329	Mib1	8094
1457	p07211	0.010510352	-0.194690628	-0.047470805	-0.341910452	0.119754533	2310069B03Rik	169
1458	p03572	0.010526054	-0.751516738	-0.25543897	-1.247594505	0.119769035	Tiparp	25072
1459	p08889	0.010525801	0.204200147	0.326683139	0.081717155	0.119769035	Lmo1	7280
1460	p02379	0.010571339	-0.423983435	-0.116290414	-0.731676456	0.120201918	Acss2	2536
1461	p13588	0.01060915	-0.232646538	-0.082086225	-0.38320685	0.120549285	Atox1	40270
1462	p00214	0.010671355	0.493446394	0.812260434	0.174632353	0.120925024	Stat1	4559
1463	p05639	0.010657053	-0.188073967	-0.052373225	-0.323774709	0.120925024	Rheb	38009
1464	p11587	0.010657896	-0.634763092	-0.213597231	-1.055928953	0.120925024	Ero1l	8792
1465	p19333	0.010668836	0.526784792	0.941115925	0.112453658	0.120925024	Mrpl49	7611
1466	p01232	0.010688813				0.121040237	Dhtkd1	429
1467	p02927	0.010725059	-0.223259288	-0.057280599	-0.389237977	0.12104271	Mamld1	1694
1468	p03443	0.010723874	0.591151083	1.070618656	0.11168351	0.12104271	Dnajc19	20206
1469	p04794	0.010724452	-0.413379162	-0.068697611	-0.758060713	0.12104271	Fyb2	4621
1470	p07922	0.010726394				0.12104271	C5ar1	3537
1471	p12210	0.010732779	0.330963526	0.73430587	-0.072378818	0.12104271	Tmem205	18747
1472	p15421	0.010699983	0.399738462	0.803618354	-0.004141431	0.12104271	Tmem167	22171
1473	p01517	0.010744124	0.646514188	1.057372886	0.23565549	0.121088394	St6galnac4	2731
1474	p04591	0.010824586	0.250822758	0.416107011	0.085538506	0.121912451	Aldob	66
1475	p04435	0.010843364	-0.278940555	-0.091126289	-0.466754821	0.12204114	Pnrc1	38680
1476	p00554	0.010935112	-0.584489592	-0.05352054	-1.115458643	0.122928564	Bok	10790
1477	p08958	0.010937021	-0.117558264	-0.017580519	-0.217536009	0.122928564	Itpripl2	3514
1478	p19286	0.010999733	0.574938759	1.000546839	0.149330679	0.123549769	Sf3b2	24246
1479	p07817	0.011015038	-0.333463389	-0.085820193	-0.581106585	0.123638031	Leng9	4078
1480	p15268	0.011060999	-0.700065285	-0.224913035	-1.175217536	0.124070025	2010111I01Rik	14482
1481	p10250	0.011088399	-0.429424568	-0.111128582	-0.747720554	0.124209527	Ptges3	26820
1482	p13279	0.011086517	-0.744036078	-0.257257032	-1.230815124	0.124209527	Ykt6	11057
1483	p17641	0.011101773	0.54553759	0.926071502	0.165003679	0.12427548	Mrpl39	6412
1484	p05868	0.011123034	-0.43938545	-0.097732452	-0.781038447	0.124367772	Tbc1d1	6960
1485	p10111	0.011125001	-0.393706511	-0.067392738	-0.720020284	0.124367772	Phlda1	35745
1486	p16552	0.011141535	-0.474726079	0.01547567	-0.964927828	0.124468795	Myc	23363
1487	p14001	0.011154251	0.494667535	0.809125167	0.180209903	0.124527046	Unc119	4943
1488	p06391	0.011176937	0.285723146	0.751754959	-0.180308666	0.124529082	Psmd9	12879
1489	p07966	0.011174032	0.212058468	0.341481813	0.082635123	0.124529082	Mypop	2145
1490	p15055	0.011165252	-0.745873391	-0.258938635	-1.232808147	0.124529082	Eef1e1	13444
1491	p11553	0.011211121				0.124826171	Fam25c	1042
1492	p16706	0.011287355	0.478879584	0.815947961	0.141811207	0.125590742	Tst	9005
1493	p01580	0.01135429				0.12616638	Lhx2	147
1494	p11807	0.011352641	0.667111392	1.170692855	0.16352993	0.12616638	Ebpl	10516
1495	p07481	0.011380135	-0.363891544	-0.109575565	-0.618207523	0.126284504	Csgalnact2	5382
1496	p18380	0.011377248	-0.255188184	-0.038954082	-0.471422286	0.126284504	Pla2g7	9185
1497	p05033	0.011449561	0.579817656	0.992520274	0.167115039	0.126876195	Eva1b	12724
1498	p09847	0.011441268	0.320173099	0.586263215	0.054082984	0.126876195	Ndufs7	26445
1499	p11118	0.011456383	0.203384338	0.452242207	-0.045473531	0.126876195	Psmd7	28797
1500	p10748	0.011480629	0.277265138	0.549801921	0.004728355	0.127059951	Pgls	29030
1501	p13434	0.011559379	-0.358160341	0.132003897	-0.848324579	0.127846268	Ccng1	11844
1502	p02350	0.011576265				0.127862663	Dnmt3bos	197
1503	p12078	0.011571498	0.419238495	0.841103686	-0.002626697	0.127862663	Aasdhppt	8673
1504	p17160	0.011612055	0.722004483	1.216746357	0.227262608	0.128172691	Hmox2	12058
1505	p09785	0.011620003	0.604461412	1.089526869	0.119395954	0.128175193	D10Jhu81e	10891
1506	p02786	0.011634972	-0.364509545	0.101435066	-0.830454155	0.128247071	Fundc1	10645
1507	p18685	0.011641969				0.128247071	Camkmt	231
1508	p09380	0.011699732	-0.614103606	-0.200767939	-1.027439274	0.128585502	Utrn	10490
1509	p11593	0.011699987	-0.091232172	-0.007263918	-0.175200427	0.128585502	Gm15601	136
1510	p11833	0.011685412				0.128585502	Fam167a	342
1511	p13008	0.011703674	-0.164448124	-0.054288514	-0.274607735	0.128585502	Rhoa	38743
1512	p18439	0.011792572	0.075868092	0.593128907	-0.441392723	0.129476508	2310039H08Rik	12636
1513	p13270	0.01184177	0.322926384	0.606912244	0.038940524	0.129930748	Mrps24	25240
1514	p07964	0.011873738	0.293320712	0.476043825	0.1105976	0.130195458	Ccdc61	1619
1515	p10658	0.011917825	0.287571646	0.748912603	-0.173769311	0.130592616	Atp6v1b2	13125
1516	p11668	0.011941969	-0.466048728	-0.148100052	-0.783997404	0.130770864	Rpgrip1	5085
1517	p18434	0.01195834	0.405996969	0.703722826	0.108271113	0.130863815	Ppp2r5d	3965
1518	p17851	0.011973304	0.355979983	0.755087568	-0.043127601	0.130941248	Pdcd2	7177
1519	p01755	0.012006062				0.130954421	Pde11a	125
1520	p06373	0.011983187	-0.577700239	-0.088081744	-1.067318734	0.130954421	Atp2a2	22557
1521	p15819	0.012005035	-0.204339181	-0.050526172	-0.358152191	0.130954421	Gm26517	108
1522	p18111	0.011990513	0.277245661	0.762875268	-0.208383946	0.130954421	BC004004	15311
1523	p07424	0.01201849	-0.277431873	-0.072416568	-0.482447179	0.131003909	Ttll3	1773
1524	p04281	0.012035197	-0.111418754	-0.031350222	-0.191487286	0.13105169	Gng5	44747
1525	p07150	0.012038662	0.358396485	0.591503891	0.12528908	0.13105169	Igkc	6747
1526	p14811	0.012071629	-0.700823836	-0.234348554	-1.167299119	0.131324457	Gtpbp4	19574
1527	p13290	0.012150825	-0.043802406	0.345910181	-0.433514992	0.132099443	Purb	22432
1528	p03320	0.012211504	-0.261886712	-0.091390659	-0.432382764	0.132672235	Tmsb4x	49452
1529	p11974	0.012225228	-0.525700176	-0.054999076	-0.996401276	0.132734477	Elf1	22510
1530	p00250	0.012233749	0.061894336	0.449055778	-0.325267107	0.132740179	Maip1	6961
1531	p12538	0.012272868	0.447539485	0.81735163	0.07772734	0.133077649	Imp3	20927
1532	p02385	0.012296428	-0.205254058	-0.051451206	-0.35905691	0.133229602	Mmp24	478
1533	p03951	0.012308532	0.312815781	0.761754912	-0.136123351	0.133229602	Man1a2	14483
1534	p06371	0.012310958	0.186670089	0.310737864	0.062602314	0.133229602	Arpc3	38954
1535	p03847	0.012340655	0.608521064	1.022587024	0.194455105	0.133377087	Vps72	13870
1536	p06979	0.012337598				0.133377087	Trpv6	1834
1537	p13335	0.012390875	-0.180096875	-0.016911674	-0.343282077	0.133832737	Rab1a	31848
1538	p18787	0.012448923	-0.184854132	-0.044320589	-0.325387674	0.134372284	Gm10036	1146
1539	p08473	0.012470329	-0.575480285	-0.18670522	-0.964255351	0.134515874	Grwd1	7959
1540	p05025	0.012492321	0.566706067	0.932386636	0.201025498	0.134665597	Meaf6	6466
1541	p06441	0.012529266	0.12231985	0.208285849	0.03635385	0.134888678	Gm10382	565
1542	p18219	0.012522254	0.40531647	0.806727638	0.003905301	0.134888678	H2-Aa	12132
1543	p01388	0.012558536	-0.339323115	0.132618008	-0.811264237	0.135028661	Sdccag3	12343
1544	p03111	0.012554186				0.135028661	Tlr13	515
1545	p16621	0.012616304	0.401312123	0.694400624	0.108223621	0.135561983	Naprt	4858
1546	p08443	0.012667728	-0.150846156	-0.028092152	-0.27360016	0.136026487	Ftl1	49664
1547	p07037	0.012688615	0.532459656	0.974842599	0.090076713	0.136040837	Malsu1	9238
1548	p07453	0.012697455	0.137142982	0.233352349	0.040933615	0.136040837	Mkrn2os	403
1549	p13425	0.012701843				0.136040837	Spdl1	296
1550	p18773	0.012696701	0.192324556	0.315264059	0.069385054	0.136040837	Gm29200	90
1551	p10762	0.012720289	-0.426863483	-0.10467497	-0.749051996	0.136150558	Tpm4	34949
1552	p02565	0.012771658	-0.306631358	-0.10091844	-0.512344277	0.136575735	Cebpb	43985
1553	p18166	0.012776466	-0.247117121	-0.066237262	-0.427996979	0.136575735	Zfp952	887
1554	p10406	0.012799402	-0.638520555	-0.209048009	-1.067993101	0.136732869	Agpat5	15299
1555	p10807	0.012832342	-0.735966515	-0.248894476	-1.223038555	0.136785777	Abce1	12157
1556	p11903	0.012829622	0.457255652	0.831544605	0.082966698	0.136785777	Bin3	7542
1557	p14008	0.012853793	0.604700587	1.080296038	0.129105135	0.136785777	Poldip2	10932
1558	p14410	0.012845894	0.511740193	0.984785547	0.038694839	0.136785777	Ifi35	11201
1559	p14532	0.012813861	-0.125473277	-0.019258662	-0.231687892	0.136785777	Cacng1	76
1560	p14546	0.012843101	0.193368638	0.312528601	0.074208675	0.136785777	Arsg	899
1561	p19642	0.012887629	-0.355429851	-0.063660358	-0.647199344	0.137057993	Sorbs1	3147
1562	p02611	0.012906094	0.532656313	0.882053541	0.183259085	0.1371665	Npepl1	7466
1563	p07716	0.012935662	0.412535764	0.867309895	-0.042238367	0.137304938	Mgst1	27435
1564	p14439	0.012928093	0.644970532	1.120406567	0.169534496	0.137304938	Ubtf	13358
1565	p08652	0.012948533	0.516912486	0.872832527	0.160992445	0.137353732	Sec11a	27866
1566	p09811	0.012972024	0.142694634	0.24453691	0.040852359	0.13751505	Bsg	43245
1567	p03762	0.013022744	-0.277153672	-0.091411798	-0.462895547	0.137904892	Tpm3	35875
1568	p07235	0.013025412	0.331866467	0.781099347	-0.117366413	0.137904892	Dguok	11939
1569	p04890	0.013049532	0.562927786	1.164817397	-0.038961825	0.138072201	Tspan1	13278
1570	p00356	0.013064714	0.421832944	0.823113253	0.020552635	0.138144791	Pnkd	19712
1571	p18523	0.013128779	-0.197995454	-0.041835828	-0.35415508	0.13873384	Uhrf1	857
1572	p00699	0.013141348				0.138778315	Atp2b4	4080
1573	p00042	0.013160576	-0.441505182	-0.133625995	-0.749384369	0.138869259	Tram1	23623
1574	p12307	0.013175055	0.609843532	1.067635396	0.152051667	0.138869259	Tmem218	5616
1575	p18529	0.013173316	-0.580488514	-0.106973499	-1.05400353	0.138869259	Safb	13673
1576	p00829	0.013211723	-0.697656176	-0.234517253	-1.160795099	0.139122872	Tor1aip2	16743
1577	p18033	0.013215877	0.511845933	0.844674945	0.17901692	0.139122872	Gm8186	9126
1578	p01149	0.013232723	-0.562075208	-0.17806467	-0.946085747	0.139198172	Ptpn14	8424
1579	p16667	0.0132398	0.429246266	0.707875715	0.150616818	0.139198172	Ppp1r16a	3268
1580	p13115	0.013262334	-0.623703651	-0.149862243	-1.097545058	0.139346839	Golga4	14719
1581	p16124	0.013306005	-0.578754099	-0.180171642	-0.977336556	0.139717261	Ptpn21	4610
1582	p02402	0.01334402	0.321153872	0.568709925	0.073597819	0.139939404	Scand1	28814
1583	p02637	0.013337556	0.248769577	0.412517413	0.085021741	0.139939404	Gm14296	1387
1584	p12730	0.013402059	-0.609850128	-0.122799866	-1.096900391	0.140370727	Rsl24d1	16145
1585	p16101	0.01340206	0.63175036	1.119543817	0.143956902	0.140370727	Ahsa1	20187
1586	p03491	0.013411529	-0.243998208	-0.062275634	-0.425720781	0.140381336	Slc7a11	6922
1587	p10933	0.013458178	-0.211615703	0.263967111	-0.687198516	0.1406922	Aktip	10918
1588	p12876	0.013455255				0.1406922	Rbp2	120
1589	p02819	0.013481641	-0.470044371	-0.132562063	-0.807526679	0.140848788	Il13ra1	7222
1590	p10030	0.013507541	0.175116479	0.324759119	0.025473838	0.140976729	Snrpf	36573
1591	p14121	0.013510871	-0.354973009	-0.090448612	-0.619497406	0.140976729	Cltc	22678
1592	p04123	0.013522769				0.141012239	Abca4	151
1593	p02768	0.013579355	0.425039829	0.767018688	0.083060969	0.141052497	Tspan7	3764
1594	p03183	0.013580919	-0.145327331	-0.040011588	-0.250643074	0.141052497	Tceal9	38407
1595	p07918	0.013586106	-0.113259177	-0.016789386	-0.209728968	0.141052497	Slc8a2	391
1596	p09882	0.013546113	0.3891273	0.874525624	-0.096271025	0.141052497	Lsm7	19647
1597	p12555	0.013573565	0.170265468	0.645216371	-0.304685436	0.141052497	Scamp2	13669
1598	p14423	0.013544772	-0.710350757	-0.233625946	-1.187075567	0.141052497	Dusp3	11046
1599	p14891	0.013575569				0.141052497	Hist1h2bn	156
1600	p10829	0.013600739	0.706349207	1.186081579	0.226616834	0.141101491	Dnajb1	35179
1601	p11776	0.013607824	0.711034576	1.185901874	0.236167279	0.141101491	Eef1akmt1	9418
1602	p01932	0.013628726	0.441216665	0.727891	0.154542329	0.141230008	Dnajc24	5673
1603	p00301	0.013664794	0.602159301	0.995369054	0.208949548	0.141493102	Ndufs1	8094
1604	p03716	0.013671161	0.50051219	0.825969297	0.175055083	0.141493102	Rusc1	5910
1605	p11588	0.013698529	0.437697611	0.830734477	0.044660744	0.141599803	Psmc6	25193
1606	p17213	0.013691392	-0.627355861	-0.189594672	-1.06511705	0.141599803	Zc3h7a	10161
1607	p09509	0.013722132	0.373481236	0.673204465	0.073758008	0.141755514	Fyn	6817
1608	p01698	0.013767035	0.437065605	0.800440511	0.0736907	0.142032852	Erich2	1173
1609	p06008	0.013774365	0.265065607	0.442998003	0.087133212	0.142032852	Cxcl15	1479
1610	p19379	0.013774646	0.550358259	0.980264861	0.120451657	0.142032852	Macrod1	8985
1611	p12376	0.013798422	-0.420882191	-0.126030588	-0.715733793	0.142189696	Hinfp	2232
1612	p11314	0.013834004	0.475368936	0.795231231	0.155506641	0.142414027	Gnpat	4323
1613	p15378	0.013837349	-0.529840299	-0.069274061	-0.990406536	0.142414027	Ell2	17045
1614	p06009	0.013893841	-0.677441427	-0.195047548	-1.159835306	0.142821155	Cxcl1	14232
1615	p09613	0.013894113	-0.528149582	-0.035014525	-1.021284639	0.142821155	Smpdl3a	12374
1616	p17468	0.013906903	-0.5831667	-0.157125099	-1.009208301	0.142864165	Dirc2	8607
1617	p12953	0.013941735	0.595613066	1.073688386	0.117537745	0.143133422	Tex264	17328
1618	p15586	0.013957796	0.215889843	0.498343813	-0.066564127	0.143209744	Ndufs4	24207
1619	p19017	0.014010098	-0.453792682	-0.070998927	-0.836586436	0.143657588	Tnfaip8	14212
1620	p19741	0.014040343	0.490272569	0.819388326	0.161156812	0.143878849	Fbxl15	4495
1621	p07203	0.014060662	0.494416405	0.836447974	0.152384837	0.143909405	Mrpl19	6794
1622	p15015	0.014052594	-0.542983649	-0.14353466	-0.942432637	0.143909405	Pxdc1	14286
1623	p02798	0.014104626	0.569725502	1.031411954	0.10803905	0.144130473	Cdk16	11055
1624	p10066	0.014108308	-0.637432996	-0.186188358	-1.088677633	0.144130473	Atp2b1	26170
1625	p18280	0.014104401	-0.556605604	-0.165949832	-0.947261377	0.144130473	Tnf	3402
1626	p06915	0.01416639	0.578895105	0.995939205	0.161851005	0.144634836	Akr1b10	7697
1627	p05318	0.014175538	-0.12652372	-0.020870755	-0.232176684	0.144639275	Srarp	387
1628	p08938	0.014218166	0.299148377	0.491778922	0.106517832	0.144896114	Calca	807
1629	p09056	0.014211845	0.572624955	0.968162948	0.177086962	0.144896114	Ino80e	8700
1630	p03062	0.014228128				0.144908013	Gdpd2	1189
1631	p03925	0.014236791	-0.116483818	-0.0112898	-0.221677837	0.144908013	Pdzk1	919
1632	p01688	0.014269097	-0.181891652	0.12405601	-0.487839313	0.144970186	Phospho2	3857
1633	p01886	0.014265833				0.144970186	Gm10800	194
1634	p17771	0.014263926	-0.631990272	-0.169556165	-1.094424378	0.144970186	Tulp4	15271
1635	p11866	0.014307881	-0.321326555	-0.088548302	-0.554104808	0.145275311	Ptk2b	4715
1636	p12738	0.014423301				0.14626831	Gm19531	596
1637	p18141	0.014416568	-0.217505413	0.019353891	-0.454364716	0.14626831	U2af1	30844
1638	p17757	0.014445039	0.149490607	0.251270013	0.0477112	0.14633526	Tfb1m	677
1639	p18492	0.014447533	-0.29067641	0.139789755	-0.721142575	0.14633526	Kat2b	6262
1640	p18057	0.014487872	0.469329097	0.821876058	0.116782136	0.146654372	Itpr3	5394
1641	p00568	0.014510367	0.377000549	0.625002868	0.128998231	0.146792571	Gin1	3200
1642	p10058	0.014540135	-0.084657779	0.002390176	-0.171705734	0.147004129	Gm33782	986
1643	p02886	0.014579274				0.147131024	Plac1	23
1644	p04355	0.014570975	0.377182005	0.781705861	-0.02734185	0.147131024	Chd7	7748
1645	p18655	0.014567246	-0.741381616	-0.243279607	-1.239483626	0.147131024	Galm	5065
1646	p05092	0.014589556	0.282922873	0.509590838	0.056254907	0.147145333	Tmem234	28403
1647	p15530	0.014638244	-0.677691518	-0.196435133	-1.158947902	0.14754674	Erbin	13508
1648	p05543	0.014651629	-0.637326211	-0.200497056	-1.074155366	0.147592044	Cdk14	4276
1649	p03047	0.014698143	-0.10148272	-0.001822131	-0.201143309	0.147970809	Eda2r	868
1650	p11394	0.014730574	0.392141993	0.663101608	0.121182378	0.14820743	Nkiras1	4093
1651	p05153	0.014756389				0.148377236	Gpr3	401
1652	p01384	0.014841076	0.06592188	0.565420835	-0.433577075	0.149138439	Dnlz	12507
1653	p13172	0.014894665	-0.047935705	0.250738644	-0.346610054	0.14958641	Higd1a	28407
1654	p16376	0.014910193	-0.702661823	-0.227578722	-1.177744925	0.149651824	Tars	12161
1655	p10448	0.014924689	-0.683189668	-0.214682962	-1.151696374	0.149706807	Ikbkb	8599
1656	p05252	0.014954135	0.568382225	0.950212369	0.186552082	0.149821118	Rap1gap	1296
1657	p08864	0.01494617	0.45884657	0.938442747	-0.020749607	0.149821118	Arfip2	9609
1658	p03669	0.015051899	0.499439139	0.875209365	0.123668912	0.150447133	Mrpl24	25359
1659	p03798	0.015048003				0.150447133	Sprr2b	381
1660	p12336	0.01505287	-0.253625733	-0.063712351	-0.443539115	0.150447133	Clmp	2536
1661	p15149	0.015029949	0.231618749	0.381677314	0.081560184	0.150447133	Fbxw17	1546
1662	p03700	0.015097256	0.227819999	0.407698813	0.047941185	0.150783547	Lamtor2	28556
1663	p17965	0.015104695	-0.589008337	-0.133169123	-1.044847551	0.150783547	Snhg9	11815
1664	p10926	0.015118862				0.150834271	Nod2	546
1665	p18521	0.015148104	0.320773258	0.533664998	0.107881519	0.151035242	Ticam1	2451
1666	p02516	0.015162948	0.620155268	1.06605479	0.174255746	0.151077694	Dnttip1	11194
1667	p18373	0.015170563				0.151077694	Adgrf4	178
1668	p15662	0.015192524	0.760415111	1.273527063	0.24730316	0.151205686	Sdc1	22066
1669	p08711	0.015232281	-0.41002513	0.061508516	-0.881558776	0.151499087	Picalm	19549
1670	p13887	0.015240255	0.277198892	0.73193196	-0.177534175	0.151499087	Med31	11475
1671	p00566	0.015290028	-0.628030952	-0.145619938	-1.110441965	0.151693304	D1Ertd622e	7475
1672	p01654	0.015280098	-0.696462907	-0.221214174	-1.17171164	0.151693304	Dpp4	5261
1673	p02291	0.015292704	0.249033361	0.553575863	-0.055509141	0.151693304	Abhd12	21814
1674	p07914	0.015296343	0.244107013	0.400589146	0.087624881	0.151693304	Ehd2	9639
1675	p03421	0.015318686	-0.579419865	-0.178497456	-0.980342274	0.151824187	Prkci	9220
1676	p01361	0.01534014	0.138588278	0.246229064	0.030947492	0.151946103	Edf1	38411
1677	p01572	0.015368077	-0.631093839	-0.193081748	-1.06910593	0.152132048	Rc3h2	7918
1678	p16397	0.015384972	-0.686964929	-0.215658366	-1.158271491	0.152208538	Retreg1	9187
1679	p06502	0.015452434	-0.127338056	-0.021340547	-0.233335566	0.152603131	Stx1a	866
1680	p10197	0.015444524	0.293202866	0.521114044	0.065291689	0.152603131	Lrig3	1788
1681	p18634	0.015446154	-0.704272307	-0.208850508	-1.199694106	0.152603131	Crim1	12457
1682	p16997	0.015498798	0.313781943	0.536567453	0.090996433	0.15297	Tuba1b	37933
1683	p18836	0.015570151				0.153582935	Gm26717	27
1684	p02873	0.015598263				0.153659652	Igsf1	46
1685	p13079	0.015605697				0.153659652	Dclk3	163
1686	p13763	0.015604862				0.153659652	Aurkb	238
1687	p17473	0.015624156	0.421758374	0.70269523	0.140821518	0.153750215	Parp9	3651
1688	p02011	0.015657525				0.15388643	Nusap1	484
1689	p03247	0.015665807	0.36291515	0.665750915	0.060079386	0.15388643	Hsd17b10	26310
1690	p03424	0.015661062				0.15388643	Slc7a14	236
1691	p04482	0.015698702	0.335412735	0.603921454	0.066904015	0.154118361	Dctn3	25634
1692	p05957	0.015727616	0.521623163	0.999153645	0.044092681	0.154310965	Paics	17668
1693	p00584	0.015737474	-0.195289386	0.295020852	-0.685599623	0.15431648	Vps4b	14311
1694	p02415	0.015775608	-0.095745907	-0.005324809	-0.186167005	0.154507884	Dsn1	315
1695	p08615	0.015772976	0.447080803	0.903498081	-0.009336474	0.154507884	Polg	8026
1696	p14070	0.015805854	-0.664991194	-0.18372414	-1.146258249	0.154712846	Ap2b1	13880
1697	p18747	0.015838695	-0.552551004	-0.161054259	-0.944047749	0.154942947	Mpp7	4492
1698	p15256	0.015873171	-0.219101717	-0.046735167	-0.391468267	0.155188758	Ctla2b	721
1699	p00211	0.015887252	-0.170250702	-0.036482426	-0.304018978	0.155235005	Myo1b	4218
1700	p16875	0.015902656				0.155294115	Gtse1	183
1701	p16857	0.015946778	0.416089595	0.836052137	-0.003872946	0.155633429	Arhgap8	4964
1702	p08608	0.015991001	-0.577758669	-0.083661115	-1.071856223	0.15589119	Isg20	9960
1703	p17968	0.01599197	-0.047362887	0.38007373	-0.474799503	0.15589119	Msrb1	19015
1704	p00475	0.016101366	0.083826595	0.154389324	0.013263866	0.156865481	Neu2	531
1705	p15896	0.016132605	-0.404677479	-0.029041593	-0.780313364	0.157077643	Sav1	6581
1706	p17577	0.01616504	-0.619110812	-0.188584063	-1.049637562	0.157301189	Nfkbiz	17141
1707	p16044	0.016188836	-0.459374009	-0.136055175	-0.782692843	0.157440459	Elmsan1	3588
1708	p16582	0.016208448	0.499162921	0.837271458	0.161054384	0.157538898	Ptp4a3	5605
1709	p07767	0.016256883	-0.597874906	-0.165542267	-1.030207544	0.157917215	Ppfibp1	10434
1710	p17136	0.016300131	-0.376791716	-0.015819862	-0.73776357	0.158244721	Zfp263	6695
1711	p14978	0.016311121	0.445207629	0.758716186	0.131699072	0.158258867	Dusp22	5096
1712	p04635	0.016340647	0.615048094	1.027061922	0.203034267	0.158452731	Ptgr1	8862
1713	p03029	0.016353233	0.470477898	0.843084232	0.097871565	0.158482203	Maged1	28246
1714	p18553	0.016377629				0.158626034	Dennd1c	534
1715	p19697	0.016402857	-0.434631594	-0.125787407	-0.743475781	0.158777743	Erlin1	4766
1716	p17822	0.016417719	-0.37710251	0.085821065	-0.840026085	0.158828995	Wtap	13534
1717	p13018	0.01651556	0.662238907	1.142190333	0.182287481	0.159682477	Qars	15578
1718	p04476	0.01655443	-0.41906664	-0.114910381	-0.7232229	0.159779119	Dnaic1	1335
1719	p10768	0.01654501	0.428195824	0.711291476	0.145100171	0.159779119	Ap1m1	4576
1720	p13450	0.016540969	-0.540937905	-0.163090516	-0.918785293	0.159779119	Clint1	19807
1721	p15873	0.016575151	-0.194146462	-0.043949619	-0.344343306	0.159886156	Gm31063	700
1722	p14794	0.01659318	0.208193822	0.352674849	0.063712796	0.159967122	Akr1c19	176
1723	p01607	0.016609306				0.159993119	Lypd6	337
1724	p17421	0.016615152	-0.530216153	-0.148355768	-0.912076537	0.159993119	Senp5	5653
1725	p05236	0.016627229	-0.611003688	-0.131832985	-1.090174391	0.160016596	Kdm1a	10494
1726	p04814	0.016701395	0.095981086	0.205861721	-0.013899549	0.160516761	Tmem59	40317
1727	p09120	0.016702222	0.658359692	1.173836254	0.142883131	0.160516761	Pycard	14972
1728	p13729	0.016708208	-0.665144514	-0.200722826	-1.129566203	0.160516761	Map2k4	9821
1729	p12902	0.016728791	0.224148558	0.394971121	0.053325995	0.160621552	Anapc13	30979
1730	p03922	0.016767492	0.452904904	0.761218514	0.144591295	0.160900076	Polr3c	4699
1731	p05115	0.016820695	-0.659926017	-0.172178907	-1.147673126	0.161264045	Pum1	14051
1732	p06499	0.016834564	-0.262955842	-0.069993255	-0.455918428	0.161264045	Cldn3	14025
1733	p17478	0.0168305	0.523901212	0.875653102	0.172149322	0.161264045	Ccdc58	7949
1734	p14358	0.016851141	-0.012468048	0.426939328	-0.451875425	0.161282632	P3h4	9285
1735	p16416	0.016855934	-0.22988488	-0.054712329	-0.405057431	0.161282632	Sema5a	8546
1736	p14367	0.016944732	0.539369491	0.899900389	0.178838594	0.161971821	Nkiras2	5608
1737	p15766	0.016947476	-0.466830893	-0.115360213	-0.818301572	0.161971821	Sypl	23467
1738	p14175	0.016995304	-0.548666099	-0.159092552	-0.938239646	0.162335467	Mbtd1	8783
1739	p18800	0.017119202	0.533490774	1.016386403	0.050595145	0.163424882	Rnf138	10148
1740	p03493	0.017168114	0.644240075	1.083955516	0.204524635	0.163703536	Noct	14324
1741	p10753	0.017164622	-0.379110322	-0.103645379	-0.654575265	0.163703536	B3gnt3	1746
1742	p05991	0.0172349	0.547434492	0.957501942	0.137367042	0.164151789	Grsf1	7181
1743	p10039	0.017228691	-0.558083943	-0.146958155	-0.969209731	0.164151789	Tmcc3	7782
1744	p14637	0.017253224	0.306471715	0.825438318	-0.212494888	0.164232097	Ten1	14045
1745	p03039	0.017283521	-0.647235221	-0.14167546	-1.152794982	0.164426206	Las1l	11877
1746	p05095	0.017299463	0.405570589	0.675028924	0.136112255	0.164430581	Ccdc28b	3430
1747	p11468	0.017311447	-0.149098297	-0.045863761	-0.252332834	0.164430581	Arf4	41787
1748	p18742	0.017313695	0.54092696	0.92288769	0.158966231	0.164430581	Epc1	8517
1749	p08242	0.017354489	0.540888485	0.963374529	0.118402441	0.164681906	Rbm42	24942
1750	p17432	0.017359999	0.304999257	0.695827025	-0.085828511	0.164681906	Tctex1d2	7252
1751	p01931	0.017388359	0.455302968	0.953319159	-0.042713223	0.164856733	Immp1l	18109
1752	p04700	0.017443197	-0.335878371	-0.090708365	-0.581048378	0.165282259	Snapc3	3155
1753	p00082	0.017478087	0.458421583	0.766913297	0.149929869	0.165518379	Ogfrl1	6429
1754	p07520	0.017552324	0.193889176	0.33664	0.051138352	0.166096617	Mug1	375
1755	p18840	0.017559157	-0.647639332	-0.162407117	-1.132871546	0.166096617	Bin1	11267
1756	p09461	0.01759003	-0.321138302	-0.082597175	-0.559679429	0.166293897	Med23	2750
1757	p02931	0.017625045	0.580115082	0.984696359	0.175533806	0.16653009	Hmgb3	7596
1758	p09170	0.017676946	0.260017216	0.549968436	-0.029934004	0.166830578	Oat	33474
1759	p15266	0.017673182	0.220184564	0.481715376	-0.041346248	0.166830578	Fbp2	392
1760	p04585	0.017700638	0.17986887	0.307405947	0.052331793	0.166912686	Tmeff1	2139
1761	p05987	0.017705755	0.208991033	0.350601445	0.067380621	0.166912686	Gm7714	188
1762	p08574	0.017751871	-0.625285139	-0.187947474	-1.062622804	0.167252448	Igf1r	12831
1763	p07916	0.017763844	0.222832423	0.474998845	-0.029333999	0.16727032	Napa	25131
1764	p05113	0.017822732	0.456009213	0.914550457	-0.00253203	0.167642946	Snrnp40	10841
1765	p10016	0.017823613	0.143166132	0.242874536	0.043457728	0.167642946	Slc25a3	43357
1766	p16579	0.017895981	-0.459163328	-0.074296626	-0.84403003	0.168228305	Dennd3	2062
1767	p08784	0.017937438	0.307254316	0.512990098	0.101518533	0.168332467	C2cd3	2081
1768	p11880	0.017937482	-0.144904068	-0.019379125	-0.270429011	0.168332467	Gnrh1	287
1769	p14808	0.017935707	-0.298017923	-0.023316449	-0.572719397	0.168332467	Wdr37	3426
1770	p08082	0.018047587	-0.489075279	-0.119990135	-0.858160423	0.169079001	Lipe	5107
1771	p08738	0.018037993	0.654941765	1.123966965	0.185916564	0.169079001	Aamdc	10554
1772	p13853	0.018040892	0.155296584	0.262176093	0.048417074	0.169079001	Psmb6	36458
1773	p00503	0.018066613	0.599235541	1.019107727	0.179363355	0.169081726	Mlph	5103
1774	p09844	0.018072978	0.191743982	0.617305648	-0.233817685	0.169081726	1600002K03Rik	6834
1775	p14548	0.018078433	-0.229142303	-0.049625052	-0.408659554	0.169081726	Prkar1a	34241
1776	p07602	0.018116027				0.169242639	Kcna6	463
1777	p09849	0.018112868	0.021371992	0.501809643	-0.459065658	0.169242639	Dazap1	19490
1778	p03729	0.018137048	0.223057286	0.385729459	0.060385113	0.169248529	Krtcap2	34967
1779	p08934	0.018136536	0.294936442	0.58988032	-7.44E-06	0.169248529	Psma1	29068
1780	p00587	0.018208317				0.169722782	Serpinb11	224
1781	p05476	0.018200471	0.519294224	0.975235365	0.063353083	0.169722782	Faap20	8950
1782	p07387	0.018255716				0.169783272	Cntn3	55
1783	p09542	0.018253673	-0.415845077	-0.088141278	-0.743548876	0.169783272	Foxo3	8599
1784	p14257	0.018230365	-0.16200186	-0.032462719	-0.291541	0.169783272	Sp6	259
1785	p17443	0.018238851	-0.565050238	-0.082576829	-1.047523647	0.169783272	Fyttd1	13359
1786	p04874	0.01841369	0.189859389	0.317888951	0.061829826	0.171156592	Cyp4b1	3865
1787	p11529	0.018456222	-0.440162648	-0.120350757	-0.759974538	0.171455931	Parg	3899
1788	p00725	0.0184789	-0.395846426	-0.05510321	-0.736589641	0.17147469	Elf3	9881
1789	p08818	0.018469676	-0.531686224	-0.088940181	-0.974432268	0.17147469	Numa1	8607
1790	p15147	0.018497606	-0.337243949	-0.009593802	-0.664894096	0.171552383	Nol8	5510
1791	p12728	0.018511043	0.296494014	0.538266309	0.054721719	0.171581142	Rab27a	1267
1792	p17469	0.018558679	-0.297400626	-0.070608466	-0.524192787	0.171926695	Hspbap1	2816
1793	p03523	0.018613007	0.600493898	1.016937156	0.184050639	0.172141797	Rfxap	9544
1794	p07803	0.018607382	0.2756451	0.750925787	-0.199635586	0.172141797	Tmc4	14058
1795	p13563	0.018600774	0.220447673	0.372987648	0.067907699	0.172141797	Slc22a5	1666
1796	p16068	0.018644325	0.675122589	1.137508586	0.212736592	0.172335437	Eif2b2	9811
1797	p08194	0.018657934	-0.274180687	-0.06659852	-0.481762854	0.172365251	Zfp84	1707
1798	p01853	0.018713574	0.347297164	0.835149226	-0.140554899	0.17278312	Arhgap1	9380
1799	p13677	0.018734304	-0.47973516	0.037150486	-0.996620806	0.172878366	Aldh3a2	7520
1800	p14619	0.018768159				0.173094557	Myo15b	44
1801	p06363	0.018805421	0.288246746	0.648080802	-0.071587311	0.17334192	Ppp1cc	31881
1802	p02175	0.018834852	0.685247889	1.158834641	0.211661137	0.17351686	Itpa	11385
1803	p06198	0.018944587	0.590779406	0.992943916	0.188614896	0.174141243	Hscb	7993
1804	p08963	0.018938706	0.207961385	0.667774338	-0.251851569	0.174141243	Gde1	16051
1805	p11009	0.018933397	0.56209439	1.030744842	0.093443939	0.174141243	Got2	17798
1806	p14957	0.018939956	0.15006123	0.513263808	-0.213141349	0.174141243	Acot13	13716
1807	p07963	0.018957968	-0.461521323	-0.034753364	-0.888289281	0.174167803	Pglyrp1	5259
1808	p02094	0.01897863	-0.553859442	-0.160704407	-0.947014477	0.17425737	Secisbp2l	7121
1809	p05623	0.018992222	0.494855504	0.925825016	0.063885991	0.17425737	Cdk5	7756
1810	p07576	0.018999937	0.577703039	0.993161604	0.162244474	0.17425737	Cops7a	18487
1811	p11662	0.019009704	-0.516034026	-0.136702619	-0.895365432	0.17425737	Arhgef40	4107
1812	p17918	0.019024323	0.444220441	0.787746414	0.100694467	0.174295138	Flywch2	4884
1813	p04996	0.019140291	-0.670709704	-0.197824855	-1.143594553	0.175260878	Pabpc4	13230
1814	p06655	0.019196076	-0.673160747	-0.179419706	-1.166901788	0.175674785	Wipi2	16454
1815	p11336	0.019251185	-0.571487309	-0.134318726	-1.008655893	0.175888231	Nrp1	9342
1816	p11669	0.019249805	-0.568282899	-0.158728212	-0.977837587	0.175888231	Supt16	8626
1817	p16933	0.019250204	0.291766733	0.648814377	-0.065280912	0.175888231	Zcrb1	24537
1818	p17069	0.019271811	-0.104110868	0.080928726	-0.289150463	0.175979829	Krt6a	4154
1819	p03928	0.019296005	0.434236422	0.791164771	0.077308072	0.176027255	Acp6	6682
1820	p03987	0.019298211	0.543244558	0.927120272	0.159368844	0.176027255	Rsbn1	11706
1821	p00826	0.019399665	-0.351117452	0.005690011	-0.707924914	0.176692395	Qsox1	13948
1822	p07743	0.019403062	-0.092167925	-0.005476809	-0.178859042	0.176692395	Gm31108	61
1823	p12247	0.019398606	0.406262155	0.845010843	-0.032486533	0.176692395	Thyn1	6833
1824	p00140	0.019419567	0.380201188	0.638300593	0.122101784	0.176745738	Mitd1	5561
1825	p19054	0.019444052	-0.645150594	-0.174420948	-1.115880241	0.176871623	Dctn4	11968
1826	p00126	0.019578003				0.177911102	Fam178b	346
1827	p07993	0.019579759	0.437405184	0.738024775	0.136785592	0.177911102	Klc3	7564
1828	p16961	0.019627863	0.62168151	1.074283171	0.169079849	0.178250629	Slc48a1	13633
1829	p17327	0.019648712	-0.186249224	-0.039581927	-0.332916521	0.17834241	Abcc5	3838
1830	p18817	0.019684671	0.288934609	0.535596763	0.042272456	0.178571157	Elp2	3894
1831	p17247	0.019717575	0.477505435	0.832240556	0.122770313	0.178771964	Mzt2	9021
1832	p02963	0.019734982	0.33104369	0.680286608	-0.018199228	0.178831351	Idh3g	21091
1833	p07372	0.01974567	-0.505130376	-0.159081345	-0.851179407	0.178831351	Arl6ip5	31371
1834	p14623	0.019809917	0.039301687	0.484141097	-0.405537722	0.179315392	Sap30bp	8677
1835	p06379	0.019840698	0.439808082	0.739182289	0.140433876	0.179461097	Rnf34	5918
1836	p18024	0.019858444	0.30780987	0.596165794	0.019453947	0.179461097	Rab40c	3826
1837	p18185	0.019849319	0.461755043	0.963713509	-0.040203422	0.179461097	Cd320	10536
1838	p00388	0.019894817	0.645219761	1.130192929	0.160246592	0.179594265	Stk16	12601
1839	p11011	0.019889856	0.280493733	0.472454522	0.088532943	0.179594265	Cdh8	147
1840	p16831	0.019916789	0.571938511	1.004989896	0.138887125	0.179667296	Serhl	7741
1841	p18021	0.019935375	0.43978386	0.799879405	0.079688316	0.179667296	Mcrip2	5030
1842	p18137	0.019934288	-0.323256448	-0.06165605	-0.584856845	0.179667296	Ndufv3	27844
1843	p13847	0.019947118	-0.468638802	-0.121796149	-0.815481456	0.179675583	Arrb2	5741
1844	p13006	0.020000255	-0.315260591	-0.071906718	-0.558614464	0.179981193	Amt	3301
1845	p18374	0.020002729	-0.633975182	-0.171183318	-1.096767045	0.179981193	Cd2ap	16648
1846	p00601	0.020036634	-0.436113466	-0.110616615	-0.761610318	0.180188607	Tmem185b	6758
1847	p11827	0.020052041	0.285142423	0.478134381	0.092150465	0.180229522	Defb42	5255
1848	p14467	0.020082834	-0.583746802	-0.126319993	-1.041173611	0.180311047	1700023F06Rik	2845
1849	p17747	0.020077448	-0.432629765	-0.014576014	-0.850683516	0.180311047	Ripk4	9866
1850	p10339	0.02014233	0.473944106	0.82607513	0.121813081	0.180747469	Ctxn1	2891
1851	p08732	0.020155982	0.162109001	0.276924574	0.047293427	0.180772262	Kctd21	513
1852	p06223	0.020167538	0.198637928	0.381031939	0.016243918	0.180778237	Ficd	1464
1853	p11722	0.020226025	0.65640423	1.136746003	0.176062458	0.18110693	Pck2	11226
1854	p15693	0.020217567	-0.338693252	-0.087416276	-0.589970229	0.18110693	Nol10	3158
1855	p10356	0.020285369	-0.524570986	-0.14635812	-0.902783851	0.181503497	Abhd13	4904
1856	p19159	0.020292181	0.127657492	0.356043413	-0.10072843	0.181503497	Ier3ip1	30977
1857	p02959	0.020350743	0.135547354	0.350017478	-0.078922769	0.181733557	Bcap31	30006
1858	p14726	0.02034261	0.277306445	0.466754633	0.087858258	0.181733557	Oxld1	2074
1859	p14746	0.020345279	-0.596713953	-0.170437097	-1.022990808	0.181733557	Mafg	21111
1860	p12250	0.020399969	-0.128467543	-0.012512877	-0.244422209	0.182009915	Jam3	4535
1861	p15311	0.020403617				0.182009915	Zfp459	246
1862	p06774	0.020451389	-0.30351445	-0.071656957	-0.535371943	0.182338079	Samd9l	2927
1863	p01977	0.020549187	0.060355689	0.267671476	-0.146960097	0.183111674	Srp14	33955
1864	p06099	0.02057192				0.1832159	Klhl8	655
1865	p05300	0.020610981	0.443248077	0.771573849	0.114922304	0.18338538	Sdhb	27745
1866	p15717	0.020613043	0.189900984	0.314474515	0.065327453	0.18338538	Cys1	3337
1867	p17756	0.020631273	-0.455812268	-0.124787793	-0.786836744	0.183449255	Tiam2	1745
1868	p00073	0.020703889				0.183799603	Efhc1	381
1869	p02675	0.020687075	0.649292859	1.122487184	0.176098534	0.183799603	Ogfr	13053
1870	p06098	0.020703455	-0.605632761	-0.12319979	-1.088065732	0.183799603	Aff1	9893
1871	p14183	0.020739936	0.526649645	0.999693325	0.053605965	0.184021203	Abcc3	6838
1872	p19605	0.020783454	0.252661123	0.52202081	-0.016698563	0.184308827	Ifit1	2568
1873	p13293	0.020801122	-0.6957622	-0.206039694	-1.185484707	0.184367019	Ccm2	13187
1874	p03490	0.021003381	-0.23789699	-0.054455273	-0.421338708	0.186060363	Pcdh18	889
1875	p12046	0.021019532	-0.516608789	-0.121499899	-0.911717679	0.186104132	Mbnl2	25286
1876	p13748	0.021150405	0.675231126	1.157110425	0.193351827	0.187063335	Stx8	13344
1877	p13888	0.021141108	0.353216242	0.626898957	0.079533528	0.187063335	Xaf1	3535
1878	p03191	0.02120675	0.28843401	0.52673751	0.050130509	0.187162813	Tmsb15b2	734
1879	p05768	0.021193905	0.410652045	0.692422106	0.128881984	0.187162813	Acox3	4304
1880	p10003	0.021203683	0.172045736	0.382251644	-0.038160172	0.187162813	Arl1	28679
1881	p12993	0.021192596				0.187162813	Fam212a	1857
1882	p19026	0.021260989	0.549192006	1.00269096	0.095693052	0.187541805	Ppic	12515
1883	p02029	0.021284991	-0.437762847	0.06348292	-0.939008615	0.187554208	Zfp106	10885
1884	p06012	0.021280628	0.55770867	1.0371136	0.078303741	0.187554208	Mthfd2l	9786
1885	p04950	0.021307219	0.645099006	1.122136664	0.168061348	0.18765047	Svbp	15560
1886	p06773	0.021338639	0.285785463	0.481513627	0.090057298	0.187728006	Rfc3	3457
1887	p10857	0.021336332	0.147444462	0.264159598	0.030729326	0.187728006	D8Ertd738e	37630
1888	p16695	0.021375177	0.440230793	0.792388121	0.088073465	0.187949849	Txn2	24868
1889	p08219	0.021401724	0.097283978	0.580643015	-0.38607506	0.188083654	Alkbh6	10299
1890	p06787	0.021442019	0.234546955	0.412813525	0.056280385	0.188338069	Pon2	19225
1891	p10817	0.021514053	0.312120263	0.53707325	0.087167277	0.188870858	Il15	2766
1892	p03170	0.021533673	-0.367753196	-0.077117527	-0.658388866	0.188943181	Gprasp1	2891
1893	p07164	0.021598447	0.485837089	0.846209229	0.125464948	0.189286283	Chmp3	17967
1894	p10253	0.021606982	0.146495663	0.501530413	-0.208539087	0.189286283	Baz2a	7147
1895	p18125	0.021605154	-0.601440017	-0.148083463	-1.054796571	0.189286283	Btbd9	8429
1896	p09078	0.021631685	0.535475257	1.028640128	0.042310385	0.189402746	Dctpp1	10104
1897	p19140	0.021648129	0.174277325	0.295181561	0.05337309	0.189446808	Elac1	1294
1898	p08224	0.021668795	0.242407924	0.403463114	0.081352734	0.189527751	Tyrobp	8001
1899	p14197	0.021702437	-0.456084787	-0.120685395	-0.79148418	0.189722041	Ppp1r9b	5660
1900	p07269	0.02173231	0.119662525	0.291257721	-0.051932671	0.189783311	Snrpg	38498
1901	p11667	0.021731283	-0.246622253	-0.06436655	-0.428877955	0.189783311	Hnrnpc	34836
1902	p01908	0.021840002	-0.656958175	-0.197727511	-1.11618884	0.190522798	Caprin1	17713
1903	p11320	0.021838463	-0.327715549	-0.082447399	-0.572983699	0.190522798	Sipa1l2	2606
1904	p11956	0.021851419				0.190522798	Serp2	794
1905	p05597	0.021886067	0.299307629	0.54713204	0.051483218	0.190724724	Armc10	3912
1906	p16292	0.021900567	0.223642584	0.48755632	-0.040271151	0.19075095	Pacs2	3537
1907	p13112	0.021958071	0.60652518	1.098716093	0.114334268	0.19105133	Cmc1	11948
1908	p17599	0.021950847	-0.47588138	-0.127489641	-0.824273118	0.19105133	Filip1l	4241
1909	p19542	0.021989759				0.191226814	Gm10053	493
1910	p19267	0.022009147	0.626158752	1.078027228	0.174290276	0.191295212	Ctsf	13812
1911	p01793	0.022032293	-0.529642471	-0.128043256	-0.931241686	0.191396177	Zdhhc5	6864
1912	p09675	0.022045378				0.191409688	Tet1	194
1913	p06816	0.022064431	-0.098199156	-0.009657578	-0.186740734	0.191474971	Foxp2	535
1914	p15837	0.022088596	-0.167396518	-0.008977766	-0.325815269	0.191584527	Fam177a	692
1915	p09464	0.022126039	0.48759584	0.951622874	0.023568805	0.191809069	Epb41l2	9500
1916	p03837	0.022190772	0.23204813	0.408397876	0.055698385	0.192269837	Psmb4	31493
1917	p11881	0.022264777	-0.439161223	-0.102784361	-0.775538085	0.192810413	Dock5	2817
1918	p09272	0.022295271	0.469325964	0.936321992	0.002329937	0.192874173	Pnpla2	11583
1919	p19686	0.022295376	-0.496223759	-0.081187426	-0.911260092	0.192874173	Got1	10471
1920	p08860	0.022313087	0.44555304	0.798076202	0.093029879	0.192926851	Smpd1	7161
1921	p03926	0.022339042	0.51690366	0.888813656	0.144993665	0.193050722	Gpr89	4658
1922	p19461	0.022402753	-0.674450131	-0.194088268	-1.154811995	0.193500577	Ccdc86	14635
1923	p08648	0.022466686	-0.499228339	-0.151465186	-0.846991493	0.193951878	Iqgap1	23241
1924	p14790	0.022589528	-0.675123395	-0.188419239	-1.16182755	0.194910995	Net1	12055
1925	p02189	0.02260219	0.435546067	0.910894168	-0.039802034	0.19491894	Pank2	7566
1926	p18998	0.022630992	-0.33583968	-0.08378841	-0.58789095	0.194964759	Ythdc2	2363
1927	p19452	0.022622239	0.499809832	0.850819905	0.148799759	0.194964759	Vps37c	5031
1928	p16780	0.022683287	0.605260674	1.052637498	0.15788385	0.195313922	Tnrc6b	13477
1929	p13627	0.022697237	-0.086557863	0.354766113	-0.52788184	0.195332727	2310033P09Rik	8500
1930	p12082	0.022738509	0.216425417	0.362994051	0.069856783	0.195535453	Casp1	1094
1931	p17676	0.02274435	-0.369146462	-0.086439646	-0.651853279	0.195535453	Synj1	5059
1932	p09119	0.022781803				0.195756061	Gm26690	75
1933	p00740	0.022823612	0.295896219	0.770754355	-0.178961918	0.196013858	Tmem9	13589
1934	p12096	0.022900538	-0.540955937	-0.144282081	-0.937629794	0.196572815	Mmp7	10482
1935	p04802	0.02291352	-0.398874243	-0.099416363	-0.698332122	0.196582604	Dhcr24	1701
1936	p10612	0.022944242	-0.402915032	-0.101336901	-0.704493163	0.196642937	Hpgd	11450
1937	p19325	0.022943573	0.457097998	0.844672387	0.069523609	0.196642937	Dpf2	8488
1938	p07310	0.022958528	-0.613170087	-0.151104234	-1.07523594	0.196663839	Gata2	11948
1939	p07324	0.02312322	-0.221240805	-0.041288718	-0.401192892	0.197972451	Plxna1	2884
1940	p03685	0.023188323	0.288030607	0.638105954	-0.062044739	0.198121127	Cct3	25206
1941	p06038	0.023169014	-0.569452191	-0.142828171	-0.99607621	0.198121127	Shroom3	6550
1942	p14465	0.023185872				0.198121127	Hexim2	438
1943	p19240	0.023165226	0.457443343	0.948370738	-0.033484052	0.198121127	Coro1b	16456
1944	p03845	0.023276532	0.293945556	0.565613075	0.022278037	0.19867029	Psmd4	27847
1945	p06758	0.023274673	-0.351203467	0.002772164	-0.705179098	0.19867029	Fry	3572
1946	p01758	0.023392904	0.43597691	0.753009089	0.118944731	0.199560946	Prkra	6276
1947	p05116	0.023453426				0.199769283	Sdc3	4106
1948	p12329	0.023447759				0.199769283	Olfr981	12
1949	p16434	0.023452855	-0.119621904	-0.012734209	-0.226509599	0.199769283	Gm48960	424
1950	p09130	0.023506196	0.234761738	0.394233247	0.075290229	0.200013513	Tgfb1i1	6049
1951	p16056	0.023497167	0.164158899	0.282046972	0.046270826	0.200013513	Npc2	38254
1952	p01782	0.023546073	-0.174743417	0.004432265	-0.353919099	0.200250181	Zc3h15	28751
1953	p11128	0.023604409	-0.601531099	-0.131222445	-1.071839754	0.200540836	Ist1	16312
1954	p11975	0.023596628	0.126231828	0.559237584	-0.306773929	0.200540836	Sugt1	18577
1955	p11298	0.02363429				0.20069199	Gm45890	132
1956	p12928	0.023651227	-0.635281408	-0.15668943	-1.113873387	0.200733139	Atp2c1	12548
1957	p02422	0.023679648	-0.635089024	-0.137579827	-1.132598221	0.200871658	Manbal	15122
1958	p00131	0.023705597	-0.111078078	0.270775459	-0.492931615	0.200989076	Tmem131	6292
1959	p05259	0.023730784	-0.02734517	0.452563814	-0.507254154	0.200997323	Hp1bp3	14733
1960	p15128	0.023724879	-0.252683457	-0.053006823	-0.452360091	0.200997323	6720427I07Rik	1264
1961	p00523	0.023782298	0.128613759	0.217280781	0.039946737	0.201329003	Twist2	7823
1962	p18065	0.023794199	-0.145260246	0.09009155	-0.380612041	0.201329003	AC127341.3	5135
1963	p18560	0.023866605	0.131260718	0.601628938	-0.339107502	0.201838773	Gpr108	13491
1964	p11612	0.023931777	-0.669119631	-0.171894288	-1.166344974	0.202265127	Mapk1ip1l	12745
1965	p15614	0.023941388	-0.591935219	-0.127445022	-1.056425415	0.202265127	Zfp131	21727
1966	p04457	0.023959731	0.20363975	0.364226815	0.043052685	0.202317136	Dnaja1	43155
1967	p07997	0.023995339	-0.351748047	-0.076801139	-0.626694954	0.20240917	Exoc3l2	981
1968	p11485	0.023982844	0.471604169	0.805672998	0.137535339	0.20240917	Actr8	4604
1969	p14930	0.024007208	-0.331713494	-0.0814416	-0.581985388	0.20240917	Hist1h1e	2156
1970	p04303	0.024085646	-0.436160286	-0.065666433	-0.806654138	0.202885596	Miga1	2770
1971	p05090	0.024088158	0.147670329	0.251735945	0.043604714	0.202885596	Fam167b	672
1972	p14235	0.024168848	0.413246092	0.746954105	0.07953808	0.20346199	Hoxb8	2918
1973	p01879	0.024235861	0.318707336	0.657890539	-0.020475867	0.203922717	Alkbh3	5264
1974	p00284	0.02429708	0.400043912	0.707200723	0.092887101	0.20402419	Wdr12	5050
1975	p05032	0.024288678	-0.49303177	-0.023376544	-0.962686995	0.20402419	Stk40	17535
1976	p07171	0.02426529	-0.171551486	-0.020900931	-0.322202041	0.20402419	St3gal5	1307
1977	p09924	0.02428077	0.575272845	0.985211853	0.165333837	0.20402419	Ncln	7946
1978	p12165	0.024330634	-0.476216227	-0.00346515	-0.948967304	0.204116032	Ppan	14333
1979	p19081	0.024332608	-0.570579263	-0.154233579	-0.986924948	0.204116032	Adrb2	8775
1980	p08802	0.024374686	-0.089655853	0.268026532	-0.447338238	0.204365735	Stard10	15442
1981	p11225	0.024424591	0.559821361	1.044795995	0.074846727	0.204680785	Emc8	13144
1982	p03293	0.024507088	0.462922134	0.870579015	0.055265253	0.2052685	Ctps2	6290
1983	p09635	0.024588981	0.117391168	0.219920885	0.014861451	0.205850568	Psap	44866
1984	p17682	0.024745163	0.565012067	0.980364991	0.149659143	0.207053657	Il10rb	8567
1985	p17032	0.02479613	-0.654558567	-0.181221454	-1.127895681	0.207375593	Atf1	13734
1986	p04342	0.024822243				0.20738503	Plag1	48
1987	p05969	0.024820339	0.247680123	0.418961909	0.076398337	0.20738503	Epha5	243
1988	p07563	0.024848452				0.20749957	Lrrc23	171
1989	p17633	0.024900299	-0.645232874	-0.158599768	-1.131865981	0.207827987	Cxadr	12879
1990	p07452	0.02497968	0.230097642	0.391111852	0.069083432	0.208385764	Tsen2	1602
1991	p06240	0.02504686	0.321084035	0.548798911	0.093369158	0.208841244	Fam222a	2175
1992	p15238	0.025082138				0.20892553	Gm34788	122
1993	p19317	0.025070747	0.496486806	0.854407178	0.138566434	0.20892553	Ltbp3	10219
1994	p02308	0.025126986	-0.31685816	0.129475467	-0.763191787	0.209194126	Srxn1	14123
1995	p06676	0.025153918	-0.099548671	0.033886982	-0.232984323	0.209313383	Rac1	37147
1996	p00667	0.025207207	0.309574539	0.530646576	0.088502502	0.209546743	Slc41a1	3824
1997	p19188	0.025201045	0.534097662	0.984903804	0.083291519	0.209546743	Sall3	5089
1998	p05905	0.025317823	-0.56358859	-0.148121133	-0.979056047	0.210360949	Atp8a1	4897
[truncated: 14,603 more rows]
